# Supplementary material for: Single-cell characterization of a model of poly I:C-stimulated peripheral blood mononuclear cells in severe asthma
Source: Respir Res. 2021 Apr 26;22:122. doi: 10.1186/s12931-021-01709-9 (PMC8074196; doi:10.1186/s12931-021-01709-9)
Supplement: Supplementary file 1 — Additional file 1. Additional tables. [file 12931_2021_1709_MOESM1_ESM.xlsx]

## Sheet: S Table 1 Cytof Markers
Cell surface	Metal	Clone	Company			Metal	Marker
CD19	142Nd	HIB19	DVS			89Y	CD45
CD1C	143Nd	L161	Longwood			142Nd	CD19
SIGLEC6	144Nd	Polyclonal	Longwood			143Nd	CD1c
CD4	145Nd	RPAT4	DVS			144Nd	Siglec-6
CD8a	146Nd	RPAT8	DVS			145Nd	CD4
CD20	147Sm	ZH7	DVS			146Nd	CD8a
CD16	148Nd	3G8	DVS			148Nd	CD16
CD38	150Nd	HITZ	DVS			151Eu	CD123
CD123	151Eu	6H6	DVS			156Gd	CXCR3
CD11c	159Tb	BU15	DVS			159Tb	CD11c
CD14	160Gd	M5E2	DVS			160Gd	CD14
CLEC9A/ CD370	161Dy	8F9	Fluidigm			161Dy	CLEC9A
CD141	164Dy	M80	Longwood			163Dy	CRTH2
AXL	167Er	108724	Longwood			164Dy	CD141
CD3	170Er	UCHT1	DVS			165Ho	CD127
HLA-DR	174Yb	L243	DVS			167Er	CCR6
CD56	176Yb	N901	DVS			169Tm	CD25
CD45	89Y	HI30	DVS			170Er	CD3
						172Yb	CD38
						174Yb	HLA-DR
						176Yb	CD56

## Sheet: S Table 2 STAMPs-Input reads
	350C	350P	459C	459P	851C	851P	865C	865P	866C	866P	868C	868P	A307C	A307P	A311C	A311P
# input reads	50320581	38005104	63067601	71511511	58027930	53187998	81619756	84797433	40934811	51219034	43389113	37677340	61187560	49533244	49666594	30669827
% Uniquely Mapped Reads	0.5478	0.7917	0.5674	0.5328	0.4701	0.4235	0.7144	0.7207	0.5428	0.5307	0.5926	0.7588	0.6597	0.6816	0.6611	0.7875
# Uniquely Mapped Reads	27568125	30087699	35784292	38098647	27276703	22527186	58307586	61116749	22220662	27183449	25710514	28588074	40362465	33761684	32832369	24152717
% of Reads from STAMPs	0.4	0.55	0.55	0.55	0.55	0.45	0.6	0.6	0.55	0.5	0.55	0.55	0.7	0.6	0.7	0.65
estimated # of Reads from STAMPs	11027250	1.65482e+07	1.96814e+07	2.09543e+07	1.50022e+07	1.01372e+07	3.49846e+07	3.667e+07	1.22214e+07	1.35917e+07	1.41408e+07	1.57234e+07	2.82537e+07	2.0257e+07	2.29827e+07	1.56993e+07
# of STAMPs	600	1000	600	600	600	600	600	600	600	700	600	500	600	800	600	700	10300
Avg # Reads/Cell	18378.8	16548.2	32802.3	34923.8	25003.6	16895.4	58307.6	61116.7	20368.9	19416.7	23568	31446.9	47089.5	25321.3	38304.4	22427.5
# of Genes	15115	18246	21596	21820	19062	16773	22100	22603	18822	19516	19028	18703	20646	19885	20229	17829
Avg # Genes/Cell	339.842	465.89	831.825	879.56	723.175	484.83	870.718	987.897	690.637	765.963	694.1	763.198	703.873	573.967	863.71	521.584
Median # Genes/Cell	299.5	423	810	834	678	446	815.5	894.5	653.5	731.5	622.5	701.5	649.5	537	825.5	461.5
# of UMI	289575	735170	890685	941056	780595	442859	988185	1120274	759944	959508	748740	661589	724136	734737	969973	579647
Avg # UMI/Cell	482.625	735.17	1484.47	1568.43	1300.99	738.098	1646.97	1867.12	1266.57	1370.73	1247.9	1323.18	1206.89	918.421	1616.62	828.067
Median # UMI/Cell	406.5	632	1326	1405.5	1152.5	657	1402.5	1524.5	1140.5	1236.5	1055.5	1143	1027.5	804	1417.5	672

## Sheet: S Table 3 Variable genes
	Genes
1	CCL5
2	RNA5SP200
3	ADCY5
4	TSPAN11
5	XAF1
6	OR10J2P
7	MTCO1P12
8	GABRA5
9	RNU6-1174P
10	GNLY
11	OPRD1
12	IFITM1
13	IL7R
14	SYNE2
15	RP11-257A22.1
16	DMP1
17	CTD-2572N17.1
18	RP5-898I4.1
19	RXFP3
20	FBN2
21	CTD-2541J13.2
22	SIM2
23	LINC01327
24	RPL10P9
25	RBM25
26	SPATA31D4
27	TRBC2
28	TRBC1
29	ANKRD12
30	CD74
31	RNF213
32	GIMAP7
33	FYB
34	IGHV1-14
35	SPATA31D3
36	RPS26
37	IFI16
38	RP11-402J6.1
39	FTH1
40	CD2
41	FAM83A
42	NEAT1
43	PRRC2C
44	SPATA31D1
45	MT-ND4L
46	TPM3
47	SH3BGRL3
48	LTB
49	SON
50	PRPF38B
51	RP11-305D15.8
52	H3F3B
53	LUC7L3
54	SERINC2
55	AC013463.2
56	ARGLU1
57	IFI6
58	AP001626.1
59	LINC01361
60	MARCHF1
61	ARPC2
62	RPL41P2
63	YWHAB
64	IGHV1-58
65	HMGB1
66	LARP1BP3
67	HNRNPU
68	ETS1
69	HSP90AB1
70	ZNF859P
71	KDR
72	IFI44L
73	NCL
74	CCDC140
75	PNISR
76	ACTB
77	TXNIP
78	KCNE1B
79	MXRA5Y
80	AOX1
81	CECR5-AS1
82	RP5-1148A21.3
83	RP11-348J24.2
84	BTG1
85	RALYL
86	AC090498.1
87	AC016739.2
88	CD52
89	HNRNPA2B1
90	VSIG10L
91	SLFN5
92	RPL22
93	RSL24D1P11
94	CGN
95	KLF6
96	MTATP6P1
97	MCCD1
98	IL32
99	SARAF
100	KMT2E
101	SYT2
102	RP4-675C20.4
103	RPL10A
104	NAP1L1
105	SRSF11
106	CALM1
107	TESC-AS1
108	CALY
109	ATP5E
110	SCAF11
111	IGHJ2
112	HBE1
113	S100A6
114	FBN1
115	SP100
116	PFN4
117	GNG12-AS1
118	SRSF5
119	PSMD4P1
120	C7orf61
121	RNU6-1242P
122	CTD-2575K13.6
123	CLEC2D
124	CTD-2616J11.3
125	DDX17
126	SEPTIN7
127	ASXL3
128	RP5-1125A11.7
129	RPL3P4
130	PIK3R2
131	PNRC1
132	EIF1
133	RPS5
134	SRRM2
135	RP11-864N7.2
136	HLA-F
137	RPS7
138	NPM1
139	MAGI1
140	IGKV1D-8
141	CCDC89
142	ATP1A2
143	HOTTIP
144	RPLP0
145	RPL9P9
146	COX7C
147	TMCO5A
148	SMCHD1
149	HIST1H2BO
150	CDS1
151	NACA
152	SERF2
153	WT1-AS
154	ASPRV1
155	RBM39
156	LRRC19
157	ITGA7
158	RPL13AP5
159	RP11-492I21.1
160	RP11-475C16.1
161	CARMIL3
162	YBX1
163	AC117490.2
164	CTD-2014E2.2
165	ADAMTSL3
166	SRRM1
167	RPL36AL
168	SPATA3-AS1
169	MT-ATP8
170	KB-1507C5.4
171	IARS2P1
172	PNN
173	DBNDD1
174	KCNJ2-AS1
175	RP4-794H19.1
176	SLC7A5P1
177	AKAP9
178	RPL36A
179	JPH4
180	RPS27AP16
181	NKTR
182	RP11-298I3.6
183	C20orf144
184	TRAC
185	RP11-529G21.2
186	STAT1
187	RP11-397H6.1
188	CTA-363E6.7
189	RP11-404G16.2
190	RP11-244F12.3
191	CYP1A1
192	ITM2B
193	BEGAIN
194	RP11-178F10.1
195	RP11-303E16.8
196	NR0B1
197	TRGV8
198	LINC00114
199	SLC45A3
200	PARP14
201	CTD-3203P2.3
202	MTMR11
203	IGHV1OR16-1
204	IGHV6-1
205	GUCA2A
206	HNRNPA1
207	IGKV1D-13
208	RPS10
209	RPS13P2
210	HSP90AA1
211	RN7SL118P
212	HNRNPDL
213	RP11-15F12.1
214	RPL7A
215	PFDN5
216	ZDHHC19
217	PPIA
218	RP11-162J8.3
219	DDX5
220	RP1-29C18.10
221	LINC00626
222	EEF1D
223	TMA7
224	RPSA
225	RP11-753A21.1
226	FAM234B
227	AC024084.1
228	SOX14
229	RPS9
230	ISG15
231	LYPD6
232	RHPN1-AS1
233	RP11-234A1.1
234	AC004453.8
235	RN7SKP127
236	UBE2MP1
237	SLC4A1
238	ARHGDIB
239	NUCKS1
240	SURF6P1
241	RNA5SP37
242	MPHOSPH8
243	FUT1
244	ADGRG2
245	EEF1B2
246	SULT2A1
247	GLTSCR2
248	KCNH1
249	MTCO3P11
250	KCTD11
251	JAK1
252	RAB43P1
253	UBB
254	TDH
255	RPL18A
256	RPL18
257	TOMM7
258	SF3B1
259	AC093484.4
260	RP11-425L10.1
261	HSPA8P6
262	RPL4
263	RP11-408E1.1
264	SEC1P
265	MYL12A
266	OAZ1
267	HNRNPD
268	RP11-403P17.3
269	KRT76
270	GAS5
271	AC083843.4
272	PNMAL1
273	AP000769.1
274	RPS2P5
275	MTND1P23
276	N4BP2L2
277	RNU6-12P
278	RP11-701P16.2
279	COL6A6
280	RPL34P27
281	ASPN
282	XX-CR54.1
283	MYL6
284	RP11-524N5.1
285	RPL14P1
286	RPL6
287	ID2-AS1
288	CTD-2234N14.1
289	MIR25
290	PFN1
291	MBNL1
292	CTA-150C2.20
293	RP11-47I22.2
294	RP11-494O16.4
295	C9orf78
296	RACK1
297	RP1-161P9.5
298	RP11-1180F24.3
299	RP11-829H16.5
300	ACTN3
301	UQCRB
302	RP4-604A21.1
303	RP11-424N24.2
304	CD3D
305	RP11-110I1.14
306	TPR
307	AKAP13
308	ELFN1
309	RPS15AP1
310	RP11-517C16.2
311	RP11-508N22.12
312	XXbac-B444P24.14
313	MGEA5
314	STK4
315	RP11-131L12.2
316	ANKRD20A2
317	MTND2P28
318	MIP
319	TAS2R43
320	SH3BP4
321	CHRNA5
322	LINC01144
323	GAPDHS
324	RP11-707P17.2
325	RP11-242D8.2
326	MICALCL
327	SLC38A4
328	COX4I1
329	OLFM5P
330	EZR
331	FNBP1
332	NAALADL2-AS1
333	RP3-426I6.5
334	MTND1P10
335	RP11-862L9.3
336	RPL10P16
337	RP11-102G14.1
338	TFCP2L1
339	TRBV5-6
340	RP11-157E16.1
341	RPL29
342	RN7SKP185
343	AC005752.10
344	ALAS2
345	RN7SL127P
346	RP11-543P15.1
347	IFIT3
348	RP11-670E13.3
349	HSP90B1
350	EIF4E2P1
351	PSME1
352	RP11-269F20.1
353	C17orf105
354	FUS
355	CTD-3137H5.4
356	S100A12
357	RP11-972P1.11
358	MRPL35P2
359	RPL7L1P5
360	RPL24
361	RP1-292L20.3
362	SALL2
363	DBIL5P
364	MATR3
365	KIAA1551
366	RP11-2O17.2
367	HSPD1P9
368	MUC22
369	TAS2R12
370	YWHAZ
371	GNA14
372	MYRF
373	RP5-875O13.7
374	DDX39B-AS1
375	RP11-304L19.12
376	AC129492.6
377	PGR
378	RP11-297H3.3
379	DNM3-IT1
380	BPTF
381	AC005915.1
382	EVL
383	GCC2
384	TRAV9-2
385	LINC01483
386	RP11-64K12.9
387	FUT2
388	RP11-159F24.5
389	RP11-54O7.1
390	PPM1H
391	RP11-295K2.3
392	LINC00111
393	BTF3
394	TPD52L1
395	CTD-3032J10.2
396	SERBP1
397	FKBP4P1
398	IGLV2-11
399	RP11-1277A3.3
400	IGLV3-16
401	EIF3A
402	CDK5P1
403	SNHG6
404	RP11-8L8.2
405	DPY19L1P2
406	SLC26A3
407	SNORD11B
408	RP11-574F21.3
409	PHOSPHO1
410	ZNF788
411	GLRA2
412	AC073043.1
413	RP11-325L7.1
414	MIR7161
415	CFL1
416	ZC3H13
417	RP11-90E5.1
418	HNRNPA3
419	EFNB3
420	NLGN3
421	HIGD1B
422	CTD-2651B20.1
423	PLEKHG6
424	ATRX
425	RP11-513N24.1
426	LDHB
427	RN7SL273P
428	RPL23AP67
429	MTCO1P29
430	RP11-390G14.1
431	GIMAP4
432	RP11-328J6.1
433	RP11-613D13.5
434	SPAM1
435	C3orf67
436	RPL17P46
437	SNHG5
438	RP11-379F4.6
439	RCC2P7
440	COMMD3-BMI1
441	STAC2
442	RPL15
443	PPP2R5C
444	RN7SL337P
445	XPNPEP2
446	RP11-343H5.4
447	HNRNPM
448	ISG20
449	AIRN
450	IGHJ3
451	AC004019.13
452	CDH22
453	TRBV7-5
454	TEX14
455	CTBP2P4
456	RP11-361H10.5
457	RP1-153P14.5
458	RP11-205K6.3
459	EEF2
460	CASQ2
461	OGFOD2
462	POU6F2
463	IGKV2-29
464	RPSAP41
465	AC079781.8
466	RPL21P4
467	MANSC4
468	SRP14
469	RP11-671E7.1
470	MT1P1
471	RP11-723O4.6
472	RPL8
473	IQCD
474	FAM135B
475	KCNIP4-IT1
476	YTHDC1
477	RNU2-59P
478	UBA52
479	RPL36
480	SUMO2P10
481	SLC19A3
482	ANKRD61
483	PBOV1
484	PPP1R8P1
485	RN7SL291P
486	COX6CP18
487	UBC
488	FZD10-AS1
489	ITM2BP1
490	ACAN
491	CCNA1
492	LRRFIP1
493	CNTNAP5
494	WNT4
495	KIF7
496	CALB2
497	DDAH1
498	SEPT6
499	RP11-466H18.1
500	RP11-76P2.4
501	PSMA7
502	IGLV1-40
503	RP11-315O6.1
504	DEFB132
505	RNU6-59P
506	LINC00458
507	HNRNPK
508	PSMC1P10
509	IGLV3-25
510	RP11-631N16.4
511	RPL5
512	ATP2A1
513	RP11-250B2.6
514	AC004854.4
515	TEX12
516	S100A4
517	C15orf65
518	HMCN2
519	CALM2
520	NPY1R
521	OR9G2P
522	RP13-33H18.1
523	RAD21
524	AC007131.2
525	RN7SKP299
526	COBL
527	IGLV1-44
528	RNU6-1111P
529	TAS2R15P
530	AP000223.42
531	AC083862.6
532	TRAPPC12-AS1
533	RP6-159A1.3
534	RPS24
535	RP11-656D10.6
536	ZNF735
537	AL162151.4
538	TLX1NB
539	EGFLAM
540	SAMD9L
541	RN7SL269P
542	CCDC74BP1
543	SET
544	OTOG
545	SLC6A13
546	NR5A2
547	HNRNPA1P66
548	LINC00444
549	AC002075.4
550	TMEM232
551	RPS28P7
552	PEBP1P3
553	ADPRHL1
554	LINC01402
555	CTD-2256P15.1
556	HP1BP3
557	RNU6-45P
558	RP11-709D24.8
559	GYS2
560	FTL
561	TAF7L
562	PTPRK
563	RP11-259O18.4
564	STRCP1
565	HNRNPUL2-BSCL2
566	RPL13P12
567	CAST
568	RP11-575L7.4
569	ZFPM2-AS1
570	IL2RG
571	TUBB8
572	TCF25
573	RP11-7F17.3
574	SYCE3
575	RP11-482D24.2
576	RPL34P18
577	IGLV3-1
578	BCRP3
579	CCL24
580	EZR-AS1
581	FOXP1
582	DDIT4L
583	LINC01216
584	BTN3A2
585	RP11-366L5.1
586	SOST
587	CTC-436P18.4
588	LPAL2
589	CTD-3030D20.1
590	RP4-655J12.4
591	FTLP15
592	CTD-2014N11.1
593	GPER1
594	RP11-269G24.3
595	MX1
596	RASL11A
597	RP11-506M13.3
598	RP11-398G24.2
599	IGHM
600	CTA-833B7.2
601	SNX7
602	CTB-158D10.3
603	IL19
604	RP11-475I24.3
605	IGHV1-18
606	ZFPM2
607	ZNF680P1
608	RP11-452K12.4
609	RP11-259G18.1
610	HOXC6
611	FANCD2OS
612	ARL5AP4
613	LINC01192
614	RP11-810M2.2
615	RPL7
616	ZNF683
617	RP11-92K2.2
618	ZRANB2
619	ARID4B
620	IGKV2D-40
621	MT-RNR1
622	NHLH2
623	RP11-214K3.25
624	FAM58DP
625	KIAA1614-AS1
626	XXcos-LUCA16.1
627	RN7SL8P
628	ACTG1
629	SIGLEC17P
630	RP11-17A1.3
631	GRK7
632	FAU
633	RP4-621B10.8
634	IK
635	AC002550.6
636	TRBJ1-1
637	RP11-27K13.3
638	PCDHGB2
639	AC012512.1
640	RNU6-204P
641	SSR4P1
642	KRT18P5
643	RP4-816N1.8
644	C8orf34
645	RP11-799B12.2
646	TEN1-CDK3
647	HSPD1P10
648	ZNF571-AS1
649	RP11-316M21.7
650	SYN3
651	TGFA
652	ZNF716
653	RP11-92K15.3
654	BRWD1P1
655	RP4-545L17.11
656	AC007192.6
657	RP11-387H17.4
658	RP5-890E16.5
659	CACYBPP1
660	FAM8A3P
661	GLYATL1P3
662	RP11-624L4.1
663	RPS17
664	RP3-337H4.8
665	RP11-588G21.2
666	HNRNPC
667	RP1-60O19.1
668	RP1-151B14.6
669	RP11-266K4.14
670	RP1-85F18.6
671	RHPN2
672	CTC-248O19.1
673	ARHGAP42
674	CTD-2357A8.3
675	SPDYE12P
676	TREM2
677	RP11-184E9.2
678	ACTN2
679	FDX2
680	FSCN2
681	MT2A
682	ACBD7
683	RP5-902P8.10
684	EPHB3
685	RP5-919F19.5
686	CNOT10-AS1
687	AC013460.1
688	RP13-314C10.5
689	RP11-15P13.1
690	DHRS2
691	JAM2
692	IGLV3-21
693	RP1-34L19.1
694	PRMT2
695	AP000304.12
696	OXTR
697	AKR1C8P
698	TRBV10-1
699	PROC
700	RPS23P8
701	LINC01251
702	RP11-976B16.1
703	XKR9
704	PKN3
705	TMEM56
706	HINT1
707	ADGRB2
708	AP003068.9
709	RP3-510L9.1
710	RP11-286E11.2
711	CTD-2012J19.3
712	FGF7P6
713	DEK
714	PCDH1
715	RP11-760D2.10
716	HLA-T
717	TMEM220-AS1
718	TRAF3IP3
719	AGAP13P
720	SNORD1B
721	AC007193.9
722	ARPC5
723	GDF7
724	PDCD4
725	RP11-799M12.2
726	RP11-354B3.1
727	RP11-715J22.6
728	MISP3
729	CFHR3
730	ATP1B3-AS1
731	RP11-605P22.1
732	TRAJ34
733	RP11-50D16.4
734	TRBV12-5
735	KTN1
736	RP13-401N8.1
737	PHKA2-AS1
738	CH17-224D4.2
739	TNN
740	CALHM1
741	RP11-182J1.18
742	PIPOX
743	RP1-168P16.2
744	LGSN
745	SIX1
746	RP11-108O10.2
747	VN1R42P
748	XXyac-YX65C7-A.2
749	RPL35
750	FGF7P3
751	RP11-529K1.4
752	RP3-393E18.2
753	AC007969.5
754	CCNI
755	RP11-718L23.1
756	PPIG
757	RP11-436M15.1
758	RN7SL535P
759	SAMD9
760	LHFPL4
761	EPHX4
762	VEGFD
763	RP11-21B23.1
764	AC097495.2
765	AGGF1P10
766	ADAMTS5
767	CGNL1
768	PLGLB1
769	CTTNBP2
770	RP11-341G23.4
771	PCED1B-AS1
772	RNU6-14P
773	KCNJ2
774	IGKV3-11
775	SAPCD1
776	RP3-522P13.2
777	GAPDH
778	SRGN
779	MIPEPP1
780	CCDC170
781	CTB-91J4.1
782	NPPA
783	IGHV5-51
784	RP11-78I14.1
785	RP11-443B20.1
786	RP11-108F13.2
787	KMT2A
788	RP11-15A1.7
789	RP11-419M24.1
790	LINC00927
791	XIST
792	RNU1-89P
793	RP4-569M23.4
794	CARD17
795	RP11-87G24.6
796	CTD-3154N5.2
797	RPS15
798	SERPINB11
799	RP11-519G16.3
800	RNU6-998P
801	EPB41
802	RP11-213G2.1
803	AC006538.8
804	PWRN2
805	hsa-mir-548c
806	HSPG2
807	LINC01134
808	RP11-447H19.3
809	RP11-676J12.9
810	MUC15
811	RP11-281P23.1
812	CDC42P4
813	SYF2
814	SNX18P3
815	CTC-325H20.8
816	RP11-493E12.1
817	CEACAM19
818	MT-ND3
819	IGLV3-13
820	MAST2
821	FAM198B
822	WNK3
823	AC073657.1
824	KCND1
825	RNU4-23P
826	RP11-755B10.3
827	NTN5
828	IGKV1-33
829	TAX1BP1
830	NKG7
831	BIRC3
832	AC007879.3
833	SCRT1
834	IFITM2
835	CBX3
836	SEC62
837	RP11-517I3.1
838	GP5
839	CMTM1
840	MT-ND6
841	GSTO2
842	RP11-1046B16.3
843	CNBP
844	TM4SF1
845	RP11-142C4.4
846	RP11-4B16.1
847	GLUD1P9
848	RNU6-150P
849	PROM1
850	CTC-435M10.3
851	PLPPR5
852	DPCR1
853	MXRA5
854	CSRNP3
855	AC008759.1
856	RP3-473L9.4
857	KCNE1
858	ARSD-AS1
859	AC079610.1
860	LINC00167
861	RP11-491F9.3
862	CYTH1
863	PTPRC
864	LCP1
865	TMEM123
866	IGLC2
867	UBXN4
868	RP11-73M7.9
869	IGKV4-1
870	GMFG
871	RP5-1077B9.5
872	UG0898H09
873	SERAC1
874	MYL12B
875	ZNF229
876	PBK
877	CARD10
878	DOC2A
879	HHLA2
880	SSPO
881	EIF2AK2
882	CTD-2286N8.1
883	EIF5B
884	RP11-397E7.4
885	AC023590.1
886	RP11-637O19.2
887	ZFP36L1
888	CXCL5
889	ZFAS1
890	IGHV3-15
891	PCBP2-OT1
892	LINC00424
893	ZNF603P
894	RP11-76I23.7
895	HNRNPH1
896	IGHV1-69-2
897	RP11-245G13.2
898	AC068538.2
899	CTD-3193O13.13
900	B4GALNT1
901	KB-208E9.1
902	SPOCK1
903	MRPS21P9
904	CTD-2537I9.12
905	CTD-2292P10.4
906	RP11-506B6.5
907	CPEB2-AS1
908	RP11-90D4.3
909	RP3-336K20--B.2
910	UMODL1-AS1
911	RP11-758N13.3
912	BMP4
913	TMEM38A
914	AKR1E2
915	SLC25A27
916	ARL4C
917	ZNF630-AS1
918	FNBP4
919	CH17-262H11.1
920	FAM65B
921	AIMP1P2
922	CSPG4P10
923	RP11-20I20.2
924	RP11-222K16.1
925	RP5-872K7.7
926	MORF4L1
927	RP11-649A18.4
928	RP11-231G3.1
929	PROK2
930	ARHGAP30
931	RP11-727A23.10
932	CTD-3035D6.1
933	UBE2SP1
934	RP11-396C23.4
935	LINC00441
936	CTD-2555O16.1
937	RPL28
938	LAMA4
939	EMCN
940	RP11-546K22.3
941	C3orf20
942	RNF150
943	AC093850.1
944	RP11-85B7.5
945	LY6G5B
946	IGHV3-64
947	RP11-493P1.2
948	CSRP2
949	RP11-449J3.3
950	MICE
951	RP11-285G1.14
952	RP13-16H11.5
953	ATP5L
954	ELF1
955	LYNX1
956	YBX1P8
957	CAPN14
958	CTNNA3
959	TMSB4XP8
960	RP11-16E12.2
961	GALNTL6
962	RP11-876N24.7
963	AC007568.1
964	C16orf95
965	THSD1
966	RP11-1100L3.7
967	RND2
968	ACIN1
969	WNT10B
970	IGKC
971	BCLAF1
972	AP000355.2
973	TRBJ2-6
974	AP001347.6
975	SHOX2
976	EIF4B
977	COL7A1
978	RNU6-653P
979	RP11-474L11.5
980	GBP1
981	ATP2B3
982	CYP4F29P
983	PKP1
984	SPAG4
985	ZFP36L2
986	DUXAP8
987	SOX13
988	NAT8L
989	FAM188B
990	TRBJ1-3
991	RNU7-140P
992	HIST1H2AB
993	KIAA0408
994	SRSF4
995	ZNF628
996	SLC22A4
997	RP5-994D16.9
998	RNU6-595P
999	CORO2B
1000	CTD-2527I21.5
1001	IGLV1-51
1002	RP11-98D18.16
1003	COLCA1
1004	RNU6-977P
1005	RP11-950C14.3
1006	MAP6D1
1007	ABHD15-AS1
1008	ADAMTS18
1009	DLK1
1010	RN7SL663P
1011	CYP27A1
1012	LINC01301
1013	RP11-79P5.9
1014	RP11-12D5.5
1015	RP1-138B7.4
1016	RP11-188C12.2
1017	CTB-96E2.6
1018	SLTM
1019	LINC01422
1020	XXbac-BPG299F13.14
1021	PDIA3
1022	PACRG
1023	IGHV3-23
1024	BOD1L1
1025	RP11-25C19.3
1026	RBP3
1027	AP001442.2
1028	RP11-576N17.2
1029	LLNLR-268E12.1
1030	RP11-268P4.6
1031	CTD-2377D24.6
1032	RP11-174G6.1
1033	RP11-63A1.4
1034	TNC
1035	TPPP
1036	RP11-195F19.5
1037	C12orf50
1038	CUL1P1
1039	LINC01465
1040	HEPN1
1041	RP11-598P20.3
1042	ARL6IP1P1
1043	RP11-318A15.2
1044	IRS3P
1045	CD300LF
1046	RNU6-514P
1047	RNU6-429P
1048	IGLV1-47
1049	CTC-244M17.1
1050	FARP1-AS1
1051	RGN
1052	TRAJ56
1053	RP5-965G21.3
1054	MIPEPP3
1055	RP11-6O2.3
1056	CAMK2A
1057	AC068499.10
1058	NKAIN3
1059	CALN1
1060	MYOM2
1061	CD3G
1062	RNU6-79P
1063	AK8
1064	RSPO2
1065	RP5-966M1.6
1066	CTD-2325P2.3
1067	FAM66A
1068	FAM66E
1069	RNASE1
1070	IGHV3-49
1071	COL5A1
1072	ARL6IP5
1073	TMBIM6
1074	IGKV1-9
1075	DENND5B-AS1
1076	RORB
1077	AC061992.2
1078	LINC01378
1079	RP11-553A21.3
1080	RP11-290L1.2
1081	KNOP1P1
1082	RP1-50J22.4
1083	RP11-510M2.2
1084	GRB2
1085	RNU6-323P
1086	RP11-484L8.1
1087	C12orf40
1088	SNORA7B
1089	USF1P1
1090	OLFM3
1091	RNU1-112P
1092	RP11-596C23.2
1093	LYVE1
1094	RP11-677M14.3
1095	RP11-247A12.2
1096	CCDC175
1097	TMEM130
1098	IGHV2-5
1099	RP4-620F22.3
1100	LYPLA2P1
1101	FAT2
1102	NUB1
1103	SELL
1104	AMZ1
1105	IKZF3
1106	PDE10A
1107	NDUFAF4P2
1108	RP11-79P5.3
1109	OR2B6
1110	PRPF40A
1111	IGHV1-46
1112	NOTCH3
1113	RP5-994D16.12
1114	PEX5L
1115	RP11-225H22.4
1116	ANKRD20A17P
1117	CA8
1118	RP11-560B16.5
1119	NIPBL
1120	TRGV2
1121	CTD-2184C24.2
1122	COL21A1
1123	IGKV3D-20
1124	TRBJ2-5
1125	PARP9
1126	KIF4B
1127	LIF
1128	RAB40A
1129	ABCC13
1130	CTD-2260A17.3
1131	RSL1D1
1132	RBL2
1133	ALG1L9P
1134	OPTN
1135	VDAC1P5
1136	HOXA-AS2
1137	PKD1L3
1138	AC006042.7
1139	BOD1L2
1140	RP3-380B8.4
1141	TBL1Y
1142	AC004381.7
1143	KRT18P55
1144	BCKDHA
1145	CD37
1146	RP11-420C9.1
1147	HTR3E
1148	PBX2P1
1149	RP11-277P12.6
1150	IL17C
1151	CRYBB2
1152	RP11-161I2.1
1153	AC001226.7
1154	RP11-274A11.4
1155	CTD-3076O17.2
1156	RP4-765C7.2
1157	IGKV3-15
1158	RP11-30K9.4
1159	VSTM4
1160	KIAA1644
1161	ARMC9
1162	FGF22
1163	RN7SL351P
1164	PCDHA9
1165	C3orf35
1166	FAM9C
1167	MRPS16P1
1168	RP11-325L7.2
1169	ZNF33BP1
1170	AF127936.5
1171	CHRNA9
1172	IGHV3-7
1173	RN7SL403P
1174	RP11-96L14.7
1175	ZFP92
1176	FOXE1
1177	RP11-142L16.2
1178	LINC01524
1179	C15orf52
1180	RP11-87G24.2
1181	RP11-123C5.5
1182	MAATS1
1183	UQCRFS1P2
1184	RP11-404O13.5
1185	SNRPD2
1186	RP11-762E8.1
1187	NIFKP3
1188	IGHV3-74
1189	AMOT
1190	CTD-3028N15.3
1191	DNLZ
1192	RP4-647C14.3
1193	CTA-797E19.2
1194	LILRA4
1195	ANP32B
1196	MOK
1197	FHAD1
1198	IGLC3
1199	RP11-164H13.1
1200	AC018755.16
1201	RP11-667M19.9
1202	LINC01266
1203	CTB-25B13.9
1204	OVCH1
1205	LINC00298
1206	PHBP9
1207	RP4-539M6.21
1208	TNRC6B
1209	RP11-572B2.1
1210	RP1-101G11.2
1211	AXDND1
1212	GPR27
1213	LAPTM5
1214	MYOT
1215	RP11-49K24.4
1216	RP11-893F2.6
1217	MELK
1218	TMEM5-AS1
1219	RP11-1217F2.22
1220	GBP2
1221	CD3E
1222	MIR5194
1223	MS4A1
1224	RP11-649E7.8
1225	SH3RF2
1226	CD96
1227	AC112220.2
1228	RP1-41C23.2
1229	RP11-626G11.5
1230	SNX21
1231	RNU6-199P
1232	RP11-78J21.7
1233	RP3-466P17.1
1234	PSIP1
1235	RP11-20I20.1
1236	IQCB2P
1237	RP11-927P21.4
1238	PPP1R36
1239	RP11-111K18.1
1240	SUGT1P1
1241	KRT18P59
1242	TUBA3D
1243	COPZ2
1244	HMGN2P9
1245	MMP9
1246	HLA-DRA
1247	LCMT1-AS1
1248	STOX1
1249	IDH1-AS1
1250	PEBP4
1251	PNMAL2
1252	LACTB2-AS1
1253	RP11-63G10.2
1254	PKHD1L1
1255	C1orf53
1256	RP11-182J1.5
1257	TRAV22
1258	SLC13A3
1259	SH3KBP1
1260	TRBJ1-2
1261	PCDHGA1
1262	ECM2
1263	RNY1P9
1264	RP11-38C17.1
1265	IGLV3-9
1266	COX6B2
1267	UBE2L2
1268	AP006222.2
1269	RP11-1035H13.2
1270	RP11-732M18.4
1271	C6orf48
1272	SLC1A7
1273	TMEM178B
1274	EFCAB12
1275	LINC00265
1276	TRBV13
1277	UQCRHP3
1278	RP11-798K3.4
1279	RP13-516M14.4
1280	XKR5
1281	PTPRD-AS1
1282	ISCA1P1
1283	KIR2DP1
1284	RNU7-179P
1285	IGLV6-57
1286	NPM1P41
1287	ITSN2
1288	RP11-212I21.2
1289	SKP1
1290	AF131216.1
1291	KRT15
1292	DUSP8P5
1293	CTB-102L5.8
1294	MT1A
1295	NID2
1296	C11orf58
1297	KIAA1161
1298	MKRN5P
1299	GOLGB1
1300	CTD-3096M3.1
1301	TCEB1P28
1302	TMEM132D
1303	EPHB2
1304	CMB9-14B22.1
1305	RP11-452I5.2
1306	RP11-142L4.3
1307	PPP1R1A
1308	SPDYE7P
1309	TRDV3
1310	RP11-659G9.3
1311	CFLAR
1312	TRAF6P1
1313	KRT18P61
1314	ZNF547
1315	KLRD1
1316	JAZF1-AS1
1317	KIR3DL3
1318	RP4-555D20.2
1319	PKI55
1320	MYO3B
1321	RP11-102M11.2
1322	GS1-166A23.2
1323	TPM3P3
1324	PSMC1P4
1325	EML4
1326	DNAJC27-AS1
1327	SOWAHB
1328	IQGAP1
1329	OST4
1330	RP11-305L7.1
1331	IGHV3-21
1332	C11orf45
1333	HMGB1P16
1334	CCER2
1335	CYCSP11
1336	TRBV7-4
1337	IGKV2-30
1338	RN7SL558P
1339	RNU6-549P
1340	RP1-12G14.9
1341	AC114776.3
1342	RPL23AP42
1343	RNU6-493P
1344	MAPK6PS4
1345	RP11-13N13.6
1346	IGLV3-19
1347	CTD-3234P18.6
1348	GBP5
1349	PKIB
1350	AC130689.5
1351	GPR55
1352	CEACAM4
1353	SCN3A
1354	RP11-405F3.2
1355	IDI2
1356	TRGJ2
1357	PSD2
1358	IPO7P1
1359	PPIAL4C
1360	LRRC17
1361	RPS2P36
1362	CTD-2233K9.1
1363	TLN1
1364	B3GAT1
1365	ACTR2
1366	RP1-91J24.3
1367	SC22CB-1E7.1
1368	RP4-669H2.1
1369	CTD-2288F12.1
1370	RP4-798A17.5
1371	PGBD5
1372	RN7SKP198
1373	GRIN2C
1374	RP11-46A10.6
1375	WTAPP1
1376	TUSC7
1377	LA16c-431H6.7
1378	CFAP126
1379	CTB-134H23.3
1380	SCARNA15
1381	WIPF1
1382	TAF1D
1383	RN7SL767P
1384	RP11-817O13.1
1385	ADD3
1386	RP1-60O19.2
1387	CTC-559E9.4
1388	LIM2
1389	RP11-430C7.5
1390	GLB1L2
1391	COX6CP3
1392	RP11-53I6.4
1393	HNRNPR
1394	CTD-2026K11.2
1395	RP11-656E20.5
1396	TRDJ4
1397	IGHV4-61
1398	RP11-210M15.2
1399	TGFBR3L
1400	IGHV3-30
1401	CTD-2215E18.1
1402	SYTL4
1403	CTD-2659N19.4
1404	RP11-1I2.1
1405	AC010761.6
1406	FABP5P15
1407	RP5-966M1.4
1408	RP11-479F13.1
1409	TAS2R19
1410	IGKV1D-43
1411	CNTN1
1412	PKHD1
1413	DNAJA1
1414	GPR141
1415	NUAK1
1416	RP11-347C12.10
1417	NANOS1
1418	IGLV2-14
1419	RNA5SP474
1420	RP11-16E12.1
1421	TREML2
1422	RP11-753H16.3
1423	RP1-102H19.7
1424	RP11-819M15.2
1425	RFPL1S
1426	C1orf198
1427	CYP3A43
1428	GALNT9
1429	BOK
1430	RP11-18M17.1
1431	THOC2
1432	NR1I2
1433	IGKV3-20
1434	RN7SL577P
1435	CYLC2
1436	RANBP3L
1437	HMGB1P30
1438	CTD-2192J16.26
1439	RP13-461N9.2
1440	AC091814.2
1441	CALR3
1442	PROB1
1443	SHQ1P1
1444	AC093388.3
1445	PLPPR2
1446	RP11-572M11.4
1447	RNF207
1448	RP11-475D10.4
1449	RP11-203E8.1
1450	BTBD19
1451	EFNA5
1452	GS1-124K5.10
1453	LRRC46
1454	CHD4
1455	POLR3GP1
1456	ARHGAP26-IT1
1457	RP11-34P13.15
1458	RP11-532F6.2
1459	RGPD3
1460	SF3B2
1461	BSN-AS2
1462	RP11-354M20.3
1463	GATA6
1464	CTD-2287O16.1
1465	ATP1A4
1466	BTN3A1
1467	RP11-308B5.2
1468	MIR646HG
1469	RPL12P30
1470	UPK3B
1471	RP11-569A11.1
1472	FAM127C
1473	AP000462.3
1474	AC007126.1
1475	MAPRE3
1476	DNAAF3
1477	RP11-577H5.1
1478	RPL32P23
1479	RPRM
1480	RP11-193H5.8
1481	RNU1-124P
1482	RP5-884M20.4
1483	RP11-634H22.1
1484	GZMH
1485	BUD13P1
1486	RP11-14I17.2
1487	ZIC2
1488	RP11-31F15.2
1489	FAM172BP
1490	TRBV10-3
1491	FOXD2
1492	RNU5E-3P
1493	RP4-581O6.1
1494	HAAO
1495	CD81-AS1
1496	ACER2
1497	RPSAP33
1498	SDHDP6
1499	RNU6-611P
1500	SRXN1
1501	CHMP1B2P
1502	RP11-672A2.5
1503	PRPF4B
1504	RP11-826N14.1
1505	RP11-1112G13.3
1506	HMGN1P35
1507	SNORA84
1508	RBMX
1509	ZDHHC20-IT1
1510	RP11-301G23.1
1511	RP11-10F11.2
1512	LARP7
1513	LRRC56
1514	UBE2V1P5
1515	CTD-2574D22.7
1516	AC083843.1
1517	CTD-2576N18.1
1518	ANKRD20A4
1519	RP5-1074L1.1
1520	USP32P3
1521	RP4-794I6.4
1522	GLI1
1523	AC066692.3
1524	RPL39P3
1525	RP11-227H4.1
1526	DDX24
1527	RP11-887P2.6
1528	RP5-1059H15.1
1529	RP11-417O11.5
1530	DPY19L1P1
1531	RP11-540A21.2
1532	RP11-567F11.1
1533	ARGFXP2
1534	RP11-1017G21.4
1535	YPEL5P2
1536	GGT5
1537	SLCO1B1
1538	TRAV12-1
1539	CLLU1
1540	RP11-181C3.1
1541	RP4-561L24.3
1542	RP11-474O21.5
1543	RP11-86H7.6
1544	S100B
1545	MIR548O
1546	SUGCT
1547	PATL2
1548	RNU6-603P
1549	UBE2NP1
1550	AC002116.7
1551	RP5-1159O4.2
1552	CTD-2319I12.2
1553	CD24P4
1554	PHLDA3
1555	PCDH11X
1556	ANKRD26P4
1557	NSUN7
1558	ZNF214
1559	AC002480.5
1560	CDC42
1561	RN7SL233P
1562	RPS6P23
1563	RP4-773N10.4
1564	RP3-465N24.5
1565	XIAP-AS1
1566	PCAT29
1567	RP11-190D6.1
1568	CTD-3037G24.4
1569	REEP2
1570	RP11-332P22.2
1571	AC090587.5
1572	VIPR2
1573	RP11-81A22.4
1574	RP11-460N20.4
1575	RP13-643D4.1
1576	TRBV10-2
1577	E2F1
1578	RP11-69C13.1
1579	PLEKHG4B
1580	RP11-401F2.3
1581	CTD-2012K14.3
1582	IGLV3-10
1583	HMGN1P37
1584	XXbac-BPG157A10.21
1585	NPPA-AS1
1586	IGHV3-66
1587	RP11-166O4.4
1588	PYHIN1
1589	HMGB1P36
1590	RYKP1
1591	RNU6-431P
1592	LINC01419
1593	TRAJ37
1594	DZANK1
1595	RP11-201O14.1
1596	ST14
1597	RP11-190A12.8
1598	RPSAP27
1599	RP11-153F5.2
1600	CTC-510F12.4
1601	MOG
1602	RP11-48B3.4
1603	RP11-403N16.5
1604	PDPK2P
1605	MT-TR
1606	ZSWIM3
1607	AC144652.1
1608	CIRBP
1609	OSBP2
1610	PRLR
1611	SIGLEC7
1612	RP11-693J15.3
1613	CTA-414D7.1
1614	FAM131B
1615	TRAV14DV4
1616	RP11-379K17.4
1617	AR
1618	SEMA4G
1619	LINC01425
1620	VIM
1621	FAM19A5
1622	CTGF
1623	MAPK15
1624	PHBP3
1625	RP4-669L17.10
1626	IGLV2-23
1627	IGHD
1628	CYP46A1
1629	HNRNPA3P16
1630	TRIM36
1631	RP11-70D24.2
1632	HIST2H4A
1633	TRBV23-1
1634	RP11-600F24.7
1635	CLDN7
1636	LINC01108
1637	ASIC4
1638	CCNF
1639	HRK
1640	CTD-2530N21.4
1641	DAB2IP
1642	RN7SL246P
1643	KCNG1
1644	IGHD7-27
1645	PTPRG-AS1
1646	PLCE1-AS2
1647	AC068134.10
1648	CTTN
1649	RP11-51L5.3
1650	SNRPCP8
1651	RNU6-4P
1652	RP11-351D16.3
1653	TRGV7
1654	RNU6-9
1655	CD276
1656	ANKRD13B
1657	AC096649.2
1658	CTD-3064M3.4
1659	SLC10A5P1
1660	TRBJ1-5
1661	FTLP3
1662	CCDC33
1663	CTD-3088G3.6
1664	RPS4X
1665	RP11-809N8.5
1666	TMSB15B
1667	RP11-244N9.6
1668	RNU6-516P
1669	KB-1572G7.2
1670	CST7
1671	GPRIN1
1672	MCFD2P1
1673	ATM
1674	RP11-553K8.2
1675	RP11-50C13.1
1676	HMGN2P25
1677	JAKMIP3
1678	RP11-17J14.2
1679	CSDE1
1680	MTND6P22
1681	RP11-442H21.2
1682	SLC26A1
1683	SLIT2
1684	FGFBP2
1685	HMGB1P13
1686	RP11-1134I14.8
1687	PCDH9
1688	PDGFRL
1689	FDX1P1
1690	RP11-173P15.10
1691	HCG9
1692	KLF15
1693	CSDC2
1694	RP11-307C12.11
1695	ILDR1
1696	RP11-293A21.1
1697	RP1-148H17.1
1698	RP4-603I14.3
1699	CYB5D1
1700	RP5-958B11.1
1701	PRRG3
1702	RCC2P6
1703	GAS1
1704	RHCE
1705	IGHV4-39
1706	RP11-382D8.3
1707	HSPA8
1708	DENND6B
1709	SHISA3
1710	CTD-2616J11.2
1711	C17orf53
1712	HIST1H4C
1713	RP11-478P10.1
1714	LENG9
1715	RP1-221C16.8
1716	AC104655.3
1717	CBX3P2
1718	SLC27A2
1719	SERPINE1
1720	HECW1
1721	RNU4ATAC18P
1722	ANKRD34A
1723	RP11-313P22.1
1724	RP5-836N17.4
1725	GLRXP2
1726	THBS1
1727	RP11-242F24.1
1728	FKBP10
1729	RP11-126M14.1
1730	AC099850.1
1731	PDCL3P7
1732	LDHAL6A
1733	C2orf27A
1734	SGCA
1735	RP11-1148O4.1
1736	RP5-855D21.2
1737	NTNG2
1738	MTND2P33
1739	RP11-17P16.1
1740	TRAJ7
1741	MARK1
1742	ANG
1743	PHF11
1744	C8orf37-AS1
1745	MIR92B
1746	HIGD1AP1
1747	SRGAP2D
1748	RP11-847H18.3
1749	KIF5A
1750	CFAP52
1751	AL591893.1
1752	RP11-290F24.6
1753	TRAJ41
1754	VTRNA1-1
1755	EEF1DP6
1756	AL353898.1
1757	CFAP61
1758	RNU6-72P
1759	RP11-219E7.1
1760	RP11-147L13.7
1761	AC007879.5
1762	FAM186B
1763	RP11-1E4.1
1764	RP11-371A22.1
1765	CTC-454I21.4
1766	SNORA11B
1767	RP11-290L1.3
1768	NRXN1
1769	CACNA2D2
1770	RP11-180I4.1
1771	PLEKHG5
1772	RP11-441O15.3
1773	DHX36
1774	RP11-503E24.2
1775	MORF4L1P4
1776	RP11-498C9.4
1777	IGHV3-73
1778	RP11-126O1.6
1779	AC087430.1
1780	CABYR
1781	RP1-101K10.4
1782	LINGO3
1783	CCNL1
1784	ASAP2
1785	FRMD6-AS1
1786	CTD-2118P12.1
1787	LBH
1788	PLXNB1
1789	RP11-244N9.4
1790	TMPRSS5
1791	SNX29P1
1792	FAM111B
1793	AP001350.4
1794	RP11-166B2.8
1795	ZNF223
1796	AC009237.8
1797	HSF5
1798	KPNB1
1799	MIR98
1800	RP4-562J12.1
1801	SKOR2
1802	ST8SIA6-AS1
1803	AC008067.2
1804	ZNF501
1805	RP3-467K16.4
1806	SCN9A
1807	DTX4
1808	RNU6-1209P
1809	CDCP1
1810	RP11-390P2.2
1811	SRSF12
1812	PSMB9
1813	SLC16A12
1814	RP11-876N24.2
1815	AC009518.4
1816	OR7E128P
1817	CTD-2323K18.1
1818	RP11-779O18.2
1819	RP11-681L4.1
1820	LINC01249
1821	LINC01515
1822	RP13-638C3.2
1823	RP11-337N6.3
1824	ZNF793-AS1
1825	PSRC1
1826	OGN
1827	RP11-553K8.5
1828	ZNF385A
1829	KDM4D
1830	CTC-412M14.6
1831	RP11-298I3.4
1832	MX2
1833	RP11-638I2.8
1834	IGKV1-5
1835	MT1CP
1836	RP11-266L9.8
1837	RP4-695O20.1
1838	PIGFP1
1839	DPYSL3
1840	NXPH4
1841	THRAP3
1842	FSD1
1843	RP1-111D6.4
1844	IL17RE
1845	LHFPL3-AS1
1846	GTF2IRD1P1
1847	AC002310.7
1848	IGHV4-31
1849	PI15
1850	RP11-166P13.4
1851	RP11-67A1.4
1852	ATP6V1G1
1853	RNU6-892P
1854	AK4
1855	RP11-204N11.1
1856	FAM107B
1857	PTP4A2
1858	UBXN1
1859	MAGI2
1860	RP11-334C17.6
1861	TRGV5
1862	RP3-510O8.3
1863	KIR3DL2
1864	AC017104.6
1865	ODF2L
1866	SMARCA5
1867	LIPG
1868	GBP4
1869	RP11-569D9.5
1870	TTC39A-AS1
1871	AC105052.1
1872	HMGN2P40
1873	RPS18P12
1874	GFRAL
1875	IGLC6
1876	LOXL3
1877	RN7SL170P
1878	KCNJ16
1879	RP11-408H1.3
1880	RP13-131K19.6
1881	RP1-212P9.3
1882	MAP7D2
1883	YEATS2-AS1
1884	RP11-713P17.3
1885	ERICH3
1886	LHX1
1887	TEX21P
1888	HIST1H2BC
1889	S100A8
1890	RP1-101A2.1
1891	AC004074.4
1892	AC074212.5
1893	ITGB1
1894	RP11-409K20.7
1895	STK17A
1896	PCDHA10
1897	RP11-440D17.3
1898	TRAV8-5
1899	AC005237.4
1900	FCGR1B
1901	RAX2
1902	RP11-968A15.2
1903	AKR1B1P1
1904	RP11-261C10.5
1905	APLP1
1906	IGKJ4
1907	RP11-573D15.3
1908	EIF4A2
1909	CCDC183-AS1
1910	AC093724.2
1911	RP5-906A24.1
1912	TCHHL1
1913	RPL7P46
1914	PPP1R12A
1915	RN7SL606P
1916	CTD-2203K17.1
1917	AC136289.1
1918	ISCA1P2
1919	NHLH1
1920	PLAT
1921	RP11-2C24.3
1922	SFR1P1
1923	KIRREL3
1924	AF038458.4
1925	SGCB
1926	TEPP
1927	TRBV7-3
1928	RP1-153P14.7
1929	RP11-717D12.1
1930	ST3GAL5-AS1
1931	TRBJ1-4
1932	COX6C
1933	RP6-65G23.3
1934	LINC01102
1935	SEZ6L
1936	RPL7P9
1937	LINC00689
1938	KCTD9P4
1939	RP11-326G21.1
1940	CDC42SE2
1941	SRSF3
1942	PHF3
1943	RP3-408N23.4
1944	RP11-160E2.6
1945	PARD6G
1946	CTD-2095E4.3
1947	RP11-216L13.19
1948	MOB3B
1949	LMLN-AS1
1950	PRKX-AS1
1951	DAB2
1952	RFTN2
1953	C1QB
1954	TCONS-00029157
1955	RNU6-388P
1956	RP11-654G14.1
1957	RP5-1000K24.2
1958	FLJ40194
1959	IGHV3-33
1960	CALML6
1961	RP11-1348G14.4
1962	RP3-417O22.3
1963	H2AFZP1
1964	RP11-83N9.5
1965	DCHS1
1966	CPAMD8
1967	ABCA12
1968	CNTRL
1969	RN7SL96P
1970	DDX46
1971	SUMO2P6
1972	ZP1
1973	USP41
1974	PTH1R
1975	RAB25
1976	CTD-2062F14.2
1977	AC002398.11
1978	PCDHB15
1979	RP11-1415C14.4
1980	RP3-406P24.3
1981	CYBA
1982	RP11-368P15.1
1983	RP11-666A20.4
1984	RRS1-AS1
1985	RP13-941N14.1
1986	RP1-168L15.5
1987	RP3-455H14.1
1988	FCRL6
1989	ZNF157
1990	CHGB
1991	NCOR1P3
1992	RP11-338K17.10
1993	RP3-468B3.4
1994	RN7SL743P
1995	RP11-455G16.1
1996	TRBJ1-6
1997	RP11-102N12.3
1998	CTD-2620I22.2
1999	RP11-807E13.3
[truncated: 1 more rows]

## Sheet: S Table 4 Marker Genes
Gene	Log FC	% Expression Cell	% Expression All Other Cells	p-value	Bonferroni adjusted p-value	Cell marker
CCL5	-0.878366	0.362	0.702	0	0	CD4 T Markers
GNLY	-1.17931	0.16	0.466	8.69538e-274	2.30767e-269	CD4 T Markers
LTB	0.736794	0.644	0.254	4.3811e-260	1.1627e-255	CD4 T Markers
NKG7	-1.31019	0.068	0.335	1.38592e-250	3.6781e-246	CD4 T Markers
LDHB	0.811958	0.53	0.193	4.41849e-231	1.17262e-226	CD4 T Markers
KLRD1	-1.32367	0.037	0.256	3.91066e-212	1.03785e-207	CD4 T Markers
CD74	-0.820438	0.248	0.5	3.04231e-183	8.07398e-179	CD4 T Markers
TCF7	0.871518	0.353	0.098	1.12366e-177	2.98207e-173	CD4 T Markers
IL7R	0.501404	0.729	0.379	1.35579e-169	3.59813e-165	CD4 T Markers
HLA-DRA	-1.07462	0.078	0.284	3.99503e-164	1.06024e-159	CD4 T Markers
HLA-DRB1	-1.05855	0.064	0.265	1.70904e-162	4.53561e-158	CD4 T Markers
CST7	-1.08398	0.075	0.277	3.98969e-160	1.05882e-155	CD4 T Markers
PLEK	-1.06601	0.064	0.251	1.54307e-148	4.09516e-144	CD4 T Markers
MS4A1	-1.08203	0.054	0.233	1.5676e-146	4.16026e-142	CD4 T Markers
IGHM	-1.15344	0.04	0.205	1.92417e-141	5.10656e-137	CD4 T Markers
RP11-234A1.1	0.421383	0.776	0.468	9.63025e-136	2.55577e-131	CD4 T Markers
LEF1	0.890322	0.223	0.044	1.6102e-135	4.27332e-131	CD4 T Markers
GZMA	-1.05064	0.056	0.225	2.54386e-135	6.75116e-131	CD4 T Markers
SELL	0.678657	0.376	0.141	1.80245e-134	4.78352e-130	CD4 T Markers
RPL36A	0.428419	0.748	0.449	1.91954e-133	5.09428e-129	CD4 T Markers
RCAN3	0.848865	0.252	0.062	5.70679e-133	1.51452e-128	CD4 T Markers
HLA-DPB1	-0.902967	0.091	0.281	7.00561e-133	1.85922e-128	CD4 T Markers
GIMAP7	0.423247	0.715	0.4	8.52559e-127	2.26261e-122	CD4 T Markers
AC004453.8	0.511039	0.562	0.293	1.36926e-126	3.63389e-122	CD4 T Markers
RPS13P2	0.487469	0.579	0.305	9.60123e-126	2.54807e-121	CD4 T Markers
RPL9P9	0.470211	0.622	0.347	1.35205e-124	3.58822e-120	CD4 T Markers
RPSA	0.396103	0.761	0.47	1.48278e-123	3.93515e-119	CD4 T Markers
GAS5	0.517951	0.535	0.277	1.80576e-120	4.79231e-116	CD4 T Markers
RPS2P5	0.517146	0.518	0.264	1.10683e-119	2.93741e-115	CD4 T Markers
PASK	0.835133	0.202	0.041	8.37956e-119	2.22385e-114	CD4 T Markers
SARAF	0.43835	0.631	0.355	2.99971e-115	7.96093e-111	CD4 T Markers
EEF1B2	0.492616	0.551	0.296	4.25571e-115	1.12942e-110	CD4 T Markers
TRAC	0.47878	0.509	0.247	9.86336e-114	2.61764e-109	CD4 T Markers
HLA-DPA1	-0.855796	0.066	0.226	1.11734e-113	2.96531e-109	CD4 T Markers
RPS18P12	0.613135	0.39	0.171	3.13773e-111	8.32722e-107	CD4 T Markers
RPL22	0.403814	0.691	0.417	4.5375e-111	1.20421e-106	CD4 T Markers
RPL3P4	0.393871	0.703	0.432	1.22136e-107	3.24136e-103	CD4 T Markers
FYB	0.389146	0.652	0.376	1.13274e-103	3.00619e-99	CD4 T Markers
CTD-3035D6.1	0.523738	0.432	0.206	1.58168e-103	4.19761e-99	CD4 T Markers
RP11-466H18.1	0.489622	0.485	0.251	6.6121e-103	1.75478e-98	CD4 T Markers
RPL34P27	0.458381	0.535	0.289	3.33208e-102	8.843e-98	CD4 T Markers
CAMK4	0.720813	0.23	0.069	4.10535e-101	1.08952e-96	CD4 T Markers
CCR7	0.603461	0.32	0.132	5.32577e-97	1.41341e-92	CD4 T Markers
RPL13P12	0.32229	0.832	0.556	2.15058e-96	5.70742e-92	CD4 T Markers
RPS15AP1	0.44178	0.528	0.289	4.59529e-96	1.21954e-91	CD4 T Markers
PABPC3	0.637572	0.26	0.095	1.38196e-90	3.66758e-86	CD4 T Markers
RP11-333E13.2	0.718907	0.214	0.068	5.38886e-89	1.43015e-84	CD4 T Markers
RPL10P16	0.423701	0.513	0.287	2.28171e-88	6.05542e-84	CD4 T Markers
RP11-371A22.1	0.505839	0.389	0.194	1.36977e-86	3.63523e-82	CD4 T Markers
RPL14P1	0.406224	0.53	0.302	2.77186e-85	7.35623e-81	CD4 T Markers
RP11-343H5.4	0.449825	0.434	0.225	5.00143e-85	1.32733e-80	CD4 T Markers
RPL34P18	0.443612	0.457	0.243	5.75692e-85	1.52783e-80	CD4 T Markers
RPS27AP16	0.335312	0.724	0.473	8.30677e-85	2.20453e-80	CD4 T Markers
RPS23P8	0.459326	0.452	0.243	5.67907e-84	1.50717e-79	CD4 T Markers
RP4-604A21.1	0.417318	0.524	0.298	7.10718e-84	1.88617e-79	CD4 T Markers
CTD-2287O16.1	0.490846	0.402	0.205	2.61553e-83	6.94135e-79	CD4 T Markers
NPM1	0.37945	0.589	0.361	2.80104e-83	7.43368e-79	CD4 T Markers
RPL10P9	0.408742	0.523	0.299	4.67935e-83	1.24185e-78	CD4 T Markers
RPL21P4	0.422042	0.478	0.264	5.99443e-83	1.59086e-78	CD4 T Markers
RP11-425L10.1	0.377821	0.57	0.338	2.26505e-82	6.01122e-78	CD4 T Markers
LRRC75A-AS1	0.524372	0.341	0.161	2.4467e-82	6.4933e-78	CD4 T Markers
RP11-864N7.2	0.336604	0.7	0.449	4.93327e-82	1.30924e-77	CD4 T Markers
RPS2	0.273245	0.899	0.649	2.52856e-81	6.71055e-77	CD4 T Markers
TRAT1	0.623651	0.211	0.069	1.45566e-80	3.86317e-76	CD4 T Markers
C6orf48	0.47064	0.37	0.179	3.90899e-80	1.03741e-75	CD4 T Markers
MYO1F	-0.802675	0.078	0.206	4.63096e-79	1.22901e-74	CD4 T Markers
RPS10	0.318103	0.714	0.466	7.25847e-79	1.92632e-74	CD4 T Markers
RP11-112J1.1	0.525189	0.317	0.145	1.16803e-78	3.09984e-74	CD4 T Markers
RP5-1056L3.3	0.474119	0.356	0.172	2.31128e-78	6.13392e-74	CD4 T Markers
RPS3A	0.279003	0.864	0.624	1.40994e-77	3.74185e-73	CD4 T Markers
RPLP0	0.338056	0.663	0.429	5.09531e-77	1.35224e-72	CD4 T Markers
DGKA	0.59683	0.214	0.074	9.33094e-77	2.47634e-72	CD4 T Markers
PYHIN1	-0.731287	0.128	0.268	1.85477e-76	4.92237e-72	CD4 T Markers
RPS9	0.317177	0.731	0.487	2.21582e-76	5.88056e-72	CD4 T Markers
RPL10A	0.330032	0.66	0.426	2.03736e-75	5.40696e-71	CD4 T Markers
RPL39P3	0.459273	0.374	0.192	8.69018e-75	2.30629e-70	CD4 T Markers
RPL4P4	0.492503	0.308	0.143	2.78099e-74	7.38048e-70	CD4 T Markers
RPL36	0.282191	0.78	0.537	2.12892e-72	5.64993e-68	CD4 T Markers
RPL7P9	0.457469	0.363	0.185	1.77209e-71	4.70296e-67	CD4 T Markers
RP11-92K2.2	0.407353	0.443	0.247	2.25104e-71	5.97403e-67	CD4 T Markers
RPL4	0.286281	0.755	0.517	3.122e-71	8.28549e-67	CD4 T Markers
RPSAP58	0.509353	0.27	0.119	1.5985e-70	4.24227e-66	CD4 T Markers
RPS2P46	0.471308	0.324	0.16	2.07724e-69	5.51278e-65	CD4 T Markers
RPS3AP49	0.568096	0.23	0.093	2.30415e-69	6.11498e-65	CD4 T Markers
TPT1P9	0.461503	0.324	0.16	1.00488e-67	2.66686e-63	CD4 T Markers
RPL7A	0.297186	0.707	0.479	1.70018e-67	4.5121e-63	CD4 T Markers
LEPROTL1	0.502489	0.259	0.113	1.96163e-67	5.20598e-63	CD4 T Markers
RPL39	0.253071	0.862	0.62	1.18283e-66	3.13912e-62	CD4 T Markers
RPS28P7	0.375458	0.458	0.267	2.47373e-66	6.56503e-62	CD4 T Markers
SAMD3	-0.724748	0.107	0.23	1.50894e-65	4.00458e-61	CD4 T Markers
RPL10P3	0.469769	0.302	0.147	4.62097e-65	1.22636e-60	CD4 T Markers
NAP1L1	0.305865	0.636	0.419	1.20687e-64	3.2029e-60	CD4 T Markers
RPL18	0.282504	0.732	0.506	4.38107e-64	1.16269e-59	CD4 T Markers
IGKC	-0.735931	0.106	0.226	4.48059e-64	1.1891e-59	CD4 T Markers
RPL24	0.26815	0.761	0.533	3.63461e-63	9.64588e-59	CD4 T Markers
SATB1	0.496508	0.219	0.089	1.9174e-62	5.0886e-58	CD4 T Markers
RSL1D1	0.415869	0.346	0.186	3.71886e-62	9.8695e-58	CD4 T Markers
EIF3E	0.427893	0.325	0.168	8.80353e-62	2.33637e-57	CD4 T Markers
RPL18A	0.269245	0.737	0.51	5.11171e-61	1.3566e-56	CD4 T Markers
PDE3B	0.433411	0.262	0.12	2.01245e-60	5.34085e-56	CD4 T Markers
RP11-475C16.1	0.30582	0.586	0.382	1.07243e-59	2.84612e-55	CD4 T Markers
RPS5	0.276515	0.678	0.454	1.63992e-59	4.35219e-55	CD4 T Markers
RP11-889L3.1	0.413685	0.32	0.165	2.94563e-59	7.8174e-55	CD4 T Markers
RPL23AP42	0.394208	0.4	0.231	3.13912e-59	8.33091e-55	CD4 T Markers
RP11-832N8.1	0.410717	0.349	0.191	6.4817e-58	1.72018e-53	CD4 T Markers
RPS3AP6	0.503527	0.229	0.101	8.7381e-58	2.319e-53	CD4 T Markers
NACA	0.285511	0.632	0.422	2.02876e-57	5.38413e-53	CD4 T Markers
ZFP36L1	-0.526026	0.214	0.347	2.25085e-57	5.97354e-53	CD4 T Markers
RPLP0P6	0.402013	0.326	0.173	2.61534e-57	6.94086e-53	CD4 T Markers
AC016739.2	0.277497	0.652	0.437	7.42137e-57	1.96956e-52	CD4 T Markers
RGS10	0.508567	0.211	0.09	7.71628e-57	2.04782e-52	CD4 T Markers
AB019441.29	0.420392	0.306	0.16	1.30365e-55	3.45975e-51	CD4 T Markers
KLF6	-0.470113	0.305	0.433	7.06928e-55	1.87612e-50	CD4 T Markers
RPL31P49	0.458657	0.21	0.091	6.37602e-54	1.69213e-49	CD4 T Markers
SNHG6	0.324588	0.461	0.284	2.11222e-53	5.60562e-49	CD4 T Markers
AC002075.4	0.326251	0.437	0.263	2.12366e-53	5.63597e-49	CD4 T Markers
CD3E	0.327424	0.352	0.19	6.24113e-53	1.65633e-48	CD4 T Markers
RPL7P1	0.438422	0.233	0.108	9.73874e-53	2.58456e-48	CD4 T Markers
RPL23AP2	0.387063	0.343	0.194	3.69214e-52	9.79858e-48	CD4 T Markers
SNHG5	0.323006	0.434	0.266	1.19229e-51	3.16421e-47	CD4 T Markers
RP11-422P24.9	0.420082	0.258	0.129	3.7129e-51	9.85366e-47	CD4 T Markers
RPS27AP11	0.401845	0.264	0.134	3.83953e-49	1.01897e-44	CD4 T Markers
RPL21P131	0.439107	0.242	0.12	4.87504e-49	1.29379e-44	CD4 T Markers
RP11-543P15.1	0.29299	0.487	0.308	5.01603e-49	1.33121e-44	CD4 T Markers
TOMM7	0.272236	0.523	0.339	7.8598e-49	2.08591e-44	CD4 T Markers
RP11-146N23.1	0.409266	0.243	0.121	1.08414e-48	2.87721e-44	CD4 T Markers
RPL29	0.296612	0.497	0.323	1.23023e-48	3.26491e-44	CD4 T Markers
RP11-36C20.1	0.354243	0.311	0.172	3.99224e-48	1.0595e-43	CD4 T Markers
RPL21P75	0.385107	0.242	0.12	1.34633e-47	3.57304e-43	CD4 T Markers
BCL11B	0.37795	0.249	0.124	4.37292e-47	1.16053e-42	CD4 T Markers
EIF4B	0.334421	0.395	0.243	8.92697e-47	2.36913e-42	CD4 T Markers
RPL30P4	0.388227	0.243	0.122	9.35237e-47	2.48203e-42	CD4 T Markers
RP3-486I3.4	0.37829	0.27	0.142	1.40776e-46	3.73606e-42	CD4 T Markers
RP11-613F7.1	0.400276	0.225	0.109	1.63735e-46	4.34538e-42	CD4 T Markers
RP11-778D9.4	0.378235	0.277	0.149	2.4205e-46	6.42378e-42	CD4 T Markers
ZFAS1	0.323665	0.383	0.231	3.57914e-46	9.49869e-42	CD4 T Markers
BTF3	0.284933	0.47	0.303	6.91762e-46	1.83587e-41	CD4 T Markers
SNHG8	0.416808	0.226	0.111	9.95232e-46	2.64125e-41	CD4 T Markers
RPL24P4	0.383755	0.268	0.143	1.11641e-45	2.96284e-41	CD4 T Markers
GSTK1	0.35318	0.305	0.171	4.0693e-45	1.07995e-40	CD4 T Markers
ANP32B	0.326637	0.365	0.22	4.50228e-45	1.19486e-40	CD4 T Markers
FAM65B	0.299891	0.365	0.214	5.37361e-45	1.4261e-40	CD4 T Markers
IKZF3	-0.5222	0.197	0.308	6.58784e-45	1.74835e-40	CD4 T Markers
IQGAP1	-0.493444	0.205	0.317	1.56558e-44	4.15489e-40	CD4 T Markers
RPL30P14	0.398598	0.237	0.121	1.86139e-44	4.93995e-40	CD4 T Markers
RP3-340B19.2	0.40184	0.207	0.098	3.95891e-44	1.05065e-39	CD4 T Markers
GLTSCR2	0.275096	0.52	0.345	4.38671e-44	1.16419e-39	CD4 T Markers
RPS21P4	0.369318	0.263	0.14	1.1992e-43	3.18257e-39	CD4 T Markers
RP11-69L16.5	0.36616	0.277	0.153	6.77074e-43	1.79689e-38	CD4 T Markers
SC22CB-1E7.1	0.298154	0.39	0.243	6.90821e-43	1.83337e-38	CD4 T Markers
RP11-169K16.8	0.386678	0.256	0.137	7.23695e-43	1.92061e-38	CD4 T Markers
AC007969.5	0.269469	0.439	0.283	6.12445e-42	1.62537e-37	CD4 T Markers
RPL10P6	0.365746	0.261	0.142	6.52416e-42	1.73145e-37	CD4 T Markers
RPL26P19	0.344975	0.316	0.185	7.0287e-42	1.86535e-37	CD4 T Markers
RPL15P3	0.377061	0.229	0.117	9.33096e-42	2.47634e-37	CD4 T Markers
RPS20P14	0.356046	0.282	0.159	2.11338e-41	5.6087e-37	CD4 T Markers
EEF1A1P12	0.343637	0.285	0.16	2.25553e-41	5.98595e-37	CD4 T Markers
RP4-765C7.2	0.384703	0.254	0.138	5.25779e-41	1.39536e-36	CD4 T Markers
RPL23AP65	0.350215	0.296	0.17	8.46914e-41	2.24763e-36	CD4 T Markers
RPL24P8	0.378669	0.228	0.118	1.04513e-40	2.77368e-36	CD4 T Markers
LINC00861	0.325783	0.268	0.145	1.16598e-40	3.0944e-36	CD4 T Markers
SEPTIN7	-0.378137	0.367	0.467	1.82733e-40	4.84954e-36	CD4 T Markers
RPS15AP24	0.39714	0.204	0.101	3.89914e-40	1.03479e-35	CD4 T Markers
TMEM123	0.271273	0.377	0.233	1.25031e-39	3.3182e-35	CD4 T Markers
RP1-278E11.3	0.40045	0.204	0.103	3.15735e-39	8.3793e-35	CD4 T Markers
RP11-40C6.2	0.361373	0.209	0.105	7.65299e-39	2.03103e-34	CD4 T Markers
EEF1A1P11	0.393817	0.214	0.112	8.96706e-39	2.37977e-34	CD4 T Markers
RPL13AP7	0.349933	0.232	0.123	2.10705e-38	5.59191e-34	CD4 T Markers
RP11-114H7.1	0.355271	0.214	0.112	2.81095e-37	7.45997e-33	CD4 T Markers
RPL3P7	0.368125	0.208	0.108	4.80704e-37	1.27574e-32	CD4 T Markers
RNASET2	0.343636	0.239	0.132	5.59837e-36	1.48575e-31	CD4 T Markers
RPL13AP20	0.294044	0.319	0.198	1.05151e-34	2.7906e-30	CD4 T Markers
FCMR	0.302499	0.269	0.156	1.65492e-34	4.39199e-30	CD4 T Markers
RP11-12M9.3	0.34535	0.229	0.128	3.22972e-34	8.57136e-30	CD4 T Markers
IFI16	-0.32147	0.404	0.492	5.957e-34	1.58093e-29	CD4 T Markers
SH3BGRL3	-0.303975	0.472	0.544	1.35617e-33	3.59914e-29	CD4 T Markers
PSIP1	0.280536	0.326	0.206	5.7936e-33	1.53756e-28	CD4 T Markers
ABLIM1	0.30734	0.243	0.14	1.09737e-32	2.91231e-28	CD4 T Markers
PARP14	-0.404637	0.276	0.368	3.49708e-32	9.28091e-28	CD4 T Markers
CYBA	-0.472236	0.194	0.283	4.81264e-32	1.27723e-27	CD4 T Markers
RP11-796G6.1	0.332927	0.203	0.112	3.81106e-31	1.01142e-26	CD4 T Markers
AC090602.2	0.32408	0.201	0.111	4.19889e-30	1.11434e-25	CD4 T Markers
NUCB2	0.317926	0.211	0.12	9.19729e-30	2.44087e-25	CD4 T Markers
IKZF1	0.298342	0.208	0.117	1.79966e-29	4.77612e-25	CD4 T Markers
FXYD5	0.261995	0.265	0.162	2.39303e-28	6.35086e-24	CD4 T Markers
NAP1L4	0.255857	0.27	0.167	6.67699e-28	1.77201e-23	CD4 T Markers
RP11-393N4.2	0.279134	0.204	0.116	6.98762e-28	1.85445e-23	CD4 T Markers
UBB	-0.315187	0.355	0.434	4.03795e-27	1.07163e-22	CD4 T Markers
RP11-627K11.1	0.290635	0.203	0.118	2.67406e-26	7.09669e-22	CD4 T Markers
MTCO1P12	-0.381197	0.317	0.391	1.00984e-25	2.68002e-21	CD4 T Markers
AKAP13	-0.338373	0.292	0.362	4.14375e-22	1.09971e-17	CD4 T Markers
S100A4	-0.410291	0.221	0.291	4.18399e-22	1.11039e-17	CD4 T Markers
OAZ1	-0.288853	0.369	0.434	1.30537e-21	3.46432e-17	CD4 T Markers
NFKBIA	-0.43581	0.138	0.205	1.62815e-21	4.32094e-17	CD4 T Markers
LYAR	-0.426277	0.161	0.225	5.03569e-20	1.33642e-15	CD4 T Markers
SRGN	-0.330106	0.267	0.334	5.17088e-20	1.3723e-15	CD4 T Markers
EZR	-0.317885	0.303	0.368	6.13953e-20	1.62937e-15	CD4 T Markers
YWHAZ	-0.265749	0.361	0.415	4.60151e-17	1.22119e-12	CD4 T Markers
KMT2E	-0.267746	0.38	0.429	5.14252e-17	1.36477e-12	CD4 T Markers
CAST	-0.322967	0.282	0.339	1.60028e-16	4.24699e-12	CD4 T Markers
LCP1	-0.299497	0.274	0.332	5.44605e-16	1.44533e-11	CD4 T Markers
UBC	-0.287437	0.321	0.375	5.70729e-16	1.51466e-11	CD4 T Markers
MSN	-0.335042	0.176	0.233	2.8413e-15	7.54052e-11	CD4 T Markers
GSTP1	-0.3408	0.154	0.211	3.02663e-15	8.03236e-11	CD4 T Markers
CXCR4	-0.354297	0.172	0.226	1.50247e-14	3.98742e-10	CD4 T Markers
ITGB1	-0.364946	0.163	0.212	9.728e-13	2.58171e-08	CD4 T Markers
CD37	-0.305533	0.241	0.288	1.59795e-12	4.2408e-08	CD4 T Markers
TLN1	-0.286426	0.219	0.27	4.93448e-12	1.30956e-07	CD4 T Markers
IRF1	-0.296027	0.176	0.226	6.81281e-12	1.80805e-07	CD4 T Markers
PSMB9	-0.290013	0.22	0.267	1.34629e-11	3.57291e-07	CD4 T Markers
SAMD9L	-0.281454	0.227	0.274	3.31687e-11	8.80263e-07	CD4 T Markers
CTSS	-0.277034	0.177	0.224	3.49433e-11	9.27361e-07	CD4 T Markers
BPTF	-0.258426	0.295	0.339	4.12911e-11	1.09582e-06	CD4 T Markers
UTRN	-0.303332	0.182	0.225	4.60268e-10	1.22151e-05	CD4 T Markers
IFITM2	-0.257063	0.257	0.297	2.04818e-09	5.43565e-05	CD4 T Markers
STK17A	-0.276108	0.22	0.257	4.01623e-09	0.000106587	CD4 T Markers
PPP1R12A	-0.270536	0.217	0.256	4.19501e-09	0.000111331	CD4 T Markers
CCL5	1.03395	0.881	0.395	0	0	CD8 T Markers
GNLY	0.999493	0.54	0.219	7.48752e-235	1.98711e-230	CD8 T Markers
NKG7	1.0441	0.39	0.123	2.06455e-195	5.4791e-191	CD8 T Markers
CST7	1.00282	0.333	0.111	1.85797e-152	4.93087e-148	CD8 T Markers
GZMH	1.10259	0.219	0.049	5.81193e-142	1.54243e-137	CD8 T Markers
CCR7	-1.06963	0.053	0.295	7.67891e-126	2.03791e-121	CD8 T Markers
C1orf21	0.972014	0.208	0.05	2.54921e-123	6.76536e-119	CD8 T Markers
AC092580.4	0.98514	0.269	0.088	5.93674e-120	1.57555e-115	CD8 T Markers
LTB	-0.607029	0.239	0.541	1.50395e-117	3.99133e-113	CD8 T Markers
KLRD1	0.908819	0.274	0.092	1.75451e-115	4.65628e-111	CD8 T Markers
GZMA	0.880959	0.263	0.09	7.40511e-109	1.96524e-104	CD8 T Markers
SELL	-0.827676	0.095	0.327	2.7929e-103	7.41208e-99	CD8 T Markers
HLA-C	0.281655	0.846	0.783	2.57398e-88	6.83109e-84	CD8 T Markers
RPL9P9	-0.480259	0.293	0.564	3.82095e-87	1.01404e-82	CD8 T Markers
SAMD3	0.809251	0.285	0.122	8.57795e-87	2.2765e-82	CD8 T Markers
CD2	0.566814	0.54	0.371	2.9391e-85	7.80009e-81	CD8 T Markers
PLEK	0.843525	0.266	0.11	8.18327e-85	2.17176e-80	CD8 T Markers
LDHB	-0.571627	0.195	0.436	1.8226e-83	4.83701e-79	CD8 T Markers
RPSA	-0.390359	0.413	0.7	1.90517e-81	5.05613e-77	CD8 T Markers
EEF1B2	-0.483918	0.25	0.496	7.72811e-77	2.05096e-72	CD8 T Markers
RP11-371A22.1	-0.609825	0.142	0.353	4.39984e-76	1.16767e-71	CD8 T Markers
RPL22	-0.396708	0.361	0.635	3.25986e-75	8.65133e-71	CD8 T Markers
RPS9	-0.380296	0.411	0.689	7.78274e-73	2.06546e-68	CD8 T Markers
S100A4	0.714316	0.369	0.213	6.87521e-72	1.82461e-67	CD8 T Markers
RPS10	-0.369008	0.399	0.668	2.48864e-70	6.60461e-66	CD8 T Markers
RPS2P5	-0.464775	0.228	0.46	1.85499e-69	4.92295e-65	CD8 T Markers
RPL36A	-0.361268	0.414	0.677	4.52688e-67	1.20139e-62	CD8 T Markers
RPS13P2	-0.40838	0.273	0.515	6.05154e-67	1.60602e-62	CD8 T Markers
PYHIN1	0.688141	0.304	0.155	2.74728e-66	7.291e-62	CD8 T Markers
GAS5	-0.446597	0.251	0.473	4.54262e-64	1.20557e-59	CD8 T Markers
RPS18P12	-0.552605	0.145	0.338	1.71335e-63	4.54707e-59	CD8 T Markers
NAP1L1	-0.359225	0.35	0.6	6.55039e-63	1.73841e-58	CD8 T Markers
AC004453.8	-0.412626	0.268	0.496	1.11508e-62	2.9593e-58	CD8 T Markers
IL32	0.512105	0.484	0.333	1.9639e-62	5.21201e-58	CD8 T Markers
RPL18A	-0.340478	0.441	0.698	3.29546e-62	8.74582e-58	CD8 T Markers
LYAR	0.708441	0.294	0.155	7.05871e-62	1.87331e-57	CD8 T Markers
MYO1F	0.730813	0.232	0.104	1.13103e-61	3.00164e-57	CD8 T Markers
RP11-425L10.1	-0.397847	0.289	0.522	1.17975e-61	3.13093e-57	CD8 T Markers
RPL3P4	-0.353982	0.391	0.642	1.198e-61	3.17937e-57	CD8 T Markers
SH3BGRL3	0.425981	0.596	0.474	4.12998e-61	1.09606e-56	CD8 T Markers
RPL34P27	-0.389451	0.262	0.476	5.39691e-56	1.43228e-51	CD8 T Markers
CD52	0.326132	0.692	0.633	5.76912e-55	1.53107e-50	CD8 T Markers
KLF6	0.514628	0.463	0.33	5.92802e-55	1.57324e-50	CD8 T Markers
RPLP0	-0.332748	0.382	0.614	1.73388e-53	4.60154e-49	CD8 T Markers
TCF7	-0.544495	0.116	0.276	2.26577e-53	6.01313e-49	CD8 T Markers
RPS5	-0.313717	0.39	0.637	2.82897e-53	7.50781e-49	CD8 T Markers
HSP90AB1	-0.343277	0.325	0.544	1.90942e-51	5.0674e-47	CD8 T Markers
CTD-3035D6.1	-0.425887	0.189	0.375	5.42315e-51	1.43925e-46	CD8 T Markers
RPL10A	-0.312196	0.382	0.61	7.63852e-50	2.02719e-45	CD8 T Markers
RPS23P8	-0.399133	0.215	0.404	1.36068e-49	3.61112e-45	CD8 T Markers
RPL7P9	-0.464977	0.155	0.324	1.5053e-49	3.99491e-45	CD8 T Markers
LRRC75A-AS1	-0.469567	0.138	0.299	5.16113e-49	1.36971e-44	CD8 T Markers
RP11-466H18.1	-0.378259	0.234	0.426	4.85466e-48	1.28838e-43	CD8 T Markers
RPL8	-0.271641	0.483	0.726	3.29614e-47	8.74762e-43	CD8 T Markers
RP11-234A1.1	-0.285069	0.463	0.692	1.28422e-46	3.4082e-42	CD8 T Markers
NPM1	-0.30789	0.328	0.537	1.35556e-46	3.59751e-42	CD8 T Markers
PABPC3	-0.530537	0.083	0.218	2.7749e-46	7.36431e-42	CD8 T Markers
RPL34P18	-0.383862	0.221	0.405	6.48768e-46	1.72177e-41	CD8 T Markers
RPL10P16	-0.330059	0.263	0.458	3.6658e-45	9.72866e-41	CD8 T Markers
RPSAP58	-0.472094	0.096	0.236	4.03504e-45	1.07086e-40	CD8 T Markers
RPL39P3	-0.397944	0.167	0.332	9.54531e-45	2.53323e-40	CD8 T Markers
RPL13P12	-0.259977	0.529	0.765	1.08095e-44	2.86873e-40	CD8 T Markers
NACA	-0.293526	0.37	0.591	3.12014e-44	8.28053e-40	CD8 T Markers
RPS2P46	-0.438874	0.135	0.287	3.16759e-44	8.40648e-40	CD8 T Markers
RP4-604A21.1	-0.333425	0.274	0.47	1.66916e-43	4.42979e-39	CD8 T Markers
RP11-92K2.2	-0.380527	0.223	0.397	2.25089e-43	5.97364e-39	CD8 T Markers
RPS27AP16	-0.275734	0.443	0.664	2.80741e-43	7.45059e-39	CD8 T Markers
RPL18	-0.272111	0.46	0.685	1.12927e-42	2.99697e-38	CD8 T Markers
RP3-486I3.4	-0.443358	0.107	0.247	1.21526e-42	3.22517e-38	CD8 T Markers
RPL4P4	-0.439594	0.124	0.268	1.31967e-42	3.50226e-38	CD8 T Markers
RPL10P3	-0.449316	0.123	0.267	1.65654e-42	4.39629e-38	CD8 T Markers
HLA-DRA	-0.616221	0.083	0.205	4.10792e-42	1.0902e-37	CD8 T Markers
RSL1D1	-0.370195	0.155	0.312	5.38006e-42	1.42781e-37	CD8 T Markers
RPL4	-0.257853	0.477	0.702	5.54834e-42	1.47247e-37	CD8 T Markers
RPL7A	-0.28088	0.437	0.658	8.75217e-42	2.32274e-37	CD8 T Markers
FCMR	-0.45874	0.113	0.252	1.20501e-41	3.19797e-37	CD8 T Markers
CTD-2287O16.1	-0.384201	0.189	0.353	4.14609e-41	1.10033e-36	CD8 T Markers
RPL21P4	-0.321095	0.244	0.426	5.77485e-41	1.53259e-36	CD8 T Markers
SLC25A6	-0.362767	0.16	0.312	1.85881e-39	4.9331e-35	CD8 T Markers
RP11-343H5.4	-0.319549	0.211	0.381	4.04311e-39	1.073e-34	CD8 T Markers
RP11-889L3.1	-0.39888	0.142	0.285	1.81092e-38	4.80601e-34	CD8 T Markers
SYNE2	0.337311	0.579	0.501	1.9933e-37	5.29001e-33	CD8 T Markers
MIAT	0.638237	0.202	0.107	2.0825e-37	5.52675e-33	CD8 T Markers
RP11-12M9.3	-0.454814	0.092	0.213	2.50978e-37	6.66071e-33	CD8 T Markers
EIF3E	-0.375865	0.146	0.289	2.8462e-37	7.55353e-33	CD8 T Markers
RP5-1056L3.3	-0.354715	0.16	0.309	4.54941e-37	1.20737e-32	CD8 T Markers
RPLP0P6	-0.370145	0.15	0.291	9.78189e-37	2.59601e-32	CD8 T Markers
SLFN12L	0.590208	0.23	0.13	1.25768e-36	3.33776e-32	CD8 T Markers
SARAF	-0.264646	0.358	0.554	1.55879e-36	4.13687e-32	CD8 T Markers
RPL10P9	-0.290205	0.287	0.465	8.93517e-36	2.3713e-31	CD8 T Markers
AC016739.2	-0.260437	0.402	0.604	1.50442e-35	3.99258e-31	CD8 T Markers
RP11-36C20.1	-0.356354	0.145	0.282	2.35263e-35	6.24366e-31	CD8 T Markers
RP11-112J1.1	-0.393415	0.139	0.271	6.58146e-35	1.74665e-30	CD8 T Markers
C6orf48	-0.317736	0.172	0.32	1.32548e-34	3.5177e-30	CD8 T Markers
RPL23AP42	-0.345659	0.21	0.36	2.83534e-34	7.52472e-30	CD8 T Markers
RPS28P7	-0.286908	0.245	0.413	2.91024e-34	7.72347e-30	CD8 T Markers
TRBC2	0.305682	0.594	0.541	1.53991e-33	4.08677e-29	CD8 T Markers
AB019441.29	-0.364212	0.14	0.272	1.61093e-33	4.27523e-29	CD8 T Markers
FAM65B	-0.312559	0.187	0.332	3.59184e-33	9.5324e-29	CD8 T Markers
AKAP13	0.448997	0.397	0.299	4.60511e-33	1.22215e-28	CD8 T Markers
RP11-832N8.1	-0.363117	0.174	0.311	1.16778e-32	3.09917e-28	CD8 T Markers
MTCO1P12	0.473306	0.419	0.328	1.36109e-32	3.6122e-28	CD8 T Markers
EEF2	-0.268289	0.263	0.43	2.30597e-32	6.11981e-28	CD8 T Markers
RPL23AP2	-0.336007	0.172	0.309	3.01497e-32	8.00142e-28	CD8 T Markers
TPT1P9	-0.353497	0.151	0.282	6.55738e-32	1.74026e-27	CD8 T Markers
GLTSCR2	-0.25452	0.309	0.484	8.21803e-31	2.18098e-26	CD8 T Markers
RPL14P1	-0.253432	0.299	0.468	2.01262e-30	5.3413e-26	CD8 T Markers
SNHG6	-0.262369	0.261	0.42	2.44482e-30	6.48831e-26	CD8 T Markers
RPS27AP11	-0.378374	0.118	0.234	3.78789e-30	1.00527e-25	CD8 T Markers
RNASET2	-0.367185	0.107	0.218	7.42308e-30	1.97001e-25	CD8 T Markers
ITGB1	0.571041	0.252	0.163	1.54489e-29	4.09998e-25	CD8 T Markers
EIF4B	-0.294955	0.221	0.361	4.79081e-29	1.27143e-24	CD8 T Markers
RPL7P1	-0.347362	0.096	0.202	5.17737e-29	1.37402e-24	CD8 T Markers
ZFAS1	-0.272235	0.206	0.35	5.64419e-29	1.49791e-24	CD8 T Markers
TMEM123	-0.275467	0.205	0.347	7.10122e-29	1.88459e-24	CD8 T Markers
ANP32B	-0.27307	0.195	0.334	8.61823e-29	2.28719e-24	CD8 T Markers
RPL13AP20	-0.324706	0.169	0.295	1.39783e-28	3.70969e-24	CD8 T Markers
ANXA1	0.490279	0.283	0.191	2.37499e-28	6.30299e-24	CD8 T Markers
RPL30P4	-0.354352	0.108	0.215	3.17339e-28	8.42187e-24	CD8 T Markers
RPS21P4	-0.333025	0.123	0.235	1.02983e-27	2.73307e-23	CD8 T Markers
CD3G	0.471567	0.328	0.241	1.08538e-27	2.8805e-23	CD8 T Markers
RPL10P6	-0.338706	0.124	0.234	1.36675e-27	3.62721e-23	CD8 T Markers
RP11-146N23.1	-0.31674	0.108	0.213	6.78212e-27	1.79991e-22	CD8 T Markers
RPL21P75	-0.317563	0.107	0.212	1.00534e-26	2.66806e-22	CD8 T Markers
FOXP1	-0.282782	0.209	0.339	1.67144e-26	4.43585e-22	CD8 T Markers
RP11-169K16.8	-0.350039	0.123	0.228	6.48914e-26	1.72215e-21	CD8 T Markers
RPL13AP7	-0.33868	0.106	0.207	7.27004e-26	1.92939e-21	CD8 T Markers
RPS11P5	-0.28606	0.179	0.301	2.94724e-25	7.82167e-21	CD8 T Markers
RP11-422P24.9	-0.318791	0.121	0.225	7.19969e-25	1.91073e-20	CD8 T Markers
RPS20P14	-0.296399	0.144	0.253	3.30174e-24	8.76249e-20	CD8 T Markers
S100A6	0.356702	0.451	0.386	1.30722e-23	3.46923e-19	CD8 T Markers
RPL24P4	-0.277614	0.133	0.237	1.79368e-23	4.76024e-19	CD8 T Markers
RPS19P3	-0.251066	0.19	0.311	2.11208e-23	5.60526e-19	CD8 T Markers
RPL21P131	-0.318902	0.114	0.21	4.02097e-23	1.06712e-18	CD8 T Markers
EEF1A1P12	-0.28957	0.148	0.254	5.06356e-23	1.34382e-18	CD8 T Markers
CD37	-0.262069	0.179	0.292	5.1277e-23	1.36084e-18	CD8 T Markers
RPL23AP65	-0.290229	0.157	0.265	5.73917e-23	1.52312e-18	CD8 T Markers
RORA	0.482574	0.274	0.195	6.88817e-23	1.82805e-18	CD8 T Markers
RPL15P3	-0.304623	0.107	0.202	8.74094e-23	2.31976e-18	CD8 T Markers
ABLIM1	-0.264325	0.122	0.221	1.85099e-22	4.91235e-18	CD8 T Markers
RPL30P14	-0.306105	0.114	0.208	4.1231e-22	1.09423e-17	CD8 T Markers
EIF3H	-0.260477	0.166	0.273	6.65836e-22	1.76706e-17	CD8 T Markers
IKZF3	0.434002	0.306	0.228	7.50786e-22	1.99251e-17	CD8 T Markers
RPL18AP3	-0.291244	0.11	0.203	7.8234e-22	2.07625e-17	CD8 T Markers
NSA2	-0.275288	0.121	0.214	2.79673e-20	7.42225e-16	CD8 T Markers
SYNE1	0.479004	0.232	0.162	6.98025e-20	1.85249e-15	CD8 T Markers
CD3D	0.364877	0.395	0.328	9.1849e-20	2.43758e-15	CD8 T Markers
TNFAIP8	-0.268834	0.121	0.212	1.05004e-19	2.78671e-15	CD8 T Markers
RP11-69L16.5	-0.264549	0.148	0.245	1.60227e-19	4.25226e-15	CD8 T Markers
RNF213	0.293482	0.485	0.435	2.04166e-19	5.41836e-15	CD8 T Markers
RARRES3	0.432821	0.24	0.169	2.41074e-19	6.39786e-15	CD8 T Markers
CD99	0.454404	0.225	0.155	5.78921e-19	1.5364e-14	CD8 T Markers
SRGN	0.360949	0.35	0.28	1.08946e-18	2.89133e-14	CD8 T Markers
BTN3A2	0.40989	0.33	0.265	1.82535e-18	4.8443e-14	CD8 T Markers
ITGAL	0.454257	0.216	0.151	6.49037e-18	1.72248e-13	CD8 T Markers
ARPC2	0.255888	0.542	0.514	1.51259e-17	4.01426e-13	CD8 T Markers
ARL4C	0.377928	0.311	0.248	8.43256e-16	2.23792e-11	CD8 T Markers
BTN3A1	0.392788	0.274	0.216	2.77321e-14	7.35982e-10	CD8 T Markers
LITAF	0.419841	0.204	0.148	3.83166e-14	1.01688e-09	CD8 T Markers
SLFN5	0.269963	0.438	0.396	1.415e-13	3.75527e-09	CD8 T Markers
SEPTIN7	0.261745	0.44	0.404	8.93374e-13	2.37093e-08	CD8 T Markers
OPTN	0.368696	0.28	0.23	3.75123e-12	9.95539e-08	CD8 T Markers
UBC	0.308473	0.374	0.336	4.42614e-12	1.17465e-07	CD8 T Markers
PTP4A2	0.339852	0.29	0.24	6.53309e-12	1.73382e-07	CD8 T Markers
CYBA	0.362507	0.271	0.223	2.03208e-11	5.39294e-07	CD8 T Markers
KMT2E	0.264212	0.427	0.395	2.26884e-11	6.02127e-07	CD8 T Markers
LCP1	0.301652	0.329	0.291	4.40936e-10	1.1702e-05	CD8 T Markers
CD96	0.313115	0.28	0.24	1.78888e-08	0.00047475	CD8 T Markers
HLA-G	0.345929	0.21	0.17	2.10214e-08	0.000557887	CD8 T Markers
CAST	0.292969	0.332	0.3	3.4769e-08	0.000922734	CD8 T Markers
IFI6	0.273007	0.333	0.304	4.14979e-08	0.00110131	CD8 T Markers
BIN2	0.315469	0.211	0.172	4.81586e-08	0.00127808	CD8 T Markers
EML4	0.3047	0.281	0.245	6.72044e-08	0.00178354	CD8 T Markers
MTND1P23	0.327301	0.24	0.202	7.12669e-08	0.00189135	CD8 T Markers
IQGAP1	0.29897	0.282	0.248	1.2223e-07	0.00324385	CD8 T Markers
CFLAR	0.286767	0.274	0.24	2.44024e-07	0.00647615	CD8 T Markers
UTRN	0.296231	0.229	0.192	2.69902e-07	0.00716292	CD8 T Markers
WIPF1	0.271385	0.299	0.267	2.73141e-07	0.00724889	CD8 T Markers
MBP	0.300271	0.241	0.207	6.14474e-07	0.0163075	CD8 T Markers
FYN	0.28858	0.22	0.184	6.71104e-07	0.0178104	CD8 T Markers
TERF2IP	0.265135	0.254	0.219	9.95444e-07	0.0264181	CD8 T Markers
HLA-H	0.267075	0.242	0.208	1.10321e-06	0.029278	CD8 T Markers
PPP1R12A	0.28726	0.258	0.228	1.29466e-06	0.0343591	CD8 T Markers
MSN	0.310767	0.225	0.194	1.8485e-06	0.0490573	CD8 T Markers
TYROBP	1.71313	0.568	0.06	0	0	NK cell Markers
KLRD1	1.49357	0.647	0.102	0	0	NK cell Markers
SH2D1B	1.34054	0.203	0.005	5.18078e-284	1.37493e-279	NK cell Markers
KLRF1	1.43261	0.251	0.013	2.69497e-260	7.15219e-256	NK cell Markers
TRDC	1.50362	0.396	0.044	1.5977e-257	4.24014e-253	NK cell Markers
GNLY	1.17321	0.865	0.26	1.04685e-249	2.77824e-245	NK cell Markers
NKG7	1.2799	0.68	0.156	2.41588e-239	6.41152e-235	NK cell Markers
GZMB	1.34932	0.4	0.053	1.86156e-221	4.9404e-217	NK cell Markers
PRF1	1.31803	0.441	0.077	1.82021e-194	4.83066e-190	NK cell Markers
FGFBP2	1.19683	0.403	0.073	7.1481e-164	1.89703e-159	NK cell Markers
FCGR3A	1.31153	0.301	0.042	2.71316e-161	7.20045e-157	NK cell Markers
GZMA	1.17662	0.468	0.11	1.70908e-149	4.53572e-145	NK cell Markers
PYHIN1	1.05803	0.56	0.166	1.49552e-138	3.96896e-134	NK cell Markers
CST7	1.03691	0.505	0.144	1.28535e-124	3.41119e-120	NK cell Markers
CCL4	1.15808	0.297	0.053	2.52459e-122	6.70002e-118	NK cell Markers
KLRB1	1.17865	0.363	0.085	2.56909e-116	6.81811e-112	NK cell Markers
FCER1G	1.10053	0.214	0.029	1.35155e-114	3.58687e-110	NK cell Markers
C1orf21	1.03664	0.32	0.073	5.55475e-98	1.47417e-93	NK cell Markers
CTSW	1.00075	0.306	0.07	1.18228e-93	3.13766e-89	NK cell Markers
CMC1	1.00795	0.336	0.085	4.99268e-93	1.32501e-88	NK cell Markers
CCL5	0.612893	0.878	0.493	5.25764e-92	1.39533e-87	NK cell Markers
AOAH	0.996588	0.217	0.038	3.20437e-88	8.50409e-84	NK cell Markers
SAMD3	0.901682	0.438	0.144	1.38649e-84	3.67962e-80	NK cell Markers
PLEK	0.912154	0.407	0.131	3.31238e-81	8.79073e-77	NK cell Markers
IL7R	-1.01865	0.187	0.595	5.6132e-76	1.48969e-71	NK cell Markers
HOPX	0.956084	0.239	0.053	8.36203e-75	2.2192e-70	NK cell Markers
EFHD2	0.978721	0.226	0.053	3.84061e-68	1.01926e-63	NK cell Markers
MYO1F	0.842411	0.355	0.121	1.03281e-62	2.74097e-58	NK cell Markers
GK5	0.891969	0.217	0.052	1.23521e-61	3.27812e-57	NK cell Markers
CD247	0.841597	0.394	0.155	5.27661e-60	1.40036e-55	NK cell Markers
SLAMF7	0.865656	0.257	0.073	4.93345e-59	1.30929e-54	NK cell Markers
GZMH	0.82073	0.272	0.079	7.40209e-58	1.96444e-53	NK cell Markers
LTB	-0.962849	0.14	0.487	3.95574e-56	1.04981e-51	NK cell Markers
CEP78	0.807807	0.251	0.077	3.42587e-51	9.09193e-47	NK cell Markers
ID2	0.763547	0.301	0.105	9.41682e-51	2.49913e-46	NK cell Markers
RPS2	-0.528085	0.482	0.805	1.50066e-50	3.98261e-46	NK cell Markers
RP11-234A1.1	-0.639241	0.328	0.656	1.39636e-47	3.70581e-43	NK cell Markers
CD63	0.82611	0.278	0.098	2.61369e-47	6.93647e-43	NK cell Markers
RPL13P12	-0.550479	0.405	0.726	6.96451e-46	1.84831e-41	NK cell Markers
LYST	0.780534	0.306	0.117	4.48895e-45	1.19132e-40	NK cell Markers
SRGN	0.624007	0.52	0.282	5.27462e-45	1.39983e-40	NK cell Markers
RPL36A	-0.644242	0.316	0.631	2.74109e-44	7.27458e-40	NK cell Markers
RPS2P5	-0.905044	0.132	0.42	4.79053e-43	1.27136e-38	NK cell Markers
AC004453.8	-0.82071	0.165	0.457	1.28029e-41	3.39776e-37	NK cell Markers
TRAC	-0.86763	0.121	0.407	1.63857e-41	4.3486e-37	NK cell Markers
RPL18A	-0.567613	0.352	0.653	1.05923e-40	2.81108e-36	NK cell Markers
RPL39	-0.453793	0.474	0.77	2.61891e-38	6.95032e-34	NK cell Markers
TIGIT	0.706086	0.235	0.083	8.20159e-38	2.17662e-33	NK cell Markers
CCR7	-1.16725	0.025	0.248	1.25364e-36	3.32704e-32	NK cell Markers
APOBEC3G	0.71071	0.214	0.073	8.04043e-36	2.13385e-31	NK cell Markers
RPL4	-0.507823	0.381	0.664	5.43983e-35	1.44368e-30	NK cell Markers
RPS13P2	-0.707024	0.203	0.471	5.72481e-35	1.51931e-30	NK cell Markers
MIR142	0.746732	0.268	0.112	5.26508e-34	1.3973e-29	NK cell Markers
LDHB	-0.748616	0.14	0.391	1.76152e-33	4.67491e-29	NK cell Markers
RPS13	-0.40545	0.543	0.796	8.20377e-33	2.1772e-28	NK cell Markers
RP11-864N7.2	-0.519834	0.328	0.602	5.868e-32	1.55731e-27	NK cell Markers
RPSA	-0.470746	0.381	0.644	2.52836e-31	6.71002e-27	NK cell Markers
IFITM2	0.527615	0.462	0.262	4.26332e-31	1.13144e-26	NK cell Markers
HCST	0.641611	0.301	0.138	4.98728e-31	1.32357e-26	NK cell Markers
EEF1B2	-0.657197	0.204	0.45	6.4846e-31	1.72095e-26	NK cell Markers
RPLP0	-0.554038	0.309	0.573	7.89115e-31	2.09423e-26	NK cell Markers
RPL32	-0.330032	0.644	0.877	8.16881e-31	2.16792e-26	NK cell Markers
GAS5	-0.666536	0.193	0.432	2.57451e-29	6.83249e-25	NK cell Markers
RPL3P4	-0.491652	0.345	0.595	3.16148e-29	8.39025e-25	NK cell Markers
RPL38	-0.367181	0.57	0.806	3.76906e-29	1.00027e-24	NK cell Markers
RPS18P12	-0.854993	0.091	0.303	9.14629e-29	2.42733e-24	NK cell Markers
RPS18	-0.305726	0.686	0.886	2.33078e-28	6.18566e-24	NK cell Markers
RPL9	-0.367372	0.567	0.793	2.65801e-28	7.0541e-24	NK cell Markers
RP11-466H18.1	-0.687296	0.162	0.393	3.21672e-28	8.53685e-24	NK cell Markers
RPL12	-0.346573	0.59	0.828	3.80688e-28	1.01031e-23	NK cell Markers
RPL10A	-0.506402	0.312	0.569	3.94292e-28	1.04641e-23	NK cell Markers
RPL10P9	-0.617158	0.198	0.436	7.65708e-28	2.03211e-23	NK cell Markers
RPS16	-0.344025	0.609	0.834	2.69053e-27	7.1404e-23	NK cell Markers
RPL14	-0.356669	0.575	0.81	1.24289e-26	3.2985e-22	NK cell Markers
RPS8	-0.335805	0.609	0.83	1.62117e-26	4.30242e-22	NK cell Markers
RPL5	-0.399969	0.46	0.703	3.4009e-26	9.02564e-22	NK cell Markers
RPL34P27	-0.585749	0.206	0.437	4.81835e-26	1.27874e-21	NK cell Markers
RPL22	-0.487836	0.338	0.581	6.19229e-26	1.64337e-21	NK cell Markers
RPL21P4	-0.628964	0.176	0.394	1.48195e-25	3.93294e-21	NK cell Markers
ITGAL	0.564783	0.309	0.157	5.02851e-25	1.33452e-20	NK cell Markers
RPS23P8	-0.662816	0.157	0.37	5.39484e-25	1.43174e-20	NK cell Markers
CTD-3035D6.1	-0.636278	0.132	0.342	5.44107e-25	1.44401e-20	NK cell Markers
RPL14P1	-0.591435	0.221	0.439	1.35031e-24	3.58359e-20	NK cell Markers
CD3D	-0.593343	0.146	0.36	2.36116e-24	6.26627e-20	NK cell Markers
RPS5	-0.443467	0.359	0.59	4.91376e-24	1.30406e-19	NK cell Markers
NAP1L1	-0.469101	0.319	0.552	6.59141e-24	1.7493e-19	NK cell Markers
RPL18	-0.408751	0.411	0.643	6.73617e-24	1.78771e-19	NK cell Markers
CD52	-0.394445	0.414	0.665	8.90958e-24	2.36451e-19	NK cell Markers
RPS15A	-0.312813	0.609	0.817	3.69887e-23	9.81644e-19	NK cell Markers
RPL7	-0.370304	0.474	0.713	4.12352e-23	1.09434e-18	NK cell Markers
RPS21	-0.318245	0.564	0.776	4.19897e-23	1.11437e-18	NK cell Markers
RP4-604A21.1	-0.542205	0.214	0.434	6.40691e-23	1.70033e-18	NK cell Markers
RPS23	-0.310946	0.614	0.828	6.84459e-23	1.81649e-18	NK cell Markers
RPS9	-0.412925	0.403	0.634	9.5051e-23	2.52256e-18	NK cell Markers
RPL10P16	-0.537423	0.209	0.423	2.00064e-22	5.30949e-18	NK cell Markers
RPS15AP1	-0.545831	0.221	0.432	3.00673e-22	7.97956e-18	NK cell Markers
SLFN12L	0.550463	0.286	0.146	3.01855e-22	8.01094e-18	NK cell Markers
CD3G	-0.688043	0.093	0.275	3.8663e-22	1.02608e-17	NK cell Markers
SELL	-0.680677	0.1	0.28	4.4078e-22	1.16979e-17	NK cell Markers
IQGAP1	0.464136	0.407	0.246	4.56573e-22	1.2117e-17	NK cell Markers
CD3E	-0.664367	0.105	0.29	6.48574e-22	1.72125e-17	NK cell Markers
RPL39P3	-0.612873	0.113	0.303	9.02392e-22	2.39486e-17	NK cell Markers
RPS3A	-0.320599	0.556	0.768	1.35809e-21	3.60423e-17	NK cell Markers
AC016739.2	-0.410733	0.342	0.568	1.76412e-21	4.68179e-17	NK cell Markers
RPS10	-0.390825	0.383	0.615	4.92103e-21	1.30599e-16	NK cell Markers
RPL28	-0.343894	0.498	0.719	6.51904e-21	1.73009e-16	NK cell Markers
IFITM3	0.549877	0.3	0.163	1.17739e-20	3.12469e-16	NK cell Markers
RP11-475C16.1	-0.446575	0.287	0.507	1.58994e-20	4.21953e-16	NK cell Markers
ARHGAP9	0.576491	0.201	0.091	2.03252e-20	5.3941e-16	NK cell Markers
RPL9P9	-0.451735	0.301	0.509	2.14845e-20	5.70177e-16	NK cell Markers
RPL24	-0.354	0.452	0.67	3.48075e-20	9.23756e-16	NK cell Markers
RPS4X	-0.307006	0.531	0.749	3.82032e-20	1.01388e-15	NK cell Markers
RPL36	-0.336776	0.463	0.683	4.12989e-20	1.09603e-15	NK cell Markers
RP11-425L10.1	-0.446628	0.268	0.477	8.95977e-20	2.37783e-15	NK cell Markers
RPS28	-0.288839	0.604	0.807	9.20715e-20	2.44349e-15	NK cell Markers
RP11-343H5.4	-0.554248	0.163	0.35	1.24122e-19	3.29407e-15	NK cell Markers
ATP2B4	0.549283	0.204	0.094	1.39651e-19	3.70619e-15	NK cell Markers
RP11-371A22.1	-0.601997	0.133	0.311	1.61887e-19	4.29633e-15	NK cell Markers
ZFAS1	-0.574352	0.144	0.325	1.69279e-19	4.4925e-15	NK cell Markers
RPL34P18	-0.50133	0.177	0.371	1.76592e-19	4.68657e-15	NK cell Markers
RPL23	-0.290851	0.603	0.796	2.13434e-19	5.66433e-15	NK cell Markers
RPS25	-0.265356	0.675	0.849	2.36411e-19	6.2741e-15	NK cell Markers
RPS27AP16	-0.373055	0.403	0.623	2.6451e-19	7.01983e-15	NK cell Markers
RPS2P46	-0.621225	0.094	0.259	3.14691e-19	8.35158e-15	NK cell Markers
RPL35	-0.327597	0.495	0.713	4.64773e-19	1.23346e-14	NK cell Markers
AC002075.4	-0.500291	0.181	0.369	4.6965e-19	1.2464e-14	NK cell Markers
RPL8	-0.338567	0.469	0.678	5.23575e-19	1.38951e-14	NK cell Markers
UBB	0.364861	0.527	0.382	1.40809e-18	3.73694e-14	NK cell Markers
RPLP0P6	-0.620366	0.102	0.266	1.78233e-18	4.73013e-14	NK cell Markers
RPS15	-0.323211	0.501	0.706	2.74156e-18	7.27583e-14	NK cell Markers
ARL4C	0.442171	0.397	0.254	3.43573e-18	9.11809e-14	NK cell Markers
RP11-36C20.1	-0.594775	0.097	0.258	4.17999e-18	1.10933e-13	NK cell Markers
RPL3	-0.258631	0.623	0.808	1.04885e-17	2.78354e-13	NK cell Markers
GLTSCR2	-0.456811	0.262	0.452	1.17423e-17	3.11629e-13	NK cell Markers
RPL7A	-0.347963	0.41	0.615	1.57775e-17	4.1872e-13	NK cell Markers
RPL26	-0.288659	0.575	0.775	2.58056e-17	6.84856e-13	NK cell Markers
HLA-F	0.348199	0.557	0.42	3.03464e-17	8.05364e-13	NK cell Markers
TCF7	-0.542594	0.091	0.246	4.06385e-17	1.07851e-12	NK cell Markers
RARRES3	0.456226	0.308	0.178	4.54466e-17	1.20611e-12	NK cell Markers
RPL4P4	-0.545018	0.089	0.242	4.95351e-17	1.31461e-12	NK cell Markers
FTH1	-0.355732	0.413	0.603	6.25941e-17	1.66119e-12	NK cell Markers
VIM	-0.584216	0.137	0.294	8.94541e-17	2.37402e-12	NK cell Markers
CTD-2287O16.1	-0.533286	0.159	0.322	1.33733e-16	3.54914e-12	NK cell Markers
AC090498.1	-0.396126	0.3	0.495	1.45344e-16	3.85729e-12	NK cell Markers
RP11-543P15.1	-0.42153	0.235	0.417	1.48497e-16	3.94096e-12	NK cell Markers
SC22CB-1E7.1	-0.511907	0.168	0.333	2.13537e-16	5.66706e-12	NK cell Markers
RPS28P7	-0.444918	0.206	0.382	2.47003e-16	6.55522e-12	NK cell Markers
RPS17	-0.302301	0.515	0.706	2.52151e-16	6.69185e-12	NK cell Markers
EIF3E	-0.553707	0.111	0.263	2.58538e-16	6.86133e-12	NK cell Markers
RPL29	-0.444539	0.254	0.428	3.06237e-16	8.12723e-12	NK cell Markers
STK17A	0.444861	0.359	0.228	3.12159e-16	8.28439e-12	NK cell Markers
RP11-92K2.2	-0.465129	0.187	0.364	3.14891e-16	8.3569e-12	NK cell Markers
RAP1B	0.500156	0.246	0.135	3.61081e-16	9.58273e-12	NK cell Markers
SYNE1	0.463535	0.294	0.172	4.51329e-16	1.19778e-11	NK cell Markers
RPL27	-0.267768	0.592	0.779	5.44962e-16	1.44628e-11	NK cell Markers
MSN	0.431038	0.317	0.194	8.71889e-16	2.31391e-11	NK cell Markers
RPL13AP20	-0.526981	0.122	0.273	1.09839e-15	2.91502e-11	NK cell Markers
NPM1	-0.403308	0.314	0.496	1.19787e-15	3.17903e-11	NK cell Markers
RPL41P2	-0.362733	0.338	0.526	1.40496e-15	3.72862e-11	NK cell Markers
SEPTIN7	0.340955	0.534	0.404	1.52469e-15	4.04638e-11	NK cell Markers
RP11-832N8.1	-0.520317	0.133	0.286	2.35372e-15	6.24654e-11	NK cell Markers
RP11-112J1.1	-0.562313	0.105	0.247	2.52697e-15	6.70633e-11	NK cell Markers
ALOX5AP	0.545819	0.215	0.114	2.71258e-15	7.1989e-11	NK cell Markers
LCP1	0.381248	0.422	0.292	3.21414e-15	8.53e-11	NK cell Markers
PDE3B	-0.612147	0.075	0.205	4.5394e-15	1.20471e-10	NK cell Markers
SLFN5	0.316342	0.532	0.397	5.88438e-15	1.56165e-10	NK cell Markers
RPL13AP5	-0.340621	0.331	0.518	6.30097e-15	1.67221e-10	NK cell Markers
BTF3	-0.424454	0.234	0.404	6.79755e-15	1.804e-10	NK cell Markers
AB019441.29	-0.548306	0.107	0.248	7.0194e-15	1.86288e-10	NK cell Markers
RPL7P9	-0.475523	0.137	0.291	8.32463e-15	2.20927e-10	NK cell Markers
RPSAP58	-0.560934	0.08	0.209	1.8111e-14	4.80647e-10	NK cell Markers
UTRN	0.450305	0.312	0.194	1.93455e-14	5.13411e-10	NK cell Markers
RP3-486I3.4	-0.538665	0.089	0.22	5.19952e-14	1.3799e-09	NK cell Markers
PLAC8	0.464957	0.245	0.141	7.38095e-14	1.95883e-09	NK cell Markers
APOBEC3C	0.483875	0.201	0.108	7.40493e-14	1.96519e-09	NK cell Markers
RACK1	-0.306708	0.462	0.643	8.07734e-14	2.14364e-09	NK cell Markers
SNHG5	-0.40575	0.206	0.367	8.48487e-14	2.2518e-09	NK cell Markers
BTN3A1	0.405027	0.344	0.223	9.03612e-14	2.39809e-09	NK cell Markers
WIPF1	0.364043	0.391	0.267	1.10533e-13	2.93343e-09	NK cell Markers
AC007969.5	-0.418547	0.218	0.378	1.18864e-13	3.15452e-09	NK cell Markers
ARPC2	0.255082	0.628	0.513	1.20415e-13	3.19569e-09	NK cell Markers
RP11-422P24.9	-0.525512	0.083	0.207	1.85566e-13	4.92473e-09	NK cell Markers
LRRC75A-AS1	-0.516312	0.132	0.267	2.06464e-13	5.47934e-09	NK cell Markers
GBP5	0.417358	0.323	0.207	2.23554e-13	5.93289e-09	NK cell Markers
RPL23AP2	-0.453905	0.143	0.284	2.5883e-13	6.8691e-09	NK cell Markers
RP11-889L3.1	-0.440327	0.121	0.257	3.63298e-13	9.64158e-09	NK cell Markers
IKZF3	0.365654	0.361	0.24	4.39999e-13	1.16771e-08	NK cell Markers
C6orf48	-0.489717	0.152	0.291	6.34142e-13	1.68295e-08	NK cell Markers
CLIC1	0.455448	0.204	0.111	6.60192e-13	1.75208e-08	NK cell Markers
ANP32B	-0.42161	0.165	0.308	1.03665e-12	2.75117e-08	NK cell Markers
RSL1D1	-0.434182	0.143	0.282	1.34088e-12	3.55856e-08	NK cell Markers
BIN2	0.456169	0.278	0.175	1.59011e-12	4.21999e-08	NK cell Markers
RPS20P14	-0.504575	0.11	0.234	1.69846e-12	4.50754e-08	NK cell Markers
TRBC2	-0.290402	0.397	0.566	1.80253e-12	4.78374e-08	NK cell Markers
RP11-169K16.8	-0.491936	0.088	0.209	1.84328e-12	4.89189e-08	NK cell Markers
SLC25A6	-0.409053	0.146	0.283	2.07741e-12	5.51324e-08	NK cell Markers
NFKBIA	0.441751	0.262	0.162	2.30365e-12	6.11367e-08	NK cell Markers
BIRC3	-0.446337	0.138	0.272	2.47074e-12	6.5571e-08	NK cell Markers
RP4-765C7.2	-0.569618	0.093	0.208	4.2369e-12	1.12443e-07	NK cell Markers
RPL24P4	-0.506848	0.1	0.219	4.91502e-12	1.3044e-07	NK cell Markers
RPL6	-0.261856	0.488	0.657	5.64774e-12	1.49885e-07	NK cell Markers
IL2RG	0.36092	0.429	0.324	6.85981e-12	1.82052e-07	NK cell Markers
HSP90AB1	-0.298409	0.33	0.5	8.94406e-12	2.37367e-07	NK cell Markers
AKAP13	0.30962	0.436	0.316	9.31368e-12	2.47176e-07	NK cell Markers
SPN	0.405869	0.246	0.15	1.37192e-11	3.64093e-07	NK cell Markers
EZR	-0.380765	0.207	0.342	2.57471e-11	6.83303e-07	NK cell Markers
RPS21P4	-0.433525	0.099	0.214	2.73801e-11	7.2664e-07	NK cell Markers
FAM65B	-0.401239	0.171	0.304	2.80597e-11	7.44676e-07	NK cell Markers
COX7C	-0.306784	0.322	0.485	2.90726e-11	7.71558e-07	NK cell Markers
RPL10P6	-0.459074	0.099	0.214	3.10692e-11	8.24545e-07	NK cell Markers
RPL26P19	-0.4379	0.141	0.264	3.28808e-11	8.72624e-07	NK cell Markers
PIP4K2A	0.434334	0.229	0.139	3.66781e-11	9.73401e-07	NK cell Markers
NACA	-0.280317	0.378	0.546	4.74523e-11	1.25934e-06	NK cell Markers
PRPF38B	0.282503	0.523	0.424	5.53727e-11	1.46954e-06	NK cell Markers
GLIPR1	0.383001	0.218	0.128	5.85359e-11	1.55349e-06	NK cell Markers
GSTK1	-0.446445	0.133	0.251	7.84544e-11	2.0821e-06	NK cell Markers
CDC42SE1	0.371093	0.281	0.183	8.59597e-11	2.28128e-06	NK cell Markers
FYN	0.372747	0.286	0.187	1.48115e-10	3.93084e-06	NK cell Markers
YBX1	-0.31713	0.305	0.451	1.77785e-10	4.71824e-06	NK cell Markers
EEF2	-0.353746	0.259	0.397	1.99629e-10	5.29796e-06	NK cell Markers
CFL1	0.282192	0.471	0.37	3.06575e-10	8.13618e-06	NK cell Markers
EEF1A1P12	-0.39625	0.121	0.235	3.85743e-10	1.02372e-05	NK cell Markers
DDX21	-0.468595	0.1	0.207	4.081e-10	1.08306e-05	NK cell Markers
RP5-1056L3.3	-0.378768	0.157	0.279	5.724e-10	1.51909e-05	NK cell Markers
CCDC69	0.402321	0.232	0.146	8.37257e-10	2.222e-05	NK cell Markers
PEBP1	-0.394047	0.11	0.218	8.72597e-10	2.31578e-05	NK cell Markers
HINT1	-0.331667	0.221	0.353	9.49764e-10	2.52058e-05	NK cell Markers
ARHGAP30	0.34238	0.381	0.289	1.44436e-09	3.83318e-05	NK cell Markers
MBP	0.321486	0.305	0.209	1.54158e-09	4.09121e-05	NK cell Markers
IFI16	0.253077	0.537	0.438	1.66071e-09	4.40735e-05	NK cell Markers
LY6E	0.363726	0.3	0.208	2.06939e-09	5.49195e-05	NK cell Markers
LITAF	0.355922	0.242	0.156	2.68097e-09	7.11503e-05	NK cell Markers
SNRPD2	-0.323742	0.188	0.311	2.91507e-09	7.7363e-05	NK cell Markers
JAK1	0.259256	0.471	0.379	3.9652e-09	0.000105232	NK cell Markers
S100A6	-0.288011	0.279	0.412	4.08771e-09	0.000108484	NK cell Markers
CLEC2B	0.355711	0.284	0.196	4.28111e-09	0.000113616	NK cell Markers
TMEM123	-0.319345	0.201	0.319	4.315e-09	0.000114516	NK cell Markers
PFDN5	-0.256253	0.312	0.453	7.28824e-09	0.000193423	NK cell Markers
RPS26	-0.273987	0.341	0.474	1.09012e-08	0.000289307	NK cell Markers
IER2	0.409717	0.214	0.137	1.2329e-08	0.000327199	NK cell Markers
RP11-778D9.4	-0.369473	0.124	0.224	1.42512e-08	0.000378213	NK cell Markers
CYBA	0.345016	0.314	0.23	1.82801e-08	0.000485135	NK cell Markers
TPT1P9	-0.359599	0.151	0.255	2.03933e-08	0.000541218	NK cell Markers
SNHG6	-0.290104	0.262	0.388	2.21178e-08	0.000586984	NK cell Markers
APOL6	0.30535	0.308	0.221	2.69603e-08	0.000715499	NK cell Markers
RPL23AP42	-0.281587	0.207	0.33	2.69745e-08	0.000715877	NK cell Markers
MACF1	0.361504	0.248	0.168	3.49853e-08	0.000928476	NK cell Markers
PFN1	0.252704	0.455	0.371	4.33756e-08	0.00115115	NK cell Markers
RPS19P1	-0.342444	0.118	0.215	4.55814e-08	0.00120968	NK cell Markers
STK38	0.319973	0.306	0.221	5.60382e-08	0.0014872	NK cell Markers
RPL10P3	-0.370597	0.138	0.237	6.26739e-08	0.0016633	NK cell Markers
RPL23AP65	-0.320183	0.143	0.245	9.62683e-08	0.00255486	NK cell Markers
FCMR	-0.332634	0.129	0.223	1.05809e-07	0.00280808	NK cell Markers
CFLAR	0.298733	0.327	0.243	1.15314e-07	0.00306033	NK cell Markers
BST2	0.344692	0.214	0.142	1.88007e-07	0.00498952	NK cell Markers
SEC62	-0.300458	0.195	0.296	4.48848e-07	0.011912	NK cell Markers
CXCR4	-0.34909	0.118	0.202	4.55907e-07	0.0120993	NK cell Markers
DHRS7	0.353077	0.207	0.14	4.68776e-07	0.0124409	NK cell Markers
TLN1	0.267666	0.319	0.237	5.06016e-07	0.0134292	NK cell Markers
FTLP3	-0.312355	0.162	0.259	5.43311e-07	0.0144189	NK cell Markers
LAPTM5	-0.268079	0.203	0.306	5.92399e-07	0.0157217	NK cell Markers
SMAP2	-0.29843	0.143	0.234	7.31444e-07	0.0194118	NK cell Markers
TES	0.313181	0.217	0.148	1.03056e-06	0.02735	NK cell Markers
NOP56	-0.289455	0.137	0.224	1.17186e-06	0.0311	NK cell Markers
HLA-H	0.295814	0.286	0.212	1.19153e-06	0.0316219	NK cell Markers
EIF3H	-0.27907	0.159	0.252	1.28512e-06	0.0341057	NK cell Markers
SAMD9L	0.267272	0.32	0.243	1.64018e-06	0.0435288	NK cell Markers
TAF1D	-0.299851	0.179	0.271	1.78953e-06	0.0474923	NK cell Markers
COMMD6	-0.271625	0.149	0.238	2.13263e-06	0.0565978	NK cell Markers
IGHM	2.23642	0.695	0.038	0	0	B cell Markers
MS4A1	2.12993	0.763	0.052	0	0	B cell Markers
CD79A	1.99369	0.477	0.01	0	0	B cell Markers
BANK1	1.93546	0.493	0.019	0	0	B cell Markers
IGHD	1.82581	0.36	0.014	0	0	B cell Markers
HLA-DRA	1.81478	0.753	0.095	0	0	B cell Markers
MEF2C	1.74593	0.338	0.01	0	0	B cell Markers
HLA-DMB	1.66506	0.408	0.031	0	0	B cell Markers
IGLC2	1.63569	0.296	0.014	0	0	B cell Markers
LINC00926	1.6207	0.29	0.011	0	0	B cell Markers
CD79B	1.58149	0.345	0.025	0	0	B cell Markers
IGKC	1.56855	0.593	0.103	0	0	B cell Markers
ADAM28	1.55327	0.293	0.016	0	0	B cell Markers
SWAP70	1.53265	0.383	0.033	0	0	B cell Markers
HLA-DQA1	1.52943	0.355	0.028	0	0	B cell Markers
HLA-DRB1	1.52231	0.609	0.095	0	0	B cell Markers
HLA-DQB1	1.48928	0.345	0.032	0	0	B cell Markers
TCL1A	1.46113	0.207	0.005	0	0	B cell Markers
TCF4	1.39724	0.283	0.019	0	0	B cell Markers
HLA-DRB5	1.39174	0.364	0.041	0	0	B cell Markers
FAM129C	1.38843	0.201	0.004	0	0	B cell Markers
CD74	1.21363	0.904	0.291	0	0	B cell Markers
HLA-DRB6	1.36472	0.324	0.035	2.93106e-285	7.77874e-281	B cell Markers
HLA-DPA1	1.22846	0.47	0.095	5.6697e-259	1.50468e-254	B cell Markers
TNFRSF13C	1.24636	0.206	0.011	1.05423e-250	2.79782e-246	B cell Markers
HLA-DMA	1.21225	0.245	0.026	3.10081e-213	8.22924e-209	B cell Markers
RALGPS2	1.22461	0.224	0.021	3.63979e-210	9.65963e-206	B cell Markers
HLA-DPB1	1.08089	0.504	0.134	8.46348e-208	2.24612e-203	B cell Markers
GIMAP7	-1.36407	0.136	0.629	7.07516e-188	1.87768e-183	B cell Markers
CD37	0.979391	0.593	0.218	4.72168e-181	1.25309e-176	B cell Markers
FYB	-1.38332	0.118	0.58	1.43441e-169	3.80678e-165	B cell Markers
CCDC50	1.09353	0.211	0.026	8.32995e-164	2.21069e-159	B cell Markers
STRBP	1.14827	0.243	0.037	2.05454e-162	5.45255e-158	B cell Markers
LYN	1.09237	0.221	0.031	1.7342e-156	4.6024e-152	B cell Markers
IL7R	-1.17433	0.196	0.618	4.01902e-153	1.06661e-148	B cell Markers
SMC6	1.01037	0.289	0.063	1.15717e-135	3.07101e-131	B cell Markers
IL32	-1.61949	0.038	0.417	3.43698e-128	9.1214e-124	B cell Markers
CD2	-1.46235	0.074	0.461	5.27632e-128	1.40028e-123	B cell Markers
ORAI2	0.992632	0.235	0.049	6.43174e-117	1.70692e-112	B cell Markers
REL	0.892645	0.314	0.089	2.75569e-108	7.31333e-104	B cell Markers
TRAC	-1.22292	0.095	0.428	2.26059e-100	5.99938e-96	B cell Markers
SYNGR2	0.876385	0.245	0.064	1.8877e-93	5.00977e-89	B cell Markers
TRBC1	-0.995273	0.166	0.484	2.10293e-90	5.58096e-86	B cell Markers
CCL5	-0.863788	0.263	0.554	1.34842e-83	3.57856e-79	B cell Markers
CXCR4	0.807533	0.396	0.17	6.39755e-80	1.69785e-75	B cell Markers
GIMAP4	-1.15083	0.078	0.361	3.20802e-79	8.51375e-75	B cell Markers
CD3E	-1.32066	0.041	0.309	3.2703e-79	8.67905e-75	B cell Markers
SNX2	0.857603	0.236	0.069	3.47311e-78	9.21729e-74	B cell Markers
SLFN5	-0.945214	0.15	0.442	3.28865e-77	8.72775e-73	B cell Markers
CD3D	-1.03348	0.102	0.379	1.52318e-73	4.04236e-69	B cell Markers
CD3G	-1.29074	0.041	0.293	7.3955e-73	1.96269e-68	B cell Markers
RCSD1	0.803218	0.338	0.137	4.20181e-72	1.11512e-67	B cell Markers
SP140	0.734873	0.325	0.124	1.33507e-71	3.54314e-67	B cell Markers
ZFP36L1	0.611597	0.484	0.247	7.42032e-66	1.96928e-61	B cell Markers
EZR	0.564147	0.546	0.304	1.08666e-63	2.88389e-59	B cell Markers
SYNE2	-0.629613	0.297	0.551	7.09177e-58	1.88208e-53	B cell Markers
POU2F2	0.667224	0.285	0.115	4.04774e-56	1.07423e-51	B cell Markers
LINC00861	-1.13801	0.032	0.236	2.54548e-55	6.75545e-51	B cell Markers
ARL4C	-1.00911	0.081	0.289	2.96407e-52	7.86634e-48	B cell Markers
TRBC2	-0.554164	0.353	0.582	4.88606e-52	1.29671e-47	B cell Markers
BCL11B	-1.16308	0.026	0.214	1.12218e-51	2.97815e-47	B cell Markers
ANXA1	-1.10475	0.047	0.238	7.3677e-50	1.95531e-45	B cell Markers
TCF7	-0.999188	0.062	0.259	4.44533e-49	1.17975e-44	B cell Markers
PTPRC	-0.393379	0.521	0.748	3.22954e-48	8.57087e-44	B cell Markers
ETS1	-0.56982	0.278	0.517	1.0825e-47	2.87285e-43	B cell Markers
PARP14	0.498326	0.503	0.293	1.82989e-47	4.85633e-43	B cell Markers
GNLY	-0.850168	0.123	0.325	7.9211e-45	2.10218e-40	B cell Markers
RORA	-0.967038	0.057	0.237	4.00985e-44	1.06417e-39	B cell Markers
CD96	-0.869265	0.082	0.273	1.35197e-43	3.588e-39	B cell Markers
LCK	-0.980999	0.04	0.209	1.66775e-42	4.42604e-38	B cell Markers
S100A6	-0.629722	0.229	0.426	6.37415e-40	1.69164e-35	B cell Markers
SRGN	-0.780114	0.136	0.32	2.25501e-39	5.98458e-35	B cell Markers
FYN	-0.897632	0.05	0.213	1.02074e-38	2.70894e-34	B cell Markers
SESN3	0.5491	0.286	0.14	7.63105e-37	2.02521e-32	B cell Markers
BIN2	-0.868875	0.046	0.201	2.73365e-36	7.25484e-32	B cell Markers
EVL	-0.607812	0.189	0.375	1.15934e-34	3.07676e-30	B cell Markers
SARAF	-0.444594	0.329	0.527	1.82321e-34	4.83863e-30	B cell Markers
NKG7	-0.927582	0.061	0.209	1.1639e-33	3.08886e-29	B cell Markers
BIRC3	0.510939	0.398	0.245	1.39241e-33	3.69532e-29	B cell Markers
PYHIN1	-0.853881	0.061	0.211	1.61314e-33	4.2811e-29	B cell Markers
CALM1	-0.376454	0.446	0.628	8.01574e-33	2.1273e-28	B cell Markers
ITM2B	-0.45561	0.272	0.468	9.56526e-33	2.53852e-28	B cell Markers
S100A4	-0.796748	0.115	0.272	3.50742e-32	9.30833e-28	B cell Markers
HIF1A	0.582137	0.204	0.091	1.08041e-31	2.86731e-27	B cell Markers
LDHB	-0.541446	0.223	0.395	1.59322e-31	4.22824e-27	B cell Markers
RARRES3	-0.767025	0.062	0.204	1.73888e-30	4.61481e-26	B cell Markers
PCED1B-AS1	-0.62676	0.156	0.317	2.94609e-30	7.81862e-26	B cell Markers
ISG20	0.429269	0.421	0.266	1.63e-29	4.32584e-25	B cell Markers
LEPROTL1	-0.75999	0.069	0.208	1.65676e-29	4.39687e-25	B cell Markers
PRDM2	0.502851	0.282	0.152	5.5662e-29	1.47721e-24	B cell Markers
RPL18A	0.270124	0.761	0.615	2.7044e-28	7.17722e-24	B cell Markers
CHD3	-0.699407	0.092	0.236	2.8072e-28	7.45003e-24	B cell Markers
CTSS	0.45969	0.32	0.182	2.923e-28	7.75736e-24	B cell Markers
RBL2	-0.544094	0.151	0.313	3.85965e-28	1.02431e-23	B cell Markers
GRB2	0.396558	0.409	0.253	1.67804e-27	4.45335e-23	B cell Markers
CLIC1	0.42477	0.216	0.104	1.45532e-26	3.86228e-22	B cell Markers
CCR7	0.477282	0.352	0.217	2.08719e-26	5.53918e-22	B cell Markers
ARID5B	0.498678	0.238	0.123	2.14934e-26	5.70414e-22	B cell Markers
MIS18BP1	0.462793	0.201	0.096	2.25934e-26	5.99606e-22	B cell Markers
OAZ1	0.345687	0.54	0.38	3.33244e-26	8.84397e-22	B cell Markers
OPTN	-0.617992	0.118	0.26	5.06077e-26	1.34308e-21	B cell Markers
S100A10	-0.664282	0.106	0.238	1.17624e-24	3.12161e-20	B cell Markers
PPP2R5C	-0.492912	0.212	0.36	3.38131e-24	8.97366e-20	B cell Markers
STK38	-0.56436	0.107	0.244	4.42723e-24	1.17494e-19	B cell Markers
BPTF	0.365031	0.439	0.299	1.97365e-23	5.23788e-19	B cell Markers
LYAR	-0.723084	0.085	0.205	2.55208e-23	6.77297e-19	B cell Markers
PIK3R1	-0.607389	0.106	0.234	5.84237e-23	1.55051e-18	B cell Markers
BTN3A1	-0.597005	0.12	0.246	3.89273e-22	1.03309e-17	B cell Markers
IRF1	0.415904	0.304	0.185	1.34061e-21	3.55785e-17	B cell Markers
PRMT2	-0.488028	0.172	0.307	2.72912e-21	7.24282e-17	B cell Markers
PDE3B	-0.465712	0.089	0.211	1.42103e-20	3.77126e-16	B cell Markers
GMFG	-0.458817	0.198	0.328	5.06684e-20	1.34469e-15	B cell Markers
IFITM1	-0.318003	0.389	0.537	1.29388e-19	3.43383e-15	B cell Markers
BTN3A2	-0.488054	0.174	0.297	7.48042e-19	1.98523e-14	B cell Markers
PARP1	0.378246	0.276	0.17	7.69055e-18	2.041e-13	B cell Markers
PPM1K	0.389216	0.308	0.202	1.88469e-17	5.00179e-13	B cell Markers
C9orf78	-0.395786	0.237	0.363	2.27829e-17	6.04634e-13	B cell Markers
PTPN1	0.337451	0.228	0.132	3.30231e-17	8.76399e-13	B cell Markers
CDC42SE2	-0.439937	0.159	0.273	1.08312e-16	2.87448e-12	B cell Markers
SET	0.281796	0.452	0.326	1.69725e-16	4.50434e-12	B cell Markers
EPSTI1	0.375621	0.256	0.16	2.52257e-16	6.69466e-12	B cell Markers
GBP4	0.425432	0.295	0.199	2.84541e-16	7.55143e-12	B cell Markers
CDC42SE1	-0.470776	0.101	0.202	4.90152e-16	1.30081e-11	B cell Markers
ADD3	-0.398561	0.166	0.28	6.11312e-16	1.62236e-11	B cell Markers
GSTP1	0.355963	0.267	0.169	6.26746e-16	1.66332e-11	B cell Markers
MT2A	-0.509777	0.136	0.235	6.54816e-15	1.73782e-10	B cell Markers
SELENOH	0.351909	0.213	0.128	9.31638e-15	2.47247e-10	B cell Markers
NAP1L4	-0.427272	0.135	0.235	1.54291e-14	4.09474e-10	B cell Markers
KIF2A	-0.417943	0.129	0.229	2.26904e-14	6.02182e-10	B cell Markers
SEC62	0.302061	0.384	0.276	2.55142e-14	6.77121e-10	B cell Markers
TMSB4XP8	-0.412827	0.197	0.301	2.64506e-14	7.01973e-10	B cell Markers
PBXIP1	-0.39322	0.133	0.235	3.37735e-14	8.96315e-10	B cell Markers
VIM	-0.383307	0.192	0.295	5.45605e-14	1.44798e-09	B cell Markers
RPS11P5	0.324826	0.355	0.258	1.01477e-13	2.69309e-09	B cell Markers
GSTK1	-0.425653	0.157	0.255	1.03668e-13	2.75124e-09	B cell Markers
LBH	-0.36376	0.155	0.258	1.37567e-13	3.65088e-09	B cell Markers
EML4	-0.382193	0.165	0.266	2.66769e-13	7.07979e-09	B cell Markers
TRAF3IP3	-0.338377	0.21	0.315	3.89295e-13	1.03315e-08	B cell Markers
CLEC2B	-0.429427	0.122	0.213	5.3085e-13	1.40882e-08	B cell Markers
SP110	0.318054	0.255	0.168	5.93483e-13	1.57504e-08	B cell Markers
SLC25A6	0.26925	0.364	0.261	7.90699e-13	2.09843e-08	B cell Markers
FAM107B	0.325159	0.322	0.233	1.69696e-12	4.50357e-08	B cell Markers
IL2RG	-0.321227	0.244	0.343	8.10047e-12	2.14978e-07	B cell Markers
SH3KBP1	-0.399492	0.18	0.266	1.16213e-11	3.08418e-07	B cell Markers
DNAJA1	0.278554	0.322	0.228	1.88823e-11	5.01117e-07	B cell Markers
LAPTM5	0.266868	0.38	0.288	2.50968e-11	6.66043e-07	B cell Markers
GBP5	-0.361287	0.139	0.225	4.80687e-11	1.27569e-06	B cell Markers
RPS15AP1	-0.2514	0.329	0.429	6.82215e-11	1.81053e-06	B cell Markers
MRFAP1L1	-0.390864	0.124	0.203	7.92711e-11	2.10378e-06	B cell Markers
HMGN2	0.258498	0.305	0.217	1.44041e-10	3.82269e-06	B cell Markers
EMB	-0.333778	0.142	0.226	1.59838e-10	4.24193e-06	B cell Markers
AKAP13	-0.305622	0.245	0.335	2.69379e-10	7.14904e-06	B cell Markers
MTND3P19	0.27555	0.239	0.164	6.22075e-10	1.65093e-05	B cell Markers
RAN	0.252748	0.247	0.169	7.57469e-10	2.01025e-05	B cell Markers
SAT1	0.304446	0.24	0.168	1.00796e-09	2.67503e-05	B cell Markers
TRIM38	0.319971	0.215	0.148	1.58979e-09	4.21915e-05	B cell Markers
NT5C3A	0.260416	0.206	0.139	2.41787e-09	6.41679e-05	B cell Markers
HMGN1	0.250135	0.267	0.189	2.47266e-09	6.56219e-05	B cell Markers
WIPF1	-0.31827	0.205	0.285	4.08263e-09	0.000108349	B cell Markers
LCP1	-0.296264	0.235	0.31	5.46138e-09	0.000144939	B cell Markers
MDM4	0.313627	0.221	0.155	6.30834e-09	0.000167417	B cell Markers
MYCBP2	0.263907	0.263	0.192	1.23204e-08	0.000326971	B cell Markers
CFLAR	-0.330845	0.185	0.257	1.29996e-08	0.000344997	B cell Markers
ST13	0.257923	0.25	0.179	1.4701e-08	0.000390149	B cell Markers
CYTH1	-0.282919	0.22	0.299	1.60789e-08	0.000426719	B cell Markers
TERF2IP	-0.312074	0.165	0.237	2.06747e-08	0.000548685	B cell Markers
HSPA5	-0.361147	0.154	0.22	3.06546e-08	0.000813543	B cell Markers
FCMR	0.276123	0.276	0.209	3.41243e-08	0.000905623	B cell Markers
RPL18AP3	0.271218	0.235	0.172	7.61434e-08	0.00202077	B cell Markers
HSP90B1	-0.251617	0.295	0.364	1.379e-07	0.00365973	B cell Markers
CYLD	-0.261825	0.159	0.23	1.45345e-07	0.0038573	B cell Markers
ODF2L	-0.267781	0.151	0.219	2.04844e-07	0.00543636	B cell Markers
SOD1	-0.28145	0.173	0.235	7.14665e-07	0.0189665	B cell Markers
VMO1	2.25106	0.592	0.009	0	0	Monocyte Markers
LYZ	2.21579	0.711	0.02	0	0	Monocyte Markers
MS4A7	2.13288	0.579	0.008	0	0	Monocyte Markers
AIF1	2.05661	0.651	0.026	0	0	Monocyte Markers
CYBB	2.01206	0.651	0.023	0	0	Monocyte Markers
IGSF6	1.98653	0.553	0.012	0	0	Monocyte Markers
LST1	1.97484	0.625	0.024	0	0	Monocyte Markers
FGL2	1.95949	0.605	0.018	0	0	Monocyte Markers
NCF2	1.94476	0.553	0.013	0	0	Monocyte Markers
CST3	1.87818	0.467	0.011	0	0	Monocyte Markers
LILRB2	1.80594	0.355	0.001	0	0	Monocyte Markers
CXCL16	1.70684	0.375	0.005	0	0	Monocyte Markers
C15orf48	1.65528	0.329	0.002	0	0	Monocyte Markers
CXCL8	1.64705	0.316	0.005	0	0	Monocyte Markers
ITGAX	1.61598	0.336	0.005	0	0	Monocyte Markers
CD300E	1.56644	0.329	0.001	0	0	Monocyte Markers
CD68	1.52579	0.316	0.005	0	0	Monocyte Markers
MAFB	1.4945	0.289	0.002	0	0	Monocyte Markers
FCN1	1.48883	0.309	0.002	0	0	Monocyte Markers
CLEC7A	1.4636	0.303	0.002	0	0	Monocyte Markers
C5AR1	1.4398	0.283	0.003	0	0	Monocyte Markers
TNFAIP2	1.43658	0.283	0.003	0	0	Monocyte Markers
FPR3	1.42644	0.237	0.001	0	0	Monocyte Markers
RGL1	1.39782	0.25	0.002	0	0	Monocyte Markers
PLA2G7	1.35599	0.243	0.002	0	0	Monocyte Markers
SERPINA1	1.29949	0.257	0.001	0	0	Monocyte Markers
APOBEC3A	1.55153	0.296	0.004	9.55493e-308	2.53578e-303	Monocyte Markers
HCK	1.3281	0.303	0.005	5.06887e-306	1.34523e-301	Monocyte Markers
LILRB3	1.52392	0.309	0.005	6.93427e-306	1.84029e-301	Monocyte Markers
PTAFR	1.28392	0.224	0.002	4.22387e-305	1.12097e-300	Monocyte Markers
MYOF	1.32259	0.23	0.002	2.32216e-304	6.16277e-300	Monocyte Markers
ADAP2	1.37796	0.263	0.003	1.78823e-299	4.74579e-295	Monocyte Markers
PLAUR	1.28125	0.243	0.003	1.31828e-294	3.49857e-290	Monocyte Markers
CYP1B1	1.75938	0.309	0.006	8.10691e-291	2.15149e-286	Monocyte Markers
SLC43A2	1.61475	0.368	0.009	7.19534e-282	1.90957e-277	Monocyte Markers
CLEC5A	1.37739	0.217	0.002	1.64062e-281	4.35405e-277	Monocyte Markers
ANPEP	1.16255	0.204	0.002	4.84957e-258	1.28703e-253	Monocyte Markers
DUSP6	1.40376	0.25	0.004	2.19182e-254	5.81686e-250	Monocyte Markers
FCER1G	1.78382	0.579	0.033	1.01764e-243	2.70072e-239	Monocyte Markers
IL1RN	1.55606	0.27	0.005	8.1469e-240	2.16211e-235	Monocyte Markers
GSN	1.38507	0.257	0.005	1.10045e-237	2.92048e-233	Monocyte Markers
SPI1	1.15813	0.263	0.006	1.78146e-226	4.72782e-222	Monocyte Markers
P2RX7	1.43765	0.296	0.008	7.48028e-214	1.98519e-209	Monocyte Markers
GLUL	1.6641	0.48	0.025	1.25397e-212	3.32792e-208	Monocyte Markers
RAB31	1.60744	0.368	0.014	2.00432e-208	5.31926e-204	Monocyte Markers
RBM47	1.26438	0.211	0.004	3.44727e-205	9.1487e-201	Monocyte Markers
PILRA	1.14451	0.211	0.004	1.13679e-204	3.01693e-200	Monocyte Markers
CCDC88A	1.75648	0.586	0.043	2.7568e-199	7.31627e-195	Monocyte Markers
ANXA5	1.73832	0.717	0.067	4.94294e-192	1.31181e-187	Monocyte Markers
CTSL	1.4175	0.27	0.008	9.27288e-190	2.46093e-185	Monocyte Markers
SLC31A2	1.14084	0.204	0.004	8.23484e-186	2.18544e-181	Monocyte Markers
RASSF4	1.28928	0.296	0.01	2.22445e-183	5.90346e-179	Monocyte Markers
MARCKS	1.60762	0.408	0.021	1.04388e-182	2.77036e-178	Monocyte Markers
KYNU	1.19698	0.217	0.005	1.09685e-182	2.91093e-178	Monocyte Markers
TYROBP	1.71879	0.776	0.083	1.7217e-181	4.56921e-177	Monocyte Markers
MPEG1	1.24499	0.23	0.006	2.32509e-174	6.17055e-170	Monocyte Markers
FAM26F	1.59211	0.421	0.024	1.7623e-173	4.67698e-169	Monocyte Markers
RP11-1143G9.4	1.19865	0.204	0.005	1.83646e-167	4.87379e-163	Monocyte Markers
TYMP	1.68561	0.711	0.077	5.45527e-165	1.44777e-160	Monocyte Markers
CDKN1A	1.2504	0.237	0.007	1.3185e-161	3.49916e-157	Monocyte Markers
FCGR3A	1.59676	0.579	0.051	2.42641e-160	6.43945e-156	Monocyte Markers
TFEC	1.20407	0.204	0.005	1.83721e-156	4.87576e-152	Monocyte Markers
ATF5	1.38696	0.289	0.012	3.3235e-154	8.82024e-150	Monocyte Markers
EMILIN2	1.18017	0.217	0.006	2.96542e-149	7.86993e-145	Monocyte Markers
CTSB	1.64123	0.553	0.051	3.1366e-149	8.32423e-145	Monocyte Markers
CXCL10	1.34082	0.224	0.008	4.16113e-141	1.10432e-136	Monocyte Markers
WARS	1.4523	0.421	0.031	1.18642e-138	3.14863e-134	Monocyte Markers
PEA15	1.37169	0.355	0.022	4.65105e-137	1.23434e-132	Monocyte Markers
SLC16A3	1.17607	0.224	0.008	9.69754e-130	2.57363e-125	Monocyte Markers
GRN	1.23935	0.322	0.02	1.16955e-122	3.10388e-118	Monocyte Markers
CD86	1.01521	0.204	0.007	1.56997e-122	4.16654e-118	Monocyte Markers
DUSP1	1.38188	0.283	0.016	3.82263e-116	1.01449e-111	Monocyte Markers
SOD2	1.51921	0.539	0.062	7.34446e-116	1.94915e-111	Monocyte Markers
CTSH	1.4069	0.382	0.031	1.35912e-114	3.60697e-110	Monocyte Markers
PTPRE	1.43523	0.52	0.057	5.06654e-114	1.34461e-109	Monocyte Markers
PSAP	1.48331	0.757	0.126	1.08865e-112	2.88918e-108	Monocyte Markers
NCF1C	1.21367	0.25	0.013	2.47673e-110	6.57298e-106	Monocyte Markers
TIMP1	1.50367	0.513	0.059	2.65222e-110	7.03871e-106	Monocyte Markers
SLC2A6	1.16806	0.23	0.011	1.338e-109	3.55092e-105	Monocyte Markers
NAMPT	1.41281	0.329	0.025	3.14912e-106	8.35746e-102	Monocyte Markers
LYN	1.41437	0.447	0.047	1.59878e-102	4.243e-98	Monocyte Markers
SNX10	1.23822	0.322	0.025	7.8955e-100	2.09539e-95	Monocyte Markers
LILRB1	1.27568	0.368	0.033	2.26475e-99	6.01042e-95	Monocyte Markers
LGALS3	1.35462	0.401	0.041	1.81019e-96	4.80405e-92	Monocyte Markers
HLA-DRB6	1.35012	0.5	0.062	7.34859e-96	1.95024e-91	Monocyte Markers
GPX1	1.40534	0.493	0.065	1.36651e-91	3.62658e-87	Monocyte Markers
FTH1P11	1.23268	0.428	0.049	2.45842e-89	6.52439e-85	Monocyte Markers
PLEKHO1	1.37935	0.553	0.082	5.22697e-89	1.38719e-84	Monocyte Markers
ATP6V1B2	1.17909	0.243	0.016	1.21522e-88	3.22508e-84	Monocyte Markers
FTH1P10	1.23352	0.303	0.025	4.2262e-88	1.12159e-83	Monocyte Markers
FTH1P16	1.06057	0.211	0.012	2.39796e-86	6.36394e-82	Monocyte Markers
RASGEF1B	1.04911	0.23	0.015	2.77284e-86	7.35883e-82	Monocyte Markers
HLA-DRB5	1.27421	0.507	0.073	1.7048e-82	4.52438e-78	Monocyte Markers
HLA-DQB1	1.22228	0.467	0.063	7.7299e-81	2.05144e-76	Monocyte Markers
PSTPIP2	0.902853	0.217	0.014	1.2374e-79	3.28394e-75	Monocyte Markers
RNF130	1.04117	0.224	0.015	2.81974e-79	7.4833e-75	Monocyte Markers
HLA-DRB1	1.27301	0.717	0.148	3.10473e-79	8.23965e-75	Monocyte Markers
FTH1P20	1.01937	0.23	0.016	3.07416e-78	8.1585e-74	Monocyte Markers
HLA-DRA	1.25362	0.743	0.164	8.40406e-76	2.23035e-71	Monocyte Markers
FTH1P8	1.2574	0.539	0.089	3.28975e-75	8.73068e-71	Monocyte Markers
FTH1P4	1.04013	0.27	0.023	1.39454e-74	3.70098e-70	Monocyte Markers
PRDX1	1.29483	0.553	0.098	9.39451e-73	2.49321e-68	Monocyte Markers
NPC2	1.23615	0.487	0.077	4.76881e-71	1.2656e-66	Monocyte Markers
ANXA2	1.1992	0.533	0.092	1.10488e-69	2.93224e-65	Monocyte Markers
TNFSF13B	1.18817	0.395	0.053	1.14635e-68	3.0423e-64	Monocyte Markers
FTH1P3	1.00321	0.276	0.027	7.18986e-67	1.90812e-62	Monocyte Markers
GRINA	1.03761	0.27	0.027	2.59584e-65	6.8891e-61	Monocyte Markers
CTSS	1.15989	0.75	0.189	1.07714e-64	2.85862e-60	Monocyte Markers
ZEB2	1.19281	0.395	0.056	2.11478e-64	5.61242e-60	Monocyte Markers
SAT1	1.14879	0.711	0.168	5.52013e-64	1.46499e-59	Monocyte Markers
TALDO1	1.1763	0.428	0.067	3.72796e-63	9.89364e-59	Monocyte Markers
PECAM1	1.20088	0.276	0.03	1.82042e-62	4.83122e-58	Monocyte Markers
CD83	1.16679	0.303	0.036	2.12996e-60	5.65271e-56	Monocyte Markers
HLA-DMA	1.11627	0.349	0.047	7.50691e-60	1.99226e-55	Monocyte Markers
BRI3	1.13017	0.322	0.041	8.64146e-60	2.29336e-55	Monocyte Markers
FTH1P5	1.10578	0.27	0.029	2.89432e-59	7.68122e-55	Monocyte Markers
HLA-DPA1	1.13453	0.605	0.132	3.56453e-58	9.45991e-54	Monocyte Markers
SYK	1.04336	0.309	0.039	1.37838e-57	3.65807e-53	Monocyte Markers
SLAMF7	1.03639	0.454	0.08	6.60852e-56	1.75384e-51	Monocyte Markers
HLA-DQA1	1.0469	0.382	0.062	6.71073e-53	1.78096e-48	Monocyte Markers
CCL3	1.10283	0.23	0.025	1.56001e-51	4.1401e-47	Monocyte Markers
CTSD	1.2293	0.329	0.05	2.77424e-51	7.36256e-47	Monocyte Markers
FTLP2	0.946664	0.276	0.035	3.24311e-51	8.6069e-47	Monocyte Markers
VASP	1.09554	0.362	0.059	5.74483e-51	1.52462e-46	Monocyte Markers
NAGK	1.04417	0.309	0.044	7.7332e-51	2.05231e-46	Monocyte Markers
ITGB2	1.05974	0.454	0.09	2.6907e-49	7.14085e-45	Monocyte Markers
LAP3	1.08368	0.408	0.075	3.45021e-49	9.15651e-45	Monocyte Markers
LGALS1	1.04662	0.388	0.068	2.39018e-48	6.3433e-44	Monocyte Markers
CEBPB	0.98042	0.224	0.026	7.68592e-47	2.03977e-42	Monocyte Markers
PGD	0.987654	0.204	0.022	1.68065e-46	4.46027e-42	Monocyte Markers
CD63	1.11806	0.474	0.104	4.65463e-46	1.23529e-41	Monocyte Markers
ATOX1	1.00334	0.263	0.036	1.1525e-45	3.05863e-41	Monocyte Markers
LACTB	1.00406	0.27	0.038	4.1372e-45	1.09797e-40	Monocyte Markers
BTK	0.908984	0.204	0.023	6.81698e-43	1.80916e-38	Monocyte Markers
RPS27	-0.716111	0.645	0.955	1.0734e-41	2.8487e-37	Monocyte Markers
HSBP1	1.05546	0.257	0.037	2.00511e-41	5.32136e-37	Monocyte Markers
PTPN12	0.966331	0.276	0.042	2.47877e-41	6.5784e-37	Monocyte Markers
H2AFY	1.0346	0.441	0.098	2.76342e-41	7.33384e-37	Monocyte Markers
GNB2	1.08646	0.342	0.064	1.54248e-40	4.0936e-36	Monocyte Markers
MT-TP	1.03669	0.204	0.025	2.56857e-40	6.81673e-36	Monocyte Markers
GNAI2	1.05665	0.421	0.093	3.30711e-40	8.77675e-36	Monocyte Markers
NCOA4	1.07755	0.362	0.072	5.46621e-40	1.45068e-35	Monocyte Markers
CTSC	0.968879	0.322	0.058	1.37836e-39	3.65802e-35	Monocyte Markers
CALR	0.955032	0.691	0.225	2.78768e-39	7.39823e-35	Monocyte Markers
COTL1	0.972428	0.487	0.122	4.6373e-39	1.23069e-34	Monocyte Markers
PTPN6	0.993293	0.289	0.049	1.50773e-38	4.00137e-34	Monocyte Markers
SQRDL	0.91107	0.211	0.028	2.59895e-38	6.89736e-34	Monocyte Markers
ASAH1	0.965272	0.283	0.048	3.68127e-37	9.76973e-33	Monocyte Markers
MB21D1	0.861254	0.224	0.032	4.60386e-37	1.22182e-32	Monocyte Markers
TNFSF10	1.06462	0.467	0.12	1.4549e-36	3.86115e-32	Monocyte Markers
HLA-DMB	0.922522	0.349	0.072	2.16798e-35	5.7536e-31	Monocyte Markers
ACOT9	0.890502	0.204	0.028	2.74238e-35	7.27799e-31	Monocyte Markers
GBP1	0.917071	0.651	0.218	7.50488e-35	1.99172e-30	Monocyte Markers
RTN4	0.945953	0.428	0.105	8.55287e-35	2.26985e-30	Monocyte Markers
PIK3AP1	0.981145	0.211	0.03	1.1665e-34	3.09577e-30	Monocyte Markers
S100A11	0.880747	0.546	0.159	3.05376e-34	8.10437e-30	Monocyte Markers
ATP6AP2	0.995445	0.368	0.084	4.2579e-34	1.13e-29	Monocyte Markers
VAMP5	0.986492	0.303	0.059	1.42922e-33	3.79301e-29	Monocyte Markers
FTLP3	0.876761	0.678	0.245	5.83852e-33	1.54949e-28	Monocyte Markers
ST3GAL5	0.81571	0.25	0.043	1.72267e-32	4.57179e-28	Monocyte Markers
SKAP2	0.883834	0.25	0.043	2.11508e-32	5.61322e-28	Monocyte Markers
ATP1B3	0.920784	0.243	0.041	2.25958e-32	5.9967e-28	Monocyte Markers
TXN	1.02698	0.395	0.098	2.89453e-32	7.68179e-28	Monocyte Markers
RPS29	-0.560183	0.724	0.942	3.86088e-32	1.02464e-27	Monocyte Markers
RPL13	-0.587201	0.704	0.93	7.05794e-32	1.87311e-27	Monocyte Markers
RP11-234A1.1	-1.4747	0.145	0.642	1.097e-31	2.91133e-27	Monocyte Markers
RPS15A	-0.883365	0.428	0.809	1.19746e-31	3.17795e-27	Monocyte Markers
SDCBP	0.882748	0.263	0.048	1.57785e-31	4.18746e-27	Monocyte Markers
TUBA1B	0.919389	0.5	0.146	2.95217e-31	7.83476e-27	Monocyte Markers
RPS18	-0.700395	0.572	0.877	4.81361e-31	1.27748e-26	Monocyte Markers
TXNRD1	0.923032	0.23	0.039	5.91039e-31	1.56856e-26	Monocyte Markers
ETV6	0.896443	0.211	0.033	1.39808e-30	3.71037e-26	Monocyte Markers
RPL13A	-0.534725	0.743	0.954	1.69119e-30	4.48825e-26	Monocyte Markers
ATP6V0B	0.930814	0.296	0.062	1.73877e-30	4.61452e-26	Monocyte Markers
NFE2L2	0.808615	0.382	0.093	4.21798e-30	1.11941e-25	Monocyte Markers
PLEK	0.79699	0.5	0.144	6.15728e-30	1.63408e-25	Monocyte Markers
ARPC1B	0.807023	0.625	0.218	1.00608e-29	2.67003e-25	Monocyte Markers
RPS27A	-0.552942	0.704	0.905	7.25867e-29	1.92638e-24	Monocyte Markers
HSPA5	0.87542	0.586	0.206	1.01541e-28	2.69481e-24	Monocyte Markers
RPS23	-0.750483	0.526	0.818	1.21897e-28	3.23503e-24	Monocyte Markers
HLA-DPB1	0.776931	0.546	0.173	1.36013e-28	3.60965e-24	Monocyte Markers
RPLP1	-0.527967	0.717	0.92	3.9143e-28	1.03882e-23	Monocyte Markers
RPL37	-0.74759	0.52	0.809	8.53628e-28	2.26544e-23	Monocyte Markers
KLF6	0.714767	0.822	0.357	1.08416e-27	2.87726e-23	Monocyte Markers
LIMS1	0.875016	0.368	0.096	1.11824e-27	2.9677e-23	Monocyte Markers
PPT1	0.778394	0.23	0.042	1.12497e-27	2.98556e-23	Monocyte Markers
RPL13P12	-1.00896	0.316	0.711	1.44628e-27	3.83829e-23	Monocyte Markers
RPL32	-0.632458	0.625	0.865	1.8179e-27	4.82452e-23	Monocyte Markers
CASP1	0.753746	0.336	0.08	1.96281e-27	5.20909e-23	Monocyte Markers
RPL23A	-0.796596	0.467	0.788	2.21575e-27	5.88037e-23	Monocyte Markers
RPL31	-0.635183	0.605	0.856	3.30331e-27	8.76667e-23	Monocyte Markers
RAPGEF1	0.83918	0.25	0.05	4.06673e-27	1.07927e-22	Monocyte Markers
RPS14	-0.554095	0.671	0.894	6.49027e-27	1.72245e-22	Monocyte Markers
RPL26	-0.82383	0.454	0.767	7.79726e-27	2.06932e-22	Monocyte Markers
ACSL4	0.714288	0.204	0.035	8.2717e-27	2.19523e-22	Monocyte Markers
PTTG1IP	0.852592	0.329	0.081	2.17116e-26	5.76203e-22	Monocyte Markers
RRBP1	0.930383	0.243	0.049	2.39197e-26	6.34806e-22	Monocyte Markers
HSPB1	0.876906	0.204	0.036	2.98896e-26	7.93241e-22	Monocyte Markers
RPL14	-0.721656	0.526	0.799	3.75848e-26	9.97464e-22	Monocyte Markers
RPL35A	-0.641749	0.566	0.841	1.12922e-25	2.99685e-21	Monocyte Markers
IFNGR1	0.739435	0.204	0.036	1.18676e-25	3.14955e-21	Monocyte Markers
RPL10	-0.586799	0.612	0.866	1.71188e-25	4.54316e-21	Monocyte Markers
CTC-425F1.4	0.814252	0.263	0.057	1.7565e-25	4.66157e-21	Monocyte Markers
S100A4	0.723047	0.645	0.247	3.2149e-25	8.53201e-21	Monocyte Markers
RPS12	-0.509226	0.743	0.907	3.25364e-25	8.63484e-21	Monocyte Markers
TNFRSF1B	0.798861	0.349	0.092	5.94706e-25	1.57829e-20	Monocyte Markers
RAC1	0.763227	0.474	0.154	1.71772e-24	4.55865e-20	Monocyte Markers
RPS13	-0.717329	0.546	0.783	1.82915e-24	4.85439e-20	Monocyte Markers
RPS3	-0.600787	0.612	0.844	2.08762e-24	5.54033e-20	Monocyte Markers
CANX	0.69819	0.618	0.232	2.11364e-24	5.60938e-20	Monocyte Markers
CMTM6	0.846831	0.336	0.089	2.30627e-24	6.1206e-20	Monocyte Markers
IFIT2	0.881757	0.342	0.091	3.10392e-24	8.2375e-20	Monocyte Markers
PDIA3	0.716409	0.678	0.279	6.78765e-24	1.80137e-19	Monocyte Markers
RPL30	-0.594572	0.605	0.831	1.2954e-23	3.43785e-19	Monocyte Markers
RPS25	-0.593984	0.605	0.841	2.10975e-23	5.59906e-19	Monocyte Markers
EEF1A1	-0.498691	0.704	0.883	2.37545e-23	6.30421e-19	Monocyte Markers
CSTB	0.735493	0.362	0.101	2.83794e-23	7.5316e-19	Monocyte Markers
RPS6	-0.46973	0.763	0.925	4.93629e-23	1.31004e-18	Monocyte Markers
GABARAP	0.764614	0.296	0.074	5.31172e-23	1.40968e-18	Monocyte Markers
RPL3	-0.651703	0.566	0.799	7.36148e-23	1.95366e-18	Monocyte Markers
SRGN	0.686341	0.691	0.291	9.37423e-23	2.48783e-18	Monocyte Markers
RPL41	-0.563857	0.638	0.866	1.53699e-22	4.07902e-18	Monocyte Markers
FKBP1A	0.855526	0.25	0.058	1.63726e-22	4.34512e-18	Monocyte Markers
EIF4E2	0.823599	0.23	0.05	2.29564e-22	6.09241e-18	Monocyte Markers
LAPTM4A	0.753413	0.25	0.056	3.38359e-22	8.9797e-18	Monocyte Markers
RTN3	0.699836	0.25	0.057	3.57535e-22	9.48862e-18	Monocyte Markers
RPS27AP16	-1.02052	0.25	0.614	4.00821e-22	1.06374e-17	Monocyte Markers
RPS3A	-0.71562	0.48	0.758	1.09395e-21	2.90323e-17	Monocyte Markers
SPPL2A	0.89108	0.257	0.062	1.22624e-21	3.25432e-17	Monocyte Markers
AKR1A1	0.721091	0.224	0.048	1.22921e-21	3.26219e-17	Monocyte Markers
FERMT3	0.701125	0.237	0.053	2.22197e-21	5.89689e-17	Monocyte Markers
NFKBIA	0.644186	0.48	0.164	2.43869e-21	6.47204e-17	Monocyte Markers
MGAT1	0.770944	0.257	0.062	2.82001e-21	7.48402e-17	Monocyte Markers
RPL39	-0.710032	0.493	0.754	4.48553e-21	1.19042e-16	Monocyte Markers
SDF2L1	0.867738	0.224	0.05	4.77074e-21	1.26611e-16	Monocyte Markers
RPL12	-0.558095	0.625	0.815	4.99396e-21	1.32535e-16	Monocyte Markers
EFHD2	0.699748	0.257	0.061	6.37879e-21	1.69287e-16	Monocyte Markers
NFKB1	0.734546	0.211	0.045	9.31195e-21	2.4713e-16	Monocyte Markers
S100A6	0.611048	0.803	0.396	9.6654e-21	2.5651e-16	Monocyte Markers
RP11-864N7.2	-1.07434	0.243	0.589	1.0107e-20	2.68229e-16	Monocyte Markers
PDIA6	0.683566	0.375	0.115	1.15696e-20	3.07046e-16	Monocyte Markers
ACTR3	0.669293	0.487	0.173	1.50845e-20	4.00329e-16	Monocyte Markers
FLNA	0.693923	0.276	0.071	1.72087e-20	4.56702e-16	Monocyte Markers
RPL19	-0.487347	0.691	0.845	2.10399e-20	5.58377e-16	Monocyte Markers
LTA4H	0.736935	0.204	0.044	2.34691e-20	6.22845e-16	Monocyte Markers
PSMC1	0.74463	0.342	0.102	2.68876e-20	7.13571e-16	Monocyte Markers
RPL21	-0.431843	0.77	0.906	4.03544e-20	1.07096e-15	Monocyte Markers
TRBC2	-1.12685	0.204	0.56	7.07986e-20	1.87892e-15	Monocyte Markers
SYNGR2	0.741135	0.296	0.082	8.09321e-20	2.14786e-15	Monocyte Markers
RPL38	-0.572185	0.586	0.793	1.25963e-19	3.34292e-15	Monocyte Markers
GIMAP7	-1.04407	0.243	0.575	5.10877e-19	1.35582e-14	Monocyte Markers
RPL3P4	-1.01682	0.257	0.583	5.3936e-19	1.43141e-14	Monocyte Markers
RPL27A	-0.446127	0.711	0.88	1.14656e-18	3.04285e-14	Monocyte Markers
AP1S2	0.704782	0.257	0.067	1.16061e-18	3.08016e-14	Monocyte Markers
RPL27	-0.575355	0.553	0.77	1.30256e-18	3.45686e-14	Monocyte Markers
RPS16	-0.507244	0.638	0.822	1.40401e-18	3.7261e-14	Monocyte Markers
ZFP36L1	0.619134	0.625	0.27	1.57987e-18	4.19282e-14	Monocyte Markers
SWAP70	0.737894	0.263	0.072	1.62848e-18	4.32183e-14	Monocyte Markers
TMED9	0.637019	0.316	0.093	1.83571e-18	4.87179e-14	Monocyte Markers
RPS20	-0.465327	0.678	0.836	2.01512e-18	5.34793e-14	Monocyte Markers
RPS28	-0.537052	0.605	0.796	2.07395e-18	5.50405e-14	Monocyte Markers
CHMP4B	0.776777	0.342	0.11	2.82707e-18	7.50277e-14	Monocyte Markers
PRELID1	0.632663	0.309	0.091	4.00396e-18	1.06261e-13	Monocyte Markers
HSP90AA1	0.60828	0.776	0.406	5.11524e-18	1.35753e-13	Monocyte Markers
APLP2	0.703691	0.296	0.087	5.20159e-18	1.38045e-13	Monocyte Markers
TPM4	0.641467	0.303	0.09	8.67162e-18	2.30136e-13	Monocyte Markers
RPL5	-0.691688	0.434	0.691	1.17075e-17	3.10705e-13	Monocyte Markers
RPL11	-0.393764	0.776	0.889	1.22827e-17	3.2597e-13	Monocyte Markers
RPL18A	-0.829677	0.362	0.637	1.33966e-17	3.55532e-13	Monocyte Markers
BST2	0.701699	0.401	0.143	1.50241e-17	3.98725e-13	Monocyte Markers
RPLP2	-0.356661	0.822	0.926	1.75618e-17	4.66073e-13	Monocyte Markers
ZFAND5	0.684964	0.27	0.079	9.5421e-17	2.53238e-12	Monocyte Markers
RPS21	-0.542013	0.559	0.765	9.67792e-17	2.56842e-12	Monocyte Markers
FAM50A	0.672441	0.243	0.067	1.23724e-16	3.2835e-12	Monocyte Markers
STAT1	0.605362	0.678	0.325	1.42827e-16	3.79049e-12	Monocyte Markers
CD74	0.544119	0.73	0.359	1.49624e-16	3.97087e-12	Monocyte Markers
NFKBIZ	0.641382	0.276	0.082	2.05011e-16	5.44079e-12	Monocyte Markers
SELENOS	0.664034	0.224	0.059	2.76502e-16	7.33808e-12	Monocyte Markers
CASP4	0.628417	0.355	0.12	2.8034e-16	7.43995e-12	Monocyte Markers
RPS15	-0.657383	0.5	0.695	2.8378e-16	7.53123e-12	Monocyte Markers
HSP90B1	0.577625	0.704	0.35	2.85351e-16	7.57292e-12	Monocyte Markers
AC016739.2	-0.847754	0.25	0.557	3.09919e-16	8.22493e-12	Monocyte Markers
MT-ATP6	-0.425129	0.678	0.84	3.67356e-16	9.74927e-12	Monocyte Markers
TUBA1A	0.554162	0.243	0.067	4.05824e-16	1.07702e-11	Monocyte Markers
MT-CYB	-0.403732	0.73	0.861	4.10175e-16	1.08856e-11	Monocyte Markers
TANK	0.610907	0.283	0.086	5.12554e-16	1.36027e-11	Monocyte Markers
GNG5	0.587815	0.362	0.125	6.17692e-16	1.63929e-11	Monocyte Markers
CD2	-1.30436	0.092	0.42	6.39196e-16	1.69636e-11	Monocyte Markers
ATG3	0.636163	0.289	0.09	6.46885e-16	1.71677e-11	Monocyte Markers
IFITM3	0.705787	0.428	0.168	7.62036e-16	2.02237e-11	Monocyte Markers
HSPH1	0.653793	0.23	0.063	8.42331e-16	2.23546e-11	Monocyte Markers
RP11-297L17.6	0.73193	0.23	0.064	8.7438e-16	2.32052e-11	Monocyte Markers
AC005795.1	0.664562	0.303	0.098	1.11723e-15	2.96501e-11	Monocyte Markers
RPL7A	-0.778449	0.355	0.606	1.1347e-15	3.01137e-11	Monocyte Markers
RPL13AP5	-0.98774	0.217	0.51	1.15523e-15	3.06586e-11	Monocyte Markers
RPL15	-0.678781	0.441	0.666	1.40005e-15	3.71558e-11	Monocyte Markers
SAMSN1	0.59956	0.349	0.12	1.73596e-15	4.60706e-11	Monocyte Markers
RPN2	0.819462	0.309	0.107	1.77746e-15	4.71721e-11	Monocyte Markers
RPS15AP1	-1.2044	0.105	0.422	1.82975e-15	4.85597e-11	Monocyte Markers
RPL34	-0.348385	0.796	0.908	1.98061e-15	5.25635e-11	Monocyte Markers
RPL24	-0.662122	0.421	0.659	2.54336e-15	6.74982e-11	Monocyte Markers
LCP1	0.518093	0.638	0.295	3.00925e-15	7.98624e-11	Monocyte Markers
TPM3	0.488124	0.875	0.505	3.085e-15	8.18728e-11	Monocyte Markers
SAMHD1	0.61199	0.428	0.167	3.13354e-15	8.31611e-11	Monocyte Markers
RP11-543P15.1	-1.30329	0.105	0.409	3.37646e-15	8.96079e-11	Monocyte Markers
RPL7	-0.600585	0.487	0.7	4.48591e-15	1.19052e-10	Monocyte Markers
JUNB	0.676886	0.257	0.078	5.07652e-15	1.34726e-10	Monocyte Markers
RPS19	-0.353237	0.77	0.88	5.24734e-15	1.39259e-10	Monocyte Markers
ETS1	-0.999273	0.184	0.493	5.5225e-15	1.46562e-10	Monocyte Markers
MT-ND2	-0.367866	0.737	0.862	6.73174e-15	1.78654e-10	Monocyte Markers
LTB	-1.04158	0.171	0.469	6.88898e-15	1.82827e-10	Monocyte Markers
FTH1	0.471436	0.895	0.586	7.28147e-15	1.93243e-10	Monocyte Markers
IQGAP1	0.544672	0.566	0.252	9.03498e-15	2.39779e-10	Monocyte Markers
MT-ND1	-0.460912	0.651	0.782	9.38223e-15	2.48995e-10	Monocyte Markers
TAOK3	0.618228	0.395	0.15	9.83032e-15	2.60887e-10	Monocyte Markers
MT-ND5	-0.357418	0.763	0.884	1.12609e-14	2.98853e-10	Monocyte Markers
RPL9	-0.468492	0.625	0.78	1.73695e-14	4.60969e-10	Monocyte Markers
IL7R	-0.836957	0.316	0.571	1.98273e-14	5.26197e-10	Monocyte Markers
MT-CO1	-0.287511	0.855	0.968	2.21102e-14	5.86782e-10	Monocyte Markers
ARPC5	0.505654	0.625	0.294	2.29041e-14	6.07853e-10	Monocyte Markers
RPS4X	-0.524856	0.559	0.737	2.48475e-14	6.59428e-10	Monocyte Markers
NUP62	0.63519	0.204	0.055	2.55209e-14	6.77298e-10	Monocyte Markers
IL32	-1.3245	0.079	0.376	2.88092e-14	7.64568e-10	Monocyte Markers
GRB2	0.501201	0.586	0.267	2.9881e-14	7.93012e-10	Monocyte Markers
AC004453.8	-1.09856	0.158	0.442	3.47876e-14	9.23229e-10	Monocyte Markers
RP4-604A21.1	-1.1837	0.145	0.424	3.77827e-14	1.00271e-09	Monocyte Markers
GBP5	0.629086	0.48	0.21	4.69293e-14	1.24546e-09	Monocyte Markers
CAP1	0.588009	0.467	0.201	4.7919e-14	1.27172e-09	Monocyte Markers
RPL14P1	-1.16114	0.151	0.429	6.08399e-14	1.61463e-09	Monocyte Markers
CAPZA2	0.718192	0.211	0.06	6.22599e-14	1.65232e-09	Monocyte Markers
MT-ND4	-0.358871	0.77	0.892	6.39525e-14	1.69723e-09	Monocyte Markers
CHMP2A	0.516168	0.237	0.071	7.14266e-14	1.89559e-09	Monocyte Markers
RACK1	-0.660983	0.414	0.634	7.53368e-14	1.99936e-09	Monocyte Markers
YWHAE	0.606406	0.289	0.099	7.6031e-14	2.01779e-09	Monocyte Markers
ITPR2	0.595035	0.217	0.063	8.30378e-14	2.20374e-09	Monocyte Markers
SYNE2	-0.874648	0.243	0.525	8.34287e-14	2.21411e-09	Monocyte Markers
ARRB2	0.523193	0.283	0.092	8.36805e-14	2.2208e-09	Monocyte Markers
MTATP6P1	-0.738088	0.309	0.59	8.90871e-14	2.36428e-09	Monocyte Markers
RPS10	-0.728047	0.382	0.603	8.95071e-14	2.37543e-09	Monocyte Markers
ERP44	0.692194	0.204	0.058	9.90647e-14	2.62908e-09	Monocyte Markers
PABPC4	0.720417	0.296	0.106	1.21699e-13	3.22977e-09	Monocyte Markers
TRBC1	-1.06054	0.178	0.45	1.22255e-13	3.24454e-09	Monocyte Markers
IL10RA	0.630445	0.283	0.096	1.5856e-13	4.20802e-09	Monocyte Markers
LMAN2	0.704933	0.243	0.077	1.92101e-13	5.09817e-09	Monocyte Markers
CYBA	0.547861	0.513	0.231	2.09329e-13	5.55539e-09	Monocyte Markers
CD44	0.617499	0.52	0.244	2.25825e-13	5.99318e-09	Monocyte Markers
PPP1R15A	0.49942	0.237	0.072	2.48696e-13	6.60015e-09	Monocyte Markers
RP11-425L10.1	-0.994116	0.197	0.467	2.49939e-13	6.63313e-09	Monocyte Markers
FKBP2	0.626505	0.263	0.087	2.60558e-13	6.91494e-09	Monocyte Markers
RPS11	-0.437237	0.632	0.788	3.07692e-13	8.16584e-09	Monocyte Markers
RPL10A	-0.774628	0.329	0.555	3.36713e-13	8.93602e-09	Monocyte Markers
RPL23	-0.415668	0.638	0.786	3.40106e-13	9.02607e-09	Monocyte Markers
RPS2	-0.407935	0.664	0.785	5.19209e-13	1.37793e-08	Monocyte Markers
PDIA3P1	0.591753	0.25	0.081	5.53237e-13	1.46824e-08	Monocyte Markers
STIP1	0.577175	0.217	0.065	5.66931e-13	1.50458e-08	Monocyte Markers
CTD-3035D6.1	-1.3193	0.059	0.332	5.6804e-13	1.50752e-08	Monocyte Markers
RPS7	-0.675317	0.336	0.587	7.28016e-13	1.93208e-08	Monocyte Markers
VIM	0.55783	0.566	0.278	7.40328e-13	1.96476e-08	Monocyte Markers
ACTB	0.433503	0.882	0.551	7.47638e-13	1.98416e-08	Monocyte Markers
SFT2D2	0.644469	0.237	0.075	7.98406e-13	2.11889e-08	Monocyte Markers
GSTO1	0.590515	0.257	0.085	8.82365e-13	2.34171e-08	Monocyte Markers
SERF2	0.459339	0.803	0.455	9.47526e-13	2.51464e-08	Monocyte Markers
RP11-475C16.1	-0.89144	0.25	0.496	1.0272e-12	2.72607e-08	Monocyte Markers
NMI	0.653958	0.375	0.155	1.35991e-12	3.60908e-08	Monocyte Markers
IFIH1	0.651949	0.355	0.143	1.62643e-12	4.31638e-08	Monocyte Markers
GPX4	0.599307	0.368	0.147	1.74998e-12	4.64428e-08	Monocyte Markers
POU2F2	0.647326	0.336	0.132	1.91065e-12	5.07067e-08	Monocyte Markers
RPL37A	-0.395152	0.664	0.79	2.07044e-12	5.49475e-08	Monocyte Markers
RPS17	-0.520655	0.52	0.696	2.39328e-12	6.35154e-08	Monocyte Markers
LRRFIP1	0.481315	0.625	0.314	2.52195e-12	6.69299e-08	Monocyte Markers
EIF4G2	0.514361	0.428	0.186	3.32067e-12	8.81273e-08	Monocyte Markers
GNB1	0.547882	0.25	0.084	3.44766e-12	9.14976e-08	Monocyte Markers
FTL	0.383278	0.961	0.684	3.52998e-12	9.36823e-08	Monocyte Markers
PSMA7	0.488785	0.645	0.334	4.00138e-12	1.06193e-07	Monocyte Markers
SPEN	0.493892	0.368	0.147	4.47832e-12	1.1885e-07	Monocyte Markers
TUBB	0.527289	0.329	0.128	5.06005e-12	1.34289e-07	Monocyte Markers
LDHB	-1.13438	0.125	0.379	5.20383e-12	1.38105e-07	Monocyte Markers
RPS23P8	-1.16963	0.105	0.359	6.49535e-12	1.7238e-07	Monocyte Markers
RPL35	-0.481552	0.553	0.7	8.42907e-12	2.23699e-07	Monocyte Markers
CD52	-0.589912	0.434	0.652	8.84696e-12	2.3479e-07	Monocyte Markers
PSMB3	0.525143	0.316	0.121	1.12949e-11	2.99756e-07	Monocyte Markers
ANAPC11	0.463852	0.23	0.075	1.19115e-11	3.1612e-07	Monocyte Markers
PSMC3	0.606039	0.204	0.064	1.26968e-11	3.36961e-07	Monocyte Markers
VAMP8	0.612527	0.336	0.136	1.41006e-11	3.74216e-07	Monocyte Markers
AP000769.1	-0.452461	0.572	0.723	1.41572e-11	3.75719e-07	Monocyte Markers
ACTR2	0.510487	0.559	0.28	1.48236e-11	3.93403e-07	Monocyte Markers
P4HB	0.593192	0.263	0.095	1.48871e-11	3.9509e-07	Monocyte Markers
RPS13P2	-0.884282	0.211	0.457	1.69329e-11	4.49383e-07	Monocyte Markers
PKM	0.522496	0.316	0.121	1.71287e-11	4.54579e-07	Monocyte Markers
RP11-92K2.2	-1.09689	0.105	0.356	1.8035e-11	4.78631e-07	Monocyte Markers
CNDP2	0.513704	0.204	0.063	2.05082e-11	5.44268e-07	Monocyte Markers
M6PR	0.507441	0.257	0.09	2.09497e-11	5.55984e-07	Monocyte Markers
RPL9P9	-0.793472	0.27	0.498	2.66608e-11	7.07551e-07	Monocyte Markers
CALM2	0.501294	0.618	0.337	3.426e-11	9.09227e-07	Monocyte Markers
GBP4	0.533638	0.447	0.206	3.43883e-11	9.12632e-07	Monocyte Markers
ROCK1	0.54346	0.441	0.205	3.70368e-11	9.8292e-07	Monocyte Markers
RPL36A	-0.572213	0.421	0.613	3.87647e-11	1.02878e-06	Monocyte Markers
AC090498.1	-0.819457	0.263	0.485	4.50668e-11	1.19603e-06	Monocyte Markers
CLIP1	0.51332	0.303	0.116	4.91123e-11	1.30339e-06	Monocyte Markers
BLOC1S1	0.49922	0.211	0.068	6.60233e-11	1.75219e-06	Monocyte Markers
PABPC1	-0.26314	0.875	0.902	7.30499e-11	1.93867e-06	Monocyte Markers
POMP	0.53153	0.336	0.138	7.97897e-11	2.11754e-06	Monocyte Markers
MT-ND4L	-0.807873	0.27	0.49	8.34776e-11	2.21541e-06	Monocyte Markers
RPL34P27	-0.898963	0.191	0.425	1.01895e-10	2.7042e-06	Monocyte Markers
EPSTI1	0.520043	0.382	0.168	1.26579e-10	3.35927e-06	Monocyte Markers
COX17	0.543674	0.25	0.09	1.2865e-10	3.41425e-06	Monocyte Markers
REEP5	0.507097	0.217	0.074	1.41604e-10	3.75802e-06	Monocyte Markers
RPL41P2	-0.719866	0.289	0.517	1.43432e-10	3.80655e-06	Monocyte Markers
RPS18P12	-1.10291	0.053	0.292	1.53881e-10	4.08386e-06	Monocyte Markers
TRAC	-0.854858	0.132	0.392	1.65392e-10	4.38934e-06	Monocyte Markers
COX8A	0.563051	0.362	0.158	1.73594e-10	4.60702e-06	Monocyte Markers
RPL36	-0.509592	0.52	0.67	1.79292e-10	4.75822e-06	Monocyte Markers
BAZ1A	0.493989	0.454	0.214	1.84641e-10	4.90019e-06	Monocyte Markers
ARPC4	0.603705	0.237	0.086	2.13267e-10	5.65989e-06	Monocyte Markers
CD3E	-1.2307	0.053	0.281	2.38079e-10	6.31837e-06	Monocyte Markers
MAP3K2	0.531415	0.25	0.093	2.55232e-10	6.77359e-06	Monocyte Markers
AC002075.4	-1.00663	0.132	0.36	3.89922e-10	1.03482e-05	Monocyte Markers
RPL23AP42	-1.05215	0.099	0.326	4.00281e-10	1.06231e-05	Monocyte Markers
IFITM1	-0.683949	0.303	0.523	4.26582e-10	1.13211e-05	Monocyte Markers
LCP2	0.579523	0.289	0.118	5.16511e-10	1.37077e-05	Monocyte Markers
NCKAP1L	0.550809	0.283	0.114	5.25606e-10	1.39491e-05	Monocyte Markers
GAS5	-0.855078	0.197	0.419	6.05989e-10	1.60824e-05	Monocyte Markers
RPL18	-0.524516	0.454	0.631	6.96751e-10	1.84911e-05	Monocyte Markers
CTD-2287O16.1	-1.07006	0.092	0.315	7.46487e-10	1.9811e-05	Monocyte Markers
RPSA	-0.500036	0.467	0.629	8.35941e-10	2.2185e-05	Monocyte Markers
RP11-343H5.4	-1.02637	0.118	0.341	8.50564e-10	2.25731e-05	Monocyte Markers
RPL23AP2	-1.19021	0.066	0.278	1.01632e-09	2.69722e-05	Monocyte Markers
PLSCR1	0.496372	0.224	0.08	1.04848e-09	2.78257e-05	Monocyte Markers
CD3G	-1.13639	0.046	0.267	1.4124e-09	3.74836e-05	Monocyte Markers
PSMA4	0.48779	0.349	0.154	1.49339e-09	3.96332e-05	Monocyte Markers
SH3GLB1	0.472883	0.25	0.096	1.59962e-09	4.24523e-05	Monocyte Markers
LAPTM5	0.455926	0.546	0.295	1.75639e-09	4.66129e-05	Monocyte Markers
CLTA	0.448191	0.237	0.088	2.04906e-09	5.438e-05	Monocyte Markers
DRAP1	0.426977	0.428	0.203	2.62809e-09	6.9747e-05	Monocyte Markers
RPS8	-0.288571	0.75	0.816	2.75088e-09	7.30055e-05	Monocyte Markers
FAM32A	0.469538	0.27	0.107	2.80599e-09	7.44681e-05	Monocyte Markers
SLFN5	-0.825834	0.204	0.41	2.92542e-09	7.76377e-05	Monocyte Markers
NPM1	-0.711748	0.296	0.487	3.07897e-09	8.17128e-05	Monocyte Markers
PSME2P2	0.312016	0.23	0.084	3.1685e-09	8.40888e-05	Monocyte Markers
RPS5	-0.573663	0.401	0.577	3.29298e-09	8.73924e-05	Monocyte Markers
OS9	0.551076	0.237	0.092	3.72671e-09	9.89032e-05	Monocyte Markers
RHOG	0.474994	0.204	0.073	3.84135e-09	0.000101946	Monocyte Markers
RNF145	0.553443	0.217	0.081	3.86023e-09	0.000102447	Monocyte Markers
ITGAL	0.387052	0.368	0.164	4.2192e-09	0.000111973	Monocyte Markers
RBX1	0.417801	0.309	0.132	4.99672e-09	0.000132608	Monocyte Markers
RP11-466H18.1	-0.901648	0.184	0.38	5.16095e-09	0.000136966	Monocyte Markers
RPS28P7	-0.848271	0.158	0.373	5.29079e-09	0.000140412	Monocyte Markers
LBH	-1.15307	0.046	0.249	5.81564e-09	0.000154341	Monocyte Markers
BCAP31	0.573737	0.243	0.098	6.39117e-09	0.000169615	Monocyte Markers
ATP5E	0.360111	0.789	0.49	8.54738e-09	0.000226839	Monocyte Markers
RBPJ	0.5851	0.25	0.103	9.09099e-09	0.000241266	Monocyte Markers
PRPF40A	0.442989	0.48	0.254	9.48025e-09	0.000251596	Monocyte Markers
RPL29	-0.789994	0.23	0.42	1.25377e-08	0.000332739	Monocyte Markers
OAZ1	0.387606	0.691	0.394	1.3517e-08	0.000358727	Monocyte Markers
DNAJA1	0.412082	0.461	0.236	1.44865e-08	0.000384458	Monocyte Markers
CDK2AP2	0.444069	0.204	0.075	1.52986e-08	0.00040601	Monocyte Markers
PBRM1	0.554994	0.217	0.084	1.53199e-08	0.000406575	Monocyte Markers
SKIL	0.408179	0.204	0.074	1.54124e-08	0.000409029	Monocyte Markers
MINOS1	0.500059	0.263	0.111	1.6108e-08	0.000427489	Monocyte Markers
RHOA	0.462214	0.467	0.246	1.65225e-08	0.000438492	Monocyte Markers
RPS26	-0.694519	0.283	0.468	1.69243e-08	0.000449154	Monocyte Markers
MIS18BP1	0.459622	0.257	0.106	1.77293e-08	0.000470519	Monocyte Markers
GLTSCR2	-0.689708	0.243	0.442	1.78776e-08	0.000474454	Monocyte Markers
ZNF106	0.442354	0.27	0.113	1.87051e-08	0.000496414	Monocyte Markers
RPL21P4	-0.836702	0.184	0.382	1.88168e-08	0.000499379	Monocyte Markers
HSP90AB1	0.404102	0.757	0.484	1.90858e-08	0.000506517	Monocyte Markers
PTGES3	0.471857	0.375	0.185	2.34588e-08	0.000622573	Monocyte Markers
CAPZB	0.409582	0.421	0.212	2.51558e-08	0.00066761	Monocyte Markers
MT-RNR1	0.389765	0.605	0.341	2.61103e-08	0.000692942	Monocyte Markers
RPL7P9	-0.924432	0.086	0.284	2.74669e-08	0.000728945	Monocyte Markers
TSPO	0.457335	0.23	0.092	2.87325e-08	0.000762531	Monocyte Markers
FAU	-0.393219	0.559	0.675	2.95708e-08	0.000784779	Monocyte Markers
RPS2P5	-0.752213	0.211	0.404	3.25656e-08	0.00086426	Monocyte Markers
ARGLU1	-0.643838	0.316	0.496	3.28191e-08	0.000870985	Monocyte Markers
RPL34P18	-0.78773	0.164	0.361	3.30926e-08	0.000878245	Monocyte Markers
IFI35	0.440505	0.257	0.106	3.34648e-08	0.000888123	Monocyte Markers
RPLP0	-0.534924	0.408	0.557	3.9093e-08	0.00103749	Monocyte Markers
ATP6V0E1	0.432106	0.329	0.151	4.18144e-08	0.00110971	Monocyte Markers
PSME2	0.387576	0.461	0.238	4.44114e-08	0.00117863	Monocyte Markers
ENY2	0.448873	0.224	0.089	4.8172e-08	0.00127844	Monocyte Markers
BRD4	0.547389	0.263	0.115	5.16304e-08	0.00137022	Monocyte Markers
TLN1	0.363986	0.461	0.239	6.15489e-08	0.00163345	Monocyte Markers
TMBIM4	0.344436	0.257	0.108	6.78337e-08	0.00180024	Monocyte Markers
TRAF3IP3	-0.862893	0.105	0.306	7.1387e-08	0.00189454	Monocyte Markers
FAM65B	-0.843107	0.099	0.298	7.48028e-08	0.00198519	Monocyte Markers
UBA52	-0.39207	0.566	0.659	7.62551e-08	0.00202373	Monocyte Markers
FRG1	0.4302	0.276	0.121	8.04506e-08	0.00213508	Monocyte Markers
CFL1	0.367438	0.632	0.373	8.14966e-08	0.00216284	Monocyte Markers
PSMB6	0.46778	0.27	0.119	8.53042e-08	0.00226389	Monocyte Markers
IFNAR1	0.442178	0.224	0.091	9.75079e-08	0.00258776	Monocyte Markers
RPLP0P6	-0.914468	0.072	0.258	9.76832e-08	0.00259241	Monocyte Markers
RP11-112J1.1	-1.05241	0.066	0.24	1.00291e-07	0.00266161	Monocyte Markers
CCL5	-0.652871	0.401	0.521	1.03407e-07	0.00274431	Monocyte Markers
KIF5B	0.358525	0.375	0.182	1.13589e-07	0.00301453	Monocyte Markers
ARPC3	0.378432	0.447	0.235	1.13802e-07	0.00302019	Monocyte Markers
WDR1	0.4763	0.217	0.089	1.18153e-07	0.00313566	Monocyte Markers
DNMT1	0.486837	0.336	0.164	1.22399e-07	0.00324834	Monocyte Markers
CFLAR	0.34998	0.467	0.245	1.24343e-07	0.00329993	Monocyte Markers
SMAP2	0.372388	0.434	0.224	1.25405e-07	0.00332811	Monocyte Markers
PDCD4	-0.848552	0.138	0.326	1.28118e-07	0.00340012	Monocyte Markers
NUDT3	0.444252	0.217	0.088	1.33064e-07	0.00353138	Monocyte Markers
DDX21	0.473331	0.382	0.197	1.36077e-07	0.00361134	Monocyte Markers
LPAR6	0.506459	0.25	0.109	1.36665e-07	0.00362696	Monocyte Markers
TPT1P9	-1.0611	0.079	0.251	1.45116e-07	0.00385124	Monocyte Markers
RPL22	-0.509822	0.428	0.567	1.45689e-07	0.00386645	Monocyte Markers
ACTG1	0.361966	0.572	0.329	1.51807e-07	0.00402881	Monocyte Markers
TPI1	0.407135	0.309	0.145	1.52382e-07	0.00404407	Monocyte Markers
MYL6	0.339388	0.678	0.403	1.55435e-07	0.00412509	Monocyte Markers
ROMO1	0.422512	0.257	0.112	1.76338e-07	0.00467982	Monocyte Markers
GUK1	0.460559	0.368	0.183	1.80986e-07	0.00480318	Monocyte Markers
IRF1	0.405257	0.388	0.196	2.01829e-07	0.00535634	Monocyte Markers
CD84	0.459434	0.257	0.115	2.09774e-07	0.00556719	Monocyte Markers
SEC11C	0.568179	0.217	0.092	2.15892e-07	0.00572955	Monocyte Markers
SEPTIN6	-0.838161	0.158	0.339	2.32211e-07	0.00616265	Monocyte Markers
RPL6	-0.392436	0.553	0.647	2.37982e-07	0.00631582	Monocyte Markers
CLEC2D	-0.690693	0.217	0.402	2.41688e-07	0.00641415	Monocyte Markers
RBM8A	0.436391	0.322	0.156	2.54021e-07	0.00674146	Monocyte Markers
IFIT3	0.432185	0.428	0.231	2.67579e-07	0.00710127	Monocyte Markers
GNAS	0.381426	0.414	0.219	2.76114e-07	0.00732779	Monocyte Markers
EIF3A	0.363616	0.586	0.344	3.0009e-07	0.00796408	Monocyte Markers
DYNLL1	0.4875	0.204	0.083	3.08323e-07	0.00818259	Monocyte Markers
RPL4P4	-0.957622	0.066	0.234	3.51053e-07	0.00931659	Monocyte Markers
RIOK3	0.542622	0.211	0.089	3.78325e-07	0.0100404	Monocyte Markers
TMBIM6	0.321287	0.533	0.297	4.00968e-07	0.0106413	Monocyte Markers
SELL	-0.868188	0.092	0.271	4.3615e-07	0.011575	Monocyte Markers
RPL28	-0.305714	0.625	0.706	4.4085e-07	0.0116997	Monocyte Markers
ZNHIT1	0.427334	0.211	0.088	4.5391e-07	0.0120463	Monocyte Markers
RP11-371A22.1	-0.826334	0.125	0.302	4.64002e-07	0.0123141	Monocyte Markers
CD3D	-0.802854	0.178	0.348	4.64666e-07	0.0123318	Monocyte Markers
FOXP1	-0.855362	0.132	0.309	4.80426e-07	0.01275	Monocyte Markers
VPS35	0.432624	0.23	0.099	4.83291e-07	0.012826	Monocyte Markers
RP5-1056L3.3	-0.817104	0.099	0.274	5.40668e-07	0.0143488	Monocyte Markers
MTDH	0.423646	0.408	0.221	5.52985e-07	0.0146757	Monocyte Markers
PBXIP1	-0.977254	0.059	0.225	5.58407e-07	0.0148196	Monocyte Markers
MTND2P28	-0.725764	0.211	0.38	5.90318e-07	0.0156664	Monocyte Markers
MT2A	0.343549	0.421	0.22	5.97289e-07	0.0158514	Monocyte Markers
FAM129A	0.462842	0.217	0.093	5.99059e-07	0.0158984	Monocyte Markers
PTP4A2	0.305942	0.467	0.249	6.48317e-07	0.0172057	Monocyte Markers
DYNC1I2	0.393411	0.23	0.1	6.70459e-07	0.0177933	Monocyte Markers
RP11-889L3.1	-0.944943	0.086	0.251	6.70855e-07	0.0178038	Monocyte Markers
TOP1	0.32408	0.243	0.106	6.98492e-07	0.0185373	Monocyte Markers
EEF1B2	-0.611943	0.283	0.436	7.25462e-07	0.019253	Monocyte Markers
MT-ND3	-0.316025	0.651	0.708	7.4561e-07	0.0197877	Monocyte Markers
ID2	0.430863	0.257	0.116	7.86636e-07	0.0208765	Monocyte Markers
IKZF3	-0.895949	0.079	0.251	7.94467e-07	0.0210844	Monocyte Markers
TACC1	0.458957	0.23	0.102	8.36045e-07	0.0221878	Monocyte Markers
RAB14	0.520569	0.237	0.109	8.46221e-07	0.0224578	Monocyte Markers
HNRNPM	0.371342	0.559	0.337	8.63778e-07	0.0229238	Monocyte Markers
AC007969.5	-0.76356	0.211	0.369	9.29529e-07	0.0246688	Monocyte Markers
TOMM7	-0.648774	0.289	0.44	9.30782e-07	0.024702	Monocyte Markers
GBP2	0.328634	0.474	0.258	1.00092e-06	0.0265633	Monocyte Markers
ARID4A	0.386899	0.296	0.145	1.02266e-06	0.0271403	Monocyte Markers
LRRC75A-AS1	-0.839125	0.092	0.261	1.03955e-06	0.0275887	Monocyte Markers
RPS27AP11	-1.00165	0.053	0.207	1.05531e-06	0.028007	Monocyte Markers
APOL3	0.432336	0.309	0.155	1.2522e-06	0.0332322	Monocyte Markers
RPS11P5	-0.821228	0.105	0.273	1.30056e-06	0.0345155	Monocyte Markers
RPL10P16	-0.655517	0.257	0.411	1.3628e-06	0.0361674	Monocyte Markers
RPL23AP65	-0.880931	0.079	0.24	1.37097e-06	0.0363843	Monocyte Markers
PSMD7	0.426609	0.276	0.133	1.55306e-06	0.0412167	Monocyte Markers
PSMB1	0.369726	0.303	0.148	1.62407e-06	0.0431012	Monocyte Markers
RPL26P19	-0.94878	0.105	0.258	1.78585e-06	0.0473947	Monocyte Markers
IDO1	1.95737	0.667	0.004	0	0	DC Markers
SLC7A11	1.7446	0.5	0.003	0	0	DC Markers
FSCN1	1.57406	0.5	0.001	0	0	DC Markers
CLIC2	1.56996	0.458	0.001	0	0	DC Markers
AJ006998.2	1.55252	0.375	0.001	0	0	DC Markers
CRLF2	1.46527	0.375	0.001	0	0	DC Markers
FLT3	1.35521	0.333	0	0	0	DC Markers
ITGB8	1.35342	0.375	0.001	0	0	DC Markers
CCL19	1.3241	0.333	0	0	0	DC Markers
LAD1	1.29695	0.375	0	0	0	DC Markers
TMEM150C	1.0959	0.333	0.001	0	0	DC Markers
NCCRP1	1.02157	0.25	0	0	0	DC Markers
TNNT2	0.934054	0.25	0	0	0	DC Markers
NRXN2	0.924059	0.25	0	0	0	DC Markers
CSF2RA	1.86973	0.583	0.004	1.62487e-307	4.31226e-303	DC Markers
MGLL	1.90795	0.667	0.007	5.79742e-270	1.53858e-265	DC Markers
TFPI	1.01415	0.292	0.001	7.92093e-261	2.10213e-256	DC Markers
LIMCH1	1.24987	0.333	0.001	2.1121e-259	5.60529e-255	DC Markers
RAB13	1.82511	0.667	0.007	3.01482e-256	8.00103e-252	DC Markers
SLC41A2	0.854444	0.208	0	1.38533e-237	3.67651e-233	DC Markers
WFDC21P	1.61718	0.417	0.003	7.75773e-224	2.05882e-219	DC Markers
ALDH2	1.64375	0.542	0.006	9.32782e-216	2.47551e-211	DC Markers
NR4A3	1.51285	0.375	0.003	1.13127e-208	3.00227e-204	DC Markers
EBI3	1.38939	0.417	0.003	1.10517e-206	2.933e-202	DC Markers
SHTN1	1.13089	0.333	0.002	2.13429e-187	5.66419e-183	DC Markers
RAMP1	1.56033	0.417	0.005	2.1844e-159	5.79717e-155	DC Markers
RASSF4	1.89386	0.667	0.013	2.55341e-153	6.77648e-149	DC Markers
SLCO5A1	0.870765	0.208	0.001	1.97561e-142	5.24308e-138	DC Markers
DUSP5	1.51536	0.417	0.006	2.84755e-136	7.5571e-132	DC Markers
NRP2	1.19727	0.292	0.003	2.40335e-134	6.37825e-130	DC Markers
MARCKS	1.89103	0.833	0.026	3.63665e-126	9.65131e-122	DC Markers
TBC1D8	1.17109	0.292	0.003	4.71556e-126	1.25146e-121	DC Markers
TVP23A	1.01938	0.25	0.002	1.38882e-122	3.6858e-118	DC Markers
LAMP3	1.80935	0.708	0.019	5.8049e-120	1.54056e-115	DC Markers
TMCC3	1.35891	0.375	0.005	1.44848e-119	3.84412e-115	DC Markers
CD80	1.03761	0.25	0.002	8.94686e-106	2.37441e-101	DC Markers
SPECC1	1.41595	0.417	0.007	1.24917e-104	3.31518e-100	DC Markers
LRRK1	1.24615	0.292	0.004	9.07223e-104	2.40768e-99	DC Markers
TRIP10	1.17418	0.292	0.004	1.26532e-103	3.35805e-99	DC Markers
TNFAIP2	1.55314	0.375	0.006	6.58416e-99	1.74737e-94	DC Markers
MARCKSL1	1.73484	0.708	0.024	1.45421e-96	3.85933e-92	DC Markers
FAM49A	1.46881	0.542	0.015	1.83778e-92	4.87729e-88	DC Markers
CXCL11	1.27715	0.208	0.002	3.65713e-79	9.70565e-75	DC Markers
ALCAM	1.45004	0.5	0.015	6.10423e-78	1.62e-73	DC Markers
TXNP6	1.54905	0.5	0.015	7.85828e-78	2.08551e-73	DC Markers
TSPAN33	1.2775	0.375	0.008	8.20502e-78	2.17753e-73	DC Markers
HOMER2	0.898634	0.208	0.002	3.76075e-76	9.98066e-72	DC Markers
CD83	1.77968	0.792	0.039	8.42873e-76	2.2369e-71	DC Markers
HLA-DQA2	1.7544	0.708	0.032	8.45415e-74	2.24365e-69	DC Markers
RP11-1143G9.4	1.37718	0.333	0.007	1.28813e-72	3.41858e-68	DC Markers
IL13RA1	1.10636	0.333	0.007	1.85412e-72	4.92064e-68	DC Markers
SERPINF1	0.889866	0.208	0.003	4.34897e-71	1.15417e-66	DC Markers
BCL2A1	1.72584	0.667	0.03	3.8692e-70	1.02685e-65	DC Markers
GADD45A	1.4008	0.458	0.014	1.97001e-69	5.22821e-65	DC Markers
CYP1B1	1.40145	0.375	0.01	4.11495e-68	1.09207e-63	DC Markers
CD86	1.19715	0.375	0.01	5.33971e-68	1.41711e-63	DC Markers
CCDC88A	1.66803	0.833	0.049	1.1075e-64	2.93919e-60	DC Markers
CKB	0.915043	0.208	0.003	1.3409e-64	3.55862e-60	DC Markers
LYZ	1.81061	0.625	0.03	3.09044e-62	8.20173e-58	DC Markers
HLA-DOB	1.00172	0.333	0.008	6.33341e-62	1.68082e-57	DC Markers
IL4I1	1.17103	0.25	0.005	4.93217e-61	1.30895e-56	DC Markers
HCK	1.16337	0.333	0.009	2.05278e-59	5.44788e-55	DC Markers
CST3	1.54608	0.458	0.017	1.7335e-58	4.60053e-54	DC Markers
HLA-DQB1	1.68869	0.917	0.068	1.44739e-56	3.84122e-52	DC Markers
CTTNBP2NL	1.05112	0.208	0.004	3.82224e-56	1.01439e-51	DC Markers
PMAIP1	1.53962	0.708	0.041	7.74145e-56	2.0545e-51	DC Markers
MREG	1.20639	0.25	0.005	1.95601e-54	5.19106e-50	DC Markers
BASP1	1.61786	0.5	0.022	2.0589e-54	5.4641e-50	DC Markers
ATF3	0.880757	0.25	0.005	2.66184e-54	7.06425e-50	DC Markers
PALLD	1.12489	0.208	0.004	2.56595e-53	6.80979e-49	DC Markers
KYNU	0.976913	0.292	0.007	2.89703e-53	7.68843e-49	DC Markers
NAV1	1.0882	0.25	0.006	1.87417e-52	4.97387e-48	DC Markers
CCL22	1.29141	0.458	0.019	6.41458e-52	1.70237e-47	DC Markers
RNF144B	1.26467	0.25	0.006	8.71874e-51	2.31387e-46	DC Markers
CSTA	0.835191	0.208	0.004	1.22061e-50	3.23938e-46	DC Markers
GSN	1.31274	0.292	0.008	1.67674e-49	4.4499e-45	DC Markers
MAP3K14	1.25832	0.417	0.017	5.28583e-49	1.40281e-44	DC Markers
PELI1	1.21006	0.542	0.028	2.13831e-47	5.67487e-43	DC Markers
CERS6	1.28081	0.375	0.014	3.02705e-47	8.03348e-43	DC Markers
RP11-876N24.3	0.735516	0.208	0.004	3.71046e-47	9.84718e-43	DC Markers
ARHGAP10	1.05928	0.333	0.011	4.32495e-47	1.1478e-42	DC Markers
FABP5	1.53575	0.5	0.025	8.16864e-47	2.16788e-42	DC Markers
DSE	1.35696	0.375	0.014	1.17411e-46	3.11596e-42	DC Markers
NAA25	1.37684	0.625	0.039	7.49882e-46	1.99011e-41	DC Markers
CXCL8	1.11775	0.292	0.009	6.44731e-45	1.71105e-40	DC Markers
MT-TP	1.3582	0.5	0.027	1.07733e-43	2.85912e-39	DC Markers
RAB31	1.25921	0.417	0.019	1.12811e-42	2.99388e-38	DC Markers
CFP	0.958248	0.292	0.009	1.92584e-42	5.111e-38	DC Markers
IFI27	1.21741	0.292	0.01	6.78498e-41	1.80067e-36	DC Markers
RAB9A	1.44508	0.458	0.024	8.62445e-41	2.28884e-36	DC Markers
TYMP	1.5558	0.875	0.085	4.16142e-40	1.1044e-35	DC Markers
TBC1D4	1.52599	0.792	0.07	5.52745e-40	1.46693e-35	DC Markers
KDM2B	1.29202	0.417	0.021	2.50346e-39	6.64392e-35	DC Markers
HLA-DQA1	1.48292	0.75	0.065	2.37191e-38	6.29482e-34	DC Markers
MAFF	1.11342	0.292	0.011	5.76976e-37	1.53124e-32	DC Markers
HLA-DRB6	1.39379	0.75	0.068	1.55797e-36	4.1347e-32	DC Markers
ETV3	1.21046	0.458	0.027	1.70343e-36	4.52073e-32	DC Markers
CREG1	1.22097	0.292	0.011	7.42843e-36	1.97143e-31	DC Markers
CTSZ	1.27418	0.292	0.012	1.87375e-35	4.97275e-31	DC Markers
IER3	1.12292	0.25	0.009	4.26456e-35	1.13177e-30	DC Markers
F11R	1.04881	0.292	0.012	1.07224e-33	2.84561e-29	DC Markers
TXN	1.47164	0.875	0.101	1.28393e-33	3.40743e-29	DC Markers
ATF5	1.26421	0.333	0.016	1.2852e-33	3.4108e-29	DC Markers
DUSP1	1.08797	0.375	0.02	1.73022e-33	4.59184e-29	DC Markers
CPEB4	1.18973	0.417	0.025	6.11839e-33	1.62376e-28	DC Markers
EMILIN2	1.10817	0.25	0.009	1.56247e-32	4.14663e-28	DC Markers
ITPRIPL2	0.792637	0.208	0.006	4.30176e-32	1.14164e-27	DC Markers
FAM129A	1.33762	0.833	0.093	9.47191e-32	2.51375e-27	DC Markers
REL	1.4139	0.917	0.114	2.68233e-31	7.11863e-27	DC Markers
TALDO1	1.38591	0.708	0.071	4.00062e-31	1.06172e-26	DC Markers
PEA15	1.1534	0.417	0.026	6.85441e-31	1.81909e-26	DC Markers
ADAM19	0.965845	0.292	0.013	2.68136e-30	7.11606e-26	DC Markers
GPX1P1	0.794729	0.25	0.01	3.25675e-30	8.64308e-26	DC Markers
UBE2E2	0.831749	0.25	0.01	5.77419e-30	1.53241e-25	DC Markers
SWAP70	1.27033	0.708	0.073	1.4537e-29	3.85797e-25	DC Markers
CDKN1A	1.11611	0.25	0.01	1.47102e-29	3.90394e-25	DC Markers
DAPP1	1.27692	0.5	0.039	2.57031e-29	6.82136e-25	DC Markers
BTG3	1.12671	0.375	0.023	5.88925e-29	1.56295e-24	DC Markers
SYNGR2	1.35118	0.75	0.084	5.91165e-29	1.56889e-24	DC Markers
OGFRL1	1.06617	0.417	0.028	2.53648e-28	6.73157e-24	DC Markers
BLVRA	1.19731	0.375	0.023	4.11978e-28	1.09335e-23	DC Markers
HLA-DRB5	1.32382	0.708	0.078	7.95801e-28	2.11198e-23	DC Markers
PTMS	1.1652	0.375	0.024	1.20767e-27	3.20504e-23	DC Markers
IL15	1.11975	0.208	0.008	1.43013e-27	3.79542e-23	DC Markers
GRK3	0.943885	0.292	0.015	4.54252e-27	1.20554e-22	DC Markers
DPYSL2	1.22233	0.333	0.02	5.71221e-27	1.51596e-22	DC Markers
RNF19B	1.10513	0.208	0.008	8.11296e-27	2.1531e-22	DC Markers
MCOLN2	1.00335	0.375	0.025	7.00544e-26	1.85918e-21	DC Markers
PLEKHG1	0.827133	0.25	0.012	7.51041e-26	1.99319e-21	DC Markers
LY75	0.953467	0.25	0.012	2.35403e-25	6.24735e-21	DC Markers
HLA-DQB2	1.25417	0.333	0.021	6.66812e-25	1.76965e-20	DC Markers
RELB	1.18255	0.333	0.021	1.15605e-24	3.06805e-20	DC Markers
CIITA	0.998175	0.25	0.012	1.82106e-24	4.83291e-20	DC Markers
ABHD12	1.07996	0.292	0.017	2.03679e-24	5.40544e-20	DC Markers
TUBA1C	0.995639	0.458	0.039	2.60958e-24	6.92555e-20	DC Markers
HMGCS1	1.12713	0.458	0.039	2.97473e-24	7.89463e-20	DC Markers
NFKB1	1.20854	0.5	0.047	5.09375e-24	1.35183e-19	DC Markers
NET1	0.744743	0.208	0.009	7.59195e-24	2.01483e-19	DC Markers
LMNB1	1.08186	0.333	0.022	9.88945e-24	2.62456e-19	DC Markers
GPX1	1.15459	0.625	0.07	1.12596e-23	2.98819e-19	DC Markers
ANXA2	1.15194	0.75	0.098	1.58294e-23	4.20096e-19	DC Markers
HLA-DRA	1.2721	1	0.171	2.71027e-23	7.19279e-19	DC Markers
ALG2	1.07003	0.333	0.023	3.00752e-23	7.98165e-19	DC Markers
CHMP4B	1.22817	0.792	0.112	4.88839e-23	1.29733e-18	DC Markers
ETV6	1.21031	0.417	0.035	8.85348e-23	2.34962e-18	DC Markers
CTSH	1.29238	0.417	0.036	1.01922e-22	2.70492e-18	DC Markers
GRINA	1.08686	0.375	0.03	7.45037e-22	1.97725e-17	DC Markers
BTN2A2	0.814633	0.333	0.024	7.89975e-22	2.09651e-17	DC Markers
RGS1	0.955329	0.5	0.05	1.13808e-21	3.02035e-17	DC Markers
AHR	0.792299	0.208	0.01	1.14067e-21	3.02721e-17	DC Markers
PLA2G16	0.992497	0.25	0.014	1.49485e-21	3.96718e-17	DC Markers
TMEM268	0.888727	0.208	0.01	3.03039e-21	8.04235e-17	DC Markers
ID2	1.11255	0.792	0.117	4.4384e-21	1.17791e-16	DC Markers
HLA-DRB1	1.18337	0.917	0.155	6.31017e-21	1.67466e-16	DC Markers
ATOX1	1.17051	0.417	0.038	8.02746e-21	2.13041e-16	DC Markers
VRK2	0.967149	0.417	0.038	1.15995e-20	3.07839e-16	DC Markers
IRF4	0.849259	0.25	0.015	1.47136e-20	3.90485e-16	DC Markers
LGALS3	0.973442	0.458	0.045	1.91052e-20	5.07034e-16	DC Markers
RNF145	1.18823	0.625	0.082	3.16262e-20	8.39329e-16	DC Markers
MKL1	0.764912	0.25	0.015	5.8397e-20	1.5498e-15	DC Markers
IER5	1.04196	0.292	0.021	8.11686e-20	2.15413e-15	DC Markers
HLA-DPB1	1.13998	0.958	0.177	1.34833e-19	3.57833e-15	DC Markers
RUFY3	1.10001	0.417	0.041	2.19856e-19	5.83475e-15	DC Markers
RAB8B	1.04861	0.542	0.065	2.23536e-19	5.93243e-15	DC Markers
TXNRD1	1.07465	0.417	0.041	3.69174e-19	9.79751e-15	DC Markers
ANXA2P2	0.928693	0.333	0.027	7.28311e-19	1.93286e-14	DC Markers
PIK3CB	0.848331	0.25	0.016	8.27923e-19	2.19722e-14	DC Markers
RHOC	0.733272	0.25	0.016	1.64534e-18	4.36657e-14	DC Markers
HIVEP1	0.781674	0.292	0.022	1.65525e-18	4.39286e-14	DC Markers
RALA	1.19018	0.542	0.069	2.05957e-18	5.46589e-14	DC Markers
TRAFD1	1.15437	0.375	0.035	2.24531e-18	5.95884e-14	DC Markers
AFDN	0.955835	0.208	0.012	2.95404e-18	7.83974e-14	DC Markers
LRRFIP2	0.939487	0.417	0.043	4.33934e-18	1.15162e-13	DC Markers
TPM4	1.15831	0.625	0.092	5.45016e-18	1.44642e-13	DC Markers
DUSP4	0.771114	0.208	0.012	6.68785e-18	1.77489e-13	DC Markers
HLA-DPA1	1.13436	0.792	0.138	1.20505e-17	3.19808e-13	DC Markers
INSIG1	1.09806	0.417	0.045	1.80516e-17	4.79073e-13	DC Markers
YWHAE	0.987619	0.667	0.1	1.91025e-17	5.06962e-13	DC Markers
RFTN1	0.975552	0.542	0.07	2.32599e-17	6.17295e-13	DC Markers
RDX	0.828851	0.375	0.037	4.07545e-17	1.08158e-12	DC Markers
CPSF3	0.866181	0.333	0.03	4.69326e-17	1.24554e-12	DC Markers
PGD	1.06083	0.292	0.024	5.83225e-17	1.54782e-12	DC Markers
PIM3	1.09422	0.375	0.038	6.73666e-17	1.78784e-12	DC Markers
CTNNA1	0.675583	0.208	0.013	6.96511e-17	1.84847e-12	DC Markers
REPIN1	0.675929	0.25	0.018	1.36346e-16	3.61848e-12	DC Markers
CD40	0.902306	0.25	0.019	3.53338e-16	9.37724e-12	DC Markers
WDFY4	0.906608	0.25	0.019	3.81406e-16	1.01221e-11	DC Markers
TRAF1	0.822994	0.458	0.055	4.73185e-16	1.25579e-11	DC Markers
SOX4	0.797872	0.208	0.013	5.03249e-16	1.33557e-11	DC Markers
MOB1B	0.907723	0.208	0.013	5.48125e-16	1.45467e-11	DC Markers
PTGIR	0.778608	0.25	0.019	7.15418e-16	1.89865e-11	DC Markers
CEP135	0.94476	0.542	0.076	8.43397e-16	2.23829e-11	DC Markers
ASAP1	0.909558	0.333	0.033	1.24629e-15	3.30753e-11	DC Markers
ST8SIA4	0.875006	0.292	0.026	1.53382e-15	4.07061e-11	DC Markers
WDR1	0.983399	0.583	0.089	2.07785e-15	5.51441e-11	DC Markers
SAT1	0.972227	0.875	0.175	2.42962e-15	6.44797e-11	DC Markers
TTN-AS1	0.738249	0.208	0.014	2.97551e-15	7.8967e-11	DC Markers
PPA1	1.1564	0.5	0.072	5.78826e-15	1.53615e-10	DC Markers
IGSF6	0.958111	0.25	0.02	7.99828e-15	2.12266e-10	DC Markers
RUNX2	0.669322	0.208	0.014	9.92494e-15	2.63398e-10	DC Markers
TBC1D10A	0.619651	0.292	0.027	1.01104e-14	2.68319e-10	DC Markers
NFKBIA	0.97916	0.833	0.167	1.069e-14	2.83703e-10	DC Markers
DCAF6	0.725518	0.333	0.034	1.11535e-14	2.96004e-10	DC Markers
LAP3	0.797867	0.542	0.079	1.11872e-14	2.96896e-10	DC Markers
PTGER4	0.994829	0.333	0.035	1.27391e-14	3.38083e-10	DC Markers
TYROBP	1.02093	0.583	0.093	1.31078e-14	3.47869e-10	DC Markers
PHKB	0.906998	0.333	0.035	1.48795e-14	3.94887e-10	DC Markers
LYN	0.941482	0.417	0.053	2.42442e-14	6.43416e-10	DC Markers
MYO1G	0.677764	0.292	0.028	3.3878e-14	8.99088e-10	DC Markers
IFNGR2	0.90715	0.25	0.021	3.84835e-14	1.02131e-09	DC Markers
ANKLE2	0.850601	0.583	0.093	4.02735e-14	1.06882e-09	DC Markers
GPR183	1.0388	0.583	0.097	7.34435e-14	1.94912e-09	DC Markers
MNDA	0.93665	0.25	0.022	9.95041e-14	2.64074e-09	DC Markers
PLEKHO1	1.04478	0.542	0.088	1.21597e-13	3.22706e-09	DC Markers
MAFG	0.564222	0.208	0.016	1.47851e-13	3.92381e-09	DC Markers
MCM5	0.868751	0.25	0.022	1.57118e-13	4.16974e-09	DC Markers
TUBB4B	0.802127	0.375	0.046	1.65612e-13	4.39519e-09	DC Markers
SEC61B	1.01162	0.708	0.142	1.8556e-13	4.92457e-09	DC Markers
DLGAP4	0.692394	0.333	0.037	1.96926e-13	5.22622e-09	DC Markers
PKM	0.878273	0.667	0.123	2.0974e-13	5.56628e-09	DC Markers
ACTN4	1.01172	0.417	0.057	2.38544e-13	6.33073e-09	DC Markers
NBPF17P	1.01363	0.25	0.023	4.4723e-13	1.1869e-08	DC Markers
TNFSF13B	0.986157	0.417	0.058	5.24769e-13	1.39268e-08	DC Markers
PSMA1	0.755177	0.583	0.099	5.85848e-13	1.55478e-08	DC Markers
MS4A7	0.584379	0.208	0.016	5.91556e-13	1.56993e-08	DC Markers
RAC1	0.968482	0.75	0.158	7.14549e-13	1.89634e-08	DC Markers
TACC1	0.930995	0.583	0.103	7.48057e-13	1.98527e-08	DC Markers
ZC3H7B	0.897617	0.333	0.04	1.08641e-12	2.88323e-08	DC Markers
ZFAND5	0.959761	0.5	0.081	1.10294e-12	2.92711e-08	DC Markers
FAM60A	0.925038	0.458	0.069	1.57805e-12	4.18798e-08	DC Markers
LYST	0.863305	0.667	0.129	1.80299e-12	4.78495e-08	DC Markers
GPR132	0.804241	0.25	0.024	1.86555e-12	4.95098e-08	DC Markers
ZDHHC7	0.719822	0.208	0.017	2.37316e-12	6.29812e-08	DC Markers
AVL9	0.75624	0.25	0.024	2.60714e-12	6.9191e-08	DC Markers
DYNLL1	0.903886	0.5	0.084	4.0194e-12	1.06671e-07	DC Markers
ATP5B	0.850187	0.667	0.134	4.9499e-12	1.31365e-07	DC Markers
ANTXR2	0.748173	0.208	0.018	5.06237e-12	1.3435e-07	DC Markers
LUZP1	0.900395	0.417	0.061	5.70373e-12	1.51371e-07	DC Markers
GRSF1	0.816415	0.458	0.072	8.68225e-12	2.30418e-07	DC Markers
NFKBIZ	0.831518	0.5	0.084	8.73053e-12	2.317e-07	DC Markers
MPDU1	0.670608	0.208	0.018	9.03304e-12	2.39728e-07	DC Markers
RASSF2	0.887515	0.292	0.034	9.45412e-12	2.50903e-07	DC Markers
MAP3K13	0.601417	0.25	0.025	1.07777e-11	2.8603e-07	DC Markers
SLC44A1	0.693579	0.208	0.018	1.11699e-11	2.96438e-07	DC Markers
NFKB2	0.78799	0.333	0.042	1.12709e-11	2.99117e-07	DC Markers
LGALS1	0.753746	0.458	0.072	1.16972e-11	3.10432e-07	DC Markers
ATXN1	0.89029	0.333	0.043	1.32078e-11	3.50522e-07	DC Markers
MSMO1	0.680649	0.208	0.018	1.78586e-11	4.7395e-07	DC Markers
SAMSN1	0.807324	0.625	0.123	1.83393e-11	4.86705e-07	DC Markers
NRIP1	0.625535	0.333	0.043	2.58381e-11	6.85716e-07	DC Markers
ATP1B3	0.829591	0.333	0.044	2.66245e-11	7.06587e-07	DC Markers
POGLUT1	0.731673	0.292	0.034	2.72481e-11	7.23137e-07	DC Markers
H1FX	0.876482	0.583	0.114	2.85086e-11	7.56589e-07	DC Markers
GNG5	0.835972	0.625	0.128	3.67873e-11	9.76297e-07	DC Markers
ZADH2	0.895472	0.25	0.027	3.93093e-11	1.04323e-06	DC Markers
ENO1	0.927277	0.833	0.217	6.05155e-11	1.60602e-06	DC Markers
FAM136A	0.803202	0.333	0.045	7.3923e-11	1.96184e-06	DC Markers
PPP1R16B	0.635497	0.25	0.027	1.18049e-10	3.1329e-06	DC Markers
YBX3	0.639026	0.25	0.027	1.21605e-10	3.22727e-06	DC Markers
JUND	0.819715	0.375	0.057	1.35991e-10	3.60907e-06	DC Markers
ACSL4	0.771913	0.292	0.037	1.44652e-10	3.83893e-06	DC Markers
SERPINB1	0.785173	0.542	0.104	1.47786e-10	3.92211e-06	DC Markers
NUB1	0.876566	0.917	0.254	1.75481e-10	4.6571e-06	DC Markers
SEC23B	0.734493	0.208	0.02	2.05405e-10	5.45125e-06	DC Markers
BIRC3	0.883888	0.917	0.262	2.07725e-10	5.51282e-06	DC Markers
GSTP1	0.811796	0.75	0.179	2.15267e-10	5.71297e-06	DC Markers
DAAM1	0.728145	0.292	0.037	2.4923e-10	6.61432e-06	DC Markers
CCDC50	0.697143	0.333	0.047	3.586e-10	9.51689e-06	DC Markers
LASP1	0.725671	0.417	0.07	3.85364e-10	1.02272e-05	DC Markers
RNF114	0.847849	0.375	0.059	3.88885e-10	1.03206e-05	DC Markers
SERTAD2	0.864902	0.25	0.029	4.29395e-10	1.13957e-05	DC Markers
PDE4B	0.806968	0.5	0.096	5.07603e-10	1.34713e-05	DC Markers
VDAC1	0.660022	0.417	0.07	5.23393e-10	1.38903e-05	DC Markers
NCF2	0.720304	0.208	0.021	5.37407e-10	1.42622e-05	DC Markers
MYDGF	0.755628	0.375	0.059	5.43637e-10	1.44276e-05	DC Markers
COX6A1P2	0.65108	0.292	0.038	5.91569e-10	1.56997e-05	DC Markers
ACOT9	0.972202	0.25	0.03	6.09234e-10	1.61685e-05	DC Markers
SQLE	0.57594	0.25	0.029	6.53823e-10	1.73518e-05	DC Markers
WDR33	0.719298	0.417	0.071	7.49811e-10	1.98992e-05	DC Markers
PAIP1	0.765013	0.25	0.03	7.80606e-10	2.07165e-05	DC Markers
POMP	0.781291	0.625	0.14	8.96404e-10	2.37897e-05	DC Markers
PPP1R15A	0.853812	0.417	0.074	9.2129e-10	2.44501e-05	DC Markers
LSP1	0.879788	0.583	0.127	9.85665e-10	2.61586e-05	DC Markers
H6PD	0.586194	0.208	0.022	9.87856e-10	2.62167e-05	DC Markers
RPS27	-0.668125	0.875	0.95	1.08766e-09	2.88654e-05	DC Markers
SQRDL	0.59732	0.25	0.03	1.14022e-09	3.02602e-05	DC Markers
MT-CO1	-0.648521	0.875	0.966	1.26303e-09	3.35196e-05	DC Markers
GPX4	0.66257	0.667	0.15	1.44937e-09	3.84648e-05	DC Markers
MKLN1	0.820555	0.375	0.062	1.52224e-09	4.03986e-05	DC Markers
SAMD4B	0.597783	0.208	0.022	1.55727e-09	4.13285e-05	DC Markers
DYNC1I2	0.82691	0.5	0.101	1.61989e-09	4.29902e-05	DC Markers
SLC6A6	0.674841	0.208	0.022	1.70183e-09	4.51648e-05	DC Markers
TMSB10P1	0.899738	0.333	0.052	2.02854e-09	5.38355e-05	DC Markers
PBRM1	0.621247	0.458	0.085	2.12005e-09	5.62641e-05	DC Markers
RPLP2	-0.710035	0.792	0.925	2.21619e-09	5.88155e-05	DC Markers
CCR7	0.814652	0.833	0.232	2.24669e-09	5.96248e-05	DC Markers
NCOR2	0.818129	0.208	0.023	2.42532e-09	6.43656e-05	DC Markers
SERPINB9	0.88713	0.375	0.064	2.44101e-09	6.47821e-05	DC Markers
KHSRP	0.672409	0.25	0.031	2.47781e-09	6.57587e-05	DC Markers
TIAM1	0.605627	0.208	0.022	2.51044e-09	6.66245e-05	DC Markers
MVD	0.659162	0.208	0.023	2.55043e-09	6.76858e-05	DC Markers
FAR1	0.856876	0.208	0.023	2.61628e-09	6.94335e-05	DC Markers
HLA-DOA	0.85177	0.208	0.023	2.82186e-09	7.48893e-05	DC Markers
RC3H2	0.539019	0.292	0.04	2.85053e-09	7.56502e-05	DC Markers
ATP6V1E1	0.628396	0.375	0.062	3.0667e-09	8.13871e-05	DC Markers
CEP350	0.746475	0.667	0.16	3.68851e-09	9.78894e-05	DC Markers
EPS15	0.784405	0.375	0.064	3.83223e-09	0.000101704	DC Markers
SPPL2A	0.768208	0.375	0.064	4.09381e-09	0.000108646	DC Markers
RAC1P2	0.699368	0.333	0.053	4.48199e-09	0.000118947	DC Markers
CMTM6	0.899191	0.458	0.092	4.51574e-09	0.000119843	DC Markers
RPL13A	-0.595767	0.917	0.95	4.71306e-09	0.00012508	DC Markers
ATF6	0.71603	0.417	0.077	4.79085e-09	0.000127144	DC Markers
RPS29	-0.63709	0.875	0.939	5.91102e-09	0.000156873	DC Markers
ZNF267	0.814147	0.292	0.043	6.08408e-09	0.000161465	DC Markers
MED13L	0.744431	0.333	0.054	6.88446e-09	0.000182707	DC Markers
NFE2L1	0.71802	0.375	0.065	7.70849e-09	0.000204575	DC Markers
ANXA4	0.646717	0.208	0.024	7.78523e-09	0.000206612	DC Markers
RRP1	0.925847	0.208	0.024	8.67661e-09	0.000230269	DC Markers
SMIM14	0.826522	0.375	0.067	9.41803e-09	0.000249945	DC Markers
MYO5A	0.758906	0.292	0.044	1.03945e-08	0.000275859	DC Markers
ANKRD10	0.750085	0.375	0.067	1.09391e-08	0.000290314	DC Markers
MT-ND4	-0.824726	0.667	0.891	1.14626e-08	0.000304207	DC Markers
ARL8B	0.891153	0.292	0.045	1.18166e-08	0.0003136	DC Markers
COTL1	0.892486	0.542	0.127	1.23527e-08	0.000327829	DC Markers
SCO2	0.653923	0.208	0.024	1.23901e-08	0.00032882	DC Markers
BCL2L11	0.748221	0.25	0.034	1.40742e-08	0.000373515	DC Markers
CLTC	0.762518	0.292	0.044	1.41612e-08	0.000375825	DC Markers
MTF1	0.610706	0.208	0.024	1.45626e-08	0.000386476	DC Markers
MAP2K4	0.844317	0.208	0.025	1.467e-08	0.000389328	DC Markers
FAM91A1	0.616481	0.25	0.034	1.53536e-08	0.000407469	DC Markers
TRIM26	0.653087	0.292	0.044	1.66178e-08	0.00044102	DC Markers
TUBA1A	0.83917	0.375	0.069	1.82406e-08	0.000484087	DC Markers
GNB1	0.983078	0.417	0.085	2.03561e-08	0.000540231	DC Markers
COMMD1	0.563484	0.208	0.025	2.08469e-08	0.000553257	DC Markers
ADAM8	0.492348	0.208	0.025	2.09095e-08	0.000554916	DC Markers
RPLP1	-0.683156	0.792	0.917	2.34539e-08	0.000622444	DC Markers
VMA21	0.892869	0.25	0.035	2.42452e-08	0.000643443	DC Markers
RPS27L	0.70703	0.667	0.169	2.44413e-08	0.000648648	DC Markers
HSP90AA2P	0.889323	0.333	0.059	2.54706e-08	0.000675964	DC Markers
TRIP4	0.707122	0.25	0.035	2.54745e-08	0.000676067	DC Markers
CTSO	0.547111	0.208	0.025	2.99998e-08	0.000796165	DC Markers
SREBF2	0.454904	0.208	0.025	3.00333e-08	0.000797054	DC Markers
BID	0.706348	0.25	0.035	3.00793e-08	0.000798275	DC Markers
SLAMF7	0.840502	0.417	0.085	3.51937e-08	0.000934005	DC Markers
NMT1	0.622023	0.458	0.096	3.73243e-08	0.00099055	DC Markers
N4BP2L1	0.748978	0.333	0.058	3.75151e-08	0.000995613	DC Markers
ERCC5	0.526891	0.375	0.068	3.75546e-08	0.000996662	DC Markers
UHRF1BP1L	0.59874	0.208	0.026	4.12651e-08	0.00109514	DC Markers
ACBD3	0.706483	0.458	0.098	4.32289e-08	0.00114725	DC Markers
TPP1	0.895264	0.333	0.06	4.4191e-08	0.00117279	DC Markers
RPS3	-0.770269	0.75	0.841	4.41982e-08	0.00117298	DC Markers
DCAF1	0.628486	0.208	0.026	4.87191e-08	0.00129296	DC Markers
COMT	0.589578	0.208	0.026	5.6599e-08	0.00150208	DC Markers
SUB1	0.649706	0.75	0.207	5.709e-08	0.00151511	DC Markers
TAB2	0.678974	0.375	0.071	5.97145e-08	0.00158476	DC Markers
BHLHE40	0.753813	0.292	0.047	6.06039e-08	0.00160837	DC Markers
ERGIC1	0.675021	0.25	0.036	6.21789e-08	0.00165017	DC Markers
TIMM8B	0.638034	0.292	0.047	6.25736e-08	0.00166064	DC Markers
IL6R	0.814018	0.333	0.059	7.24931e-08	0.00192389	DC Markers
ZNF518B	1.02589	0.208	0.027	7.30216e-08	0.00193792	DC Markers
ITGAE	0.701007	0.292	0.048	8.4272e-08	0.00223649	DC Markers
SMIM15	0.755147	0.25	0.037	8.70078e-08	0.0023091	DC Markers
TMSB4X	-0.552177	0.875	0.97	8.74685e-08	0.00232133	DC Markers
ARPP19	0.491754	0.375	0.071	9.95321e-08	0.00264148	DC Markers
FKBP2	0.82625	0.417	0.089	1.00042e-07	0.00265501	DC Markers
EIF1P3	0.687497	0.292	0.048	1.0174e-07	0.00270008	DC Markers
NDE1	0.457347	0.25	0.037	1.06165e-07	0.00281751	DC Markers
C19orf12	0.445205	0.25	0.037	1.0792e-07	0.00286409	DC Markers
RPS18	-0.756304	0.708	0.873	1.08628e-07	0.00288287	DC Markers
ATF4	0.571054	0.625	0.159	1.10896e-07	0.00294307	DC Markers
NPEPPS	0.620547	0.375	0.073	1.12942e-07	0.00299738	DC Markers
RPS19	-0.639286	0.833	0.879	1.1302e-07	0.00299944	DC Markers
CBWD2	0.591329	0.292	0.048	1.22173e-07	0.00324236	DC Markers
RAD23A	0.741391	0.542	0.134	1.24471e-07	0.00330334	DC Markers
POP4	0.544999	0.208	0.027	1.26762e-07	0.00336413	DC Markers
CINP	0.664888	0.208	0.027	1.28308e-07	0.00340518	DC Markers
COX6C	0.640593	0.875	0.271	1.34686e-07	0.00357444	DC Markers
POLR2E	0.674094	0.333	0.061	1.3567e-07	0.00360054	DC Markers
AP2S1	1.09686	0.292	0.052	1.42844e-07	0.00379094	DC Markers
CD58	0.656228	0.292	0.049	1.43373e-07	0.00380498	DC Markers
PAN3	0.519358	0.292	0.048	1.44147e-07	0.00382552	DC Markers
DNAJB12	0.632729	0.208	0.027	1.44661e-07	0.00383916	DC Markers
HMG20B	0.811294	0.292	0.05	1.4469e-07	0.00383993	DC Markers
APOL1	0.570452	0.333	0.06	1.57688e-07	0.00418489	DC Markers
NRAS	0.483449	0.208	0.027	1.61203e-07	0.00427818	DC Markers
MYO9B	0.684151	0.292	0.05	1.67178e-07	0.00443674	DC Markers
RRP15	0.736999	0.25	0.038	1.68573e-07	0.00447375	DC Markers
HTATIP2	0.542226	0.25	0.038	1.75558e-07	0.00465914	DC Markers
TUBA1B	0.682789	0.583	0.151	1.79267e-07	0.00475758	DC Markers
EDEM3	0.79556	0.292	0.05	1.96652e-07	0.00521896	DC Markers
FAS	0.469913	0.208	0.028	2.04117e-07	0.00541707	DC Markers
DCTN5	0.507872	0.208	0.028	2.09577e-07	0.00556196	DC Markers
RPS12	-0.565591	0.875	0.905	2.20409e-07	0.00584943	DC Markers
MT-RNR2	-0.435651	1	0.999	2.3548e-07	0.0062494	DC Markers
ZBED1	0.545711	0.208	0.028	2.71511e-07	0.00720562	DC Markers
TIMP1	0.848384	0.333	0.065	2.82804e-07	0.00750533	DC Markers
S100A10	0.604847	0.75	0.221	2.98195e-07	0.0079138	DC Markers
HLA-DMB	0.57232	0.375	0.076	3.01862e-07	0.00801112	DC Markers
ATP6V1D	0.788796	0.208	0.029	3.29602e-07	0.0087473	DC Markers
MTHFD2	0.784637	0.208	0.029	3.60715e-07	0.00957302	DC Markers
RHOF	0.690283	0.333	0.064	3.67915e-07	0.0097641	DC Markers
DOCK10	0.674487	0.417	0.093	3.75713e-07	0.00997104	DC Markers
MALAT1	-0.419476	1	1	3.93742e-07	0.0104495	DC Markers
PSMC6	0.623702	0.375	0.078	4.09185e-07	0.0108594	DC Markers
ECE1	0.61455	0.25	0.04	4.18966e-07	0.0111189	DC Markers
CMAS	0.723754	0.25	0.041	5.03687e-07	0.0133674	DC Markers
EFHD2	0.445665	0.333	0.064	5.19914e-07	0.013798	DC Markers
HSBP1	0.608081	0.25	0.04	5.35701e-07	0.014217	DC Markers
KLHL5	0.619462	0.25	0.04	5.45541e-07	0.0144781	DC Markers
GLS	0.613789	0.417	0.093	5.65981e-07	0.0150206	DC Markers
KDM5B	0.452149	0.208	0.029	5.81299e-07	0.0154271	DC Markers
GSK3B	0.772021	0.208	0.03	5.85782e-07	0.0155461	DC Markers
B2M	-0.417731	1	0.995	6.21959e-07	0.0165062	DC Markers
RTFDC1	0.590439	0.417	0.093	6.24267e-07	0.0165674	DC Markers
CD74	0.644957	1	0.363	6.69476e-07	0.0177672	DC Markers
UBAC1	0.477561	0.208	0.03	7.41398e-07	0.019676	DC Markers
RPS27A	-0.572548	0.833	0.902	8.67189e-07	0.0230143	DC Markers
LACTB	0.467193	0.25	0.041	8.70408e-07	0.0230998	DC Markers
PPTC7	0.919586	0.25	0.043	8.86543e-07	0.023528	DC Markers
VOPP1	0.548354	0.208	0.03	9.08422e-07	0.0241086	DC Markers
NCOA7	0.622075	0.375	0.081	9.42168e-07	0.0250042	DC Markers
SOD2	0.834876	0.333	0.069	9.45674e-07	0.0250972	DC Markers
DCTN2	0.738914	0.25	0.042	9.91053e-07	0.0263016	DC Markers
VCP	0.594637	0.375	0.081	1.00033e-06	0.0265478	DC Markers
PPM1G	0.447017	0.542	0.136	1.01488e-06	0.0269339	DC Markers
TMED9	0.584093	0.417	0.096	1.07821e-06	0.0286147	DC Markers
PDIA3P1	0.637003	0.375	0.083	1.12246e-06	0.0297891	DC Markers
SHKBP1	0.544976	0.208	0.031	1.21314e-06	0.0321956	DC Markers
RPL27A	-0.568974	0.833	0.877	1.2308e-06	0.0326643	DC Markers
EDEM1	0.736711	0.25	0.043	1.27292e-06	0.0337821	DC Markers
AC005795.1	0.685769	0.417	0.1	1.37139e-06	0.0363953	DC Markers
RPS23	-0.71461	0.708	0.813	1.3751e-06	0.0364938	DC Markers
SVBP	0.574839	0.208	0.031	1.37634e-06	0.0365267	DC Markers
COX6A1	0.543478	0.625	0.177	1.41134e-06	0.0374557	DC Markers
ATF7IP2	0.57722	0.292	0.055	1.50022e-06	0.0398144	DC Markers
PRDM1	0.783756	0.208	0.032	1.58292e-06	0.0420091	DC Markers
ERICH1	0.613167	0.417	0.098	1.60389e-06	0.0425656	DC Markers
ZYX	0.603174	0.292	0.055	1.62492e-06	0.0431238	DC Markers
HMGN2	0.673935	0.708	0.226	1.63203e-06	0.0433124	DC Markers
SLC25A3	0.56033	0.542	0.145	1.6913e-06	0.0448855	DC Markers
CYBB	0.921362	0.208	0.033	1.69371e-06	0.0449493	DC Markers
DHX58	0.572598	0.208	0.032	1.71382e-06	0.045483	DC Markers
PWP1	0.627401	0.417	0.1	1.74364e-06	0.0462745	DC Markers
FNBP1	0.622882	0.958	0.348	1.79696e-06	0.0476895	DC Markers

## Sheet: S Table 5 DEG Unstimulated
Genes	Log FC	% Expression SA	% Expression HC	p-value	Bonferroni Adjusted p-value	Cell type
MTND1P23	0.402057	0.174	0.702	0	0	CD4 T cells
RP4-765C7.2	0.381301	0.253	0.836	0	0	CD4 T cells
CCL5	0.245929	0.427	0.83	0	0	CD4 T cells
AC090498.1	0.184583	0.643	0.875	0	0	CD4 T cells
RPL10P9	0.168326	0.588	0.965	0	0	CD4 T cells
IL32	0.158532	0.468	0.908	0	0	CD4 T cells
S100A4	0.151843	0.277	0.876	0	0	CD4 T cells
NKG7	0.147753	0.079	0.645	0	0	CD4 T cells
MT-ND6	0.146402	0.34	0.76	0	0	CD4 T cells
TMSB4XP8	0.127492	0.366	0.871	0	0	CD4 T cells
BTN3A2	0.125926	0.282	0.872	0	0	CD4 T cells
CTD-2287O16.1	0.124219	0.453	0.809	0	0	CD4 T cells
OPTN	0.123426	0.258	0.749	0	0	CD4 T cells
ZNF683	0.112576	0.014	0.729	0	0	CD4 T cells
KLF6	0.111385	0.318	0.903	0	0	CD4 T cells
HLA-DRA	0.1109	0.087	0.783	0	0	CD4 T cells
RBMX	0.103217	0.312	0.782	0	0	CD4 T cells
RPS19P3	0.101611	0.384	0.813	0	0	CD4 T cells
THOC2	-0.101871	0.251	0.866	0	0	CD4 T cells
CD3D	-0.118819	0.437	0.901	0	0	CD4 T cells
LBH	-0.179158	0.281	0.808	0	0	CD4 T cells
SH3BGRL3	-0.190702	0.519	0.97	0	0	CD4 T cells
TLN1	0.127119	0.221	0.724	3.45845952088873e-323	6.91691904177745e-320	CD4 T cells
PFN1	0.168824	0.423	0.769	9.24312832209179e-319	1.84862566441836e-315	CD4 T cells
UBC	0.14576	0.317	0.728	3.65257188553887e-316	7.30514377107774e-313	CD4 T cells
SC22CB-1E7.1	0.188145	0.453	0.767	1.63352232249115e-314	3.2670446449823e-311	CD4 T cells
TAX1BP1	-0.121191	0.299	0.748	2.29e-301	4.59e-298	CD4 T cells
PDIA3	0.181157	0.293	0.721	1.07e-298	2.15e-295	CD4 T cells
RP11-371A22.1	0.145581	0.468	0.742	6.82e-298	1.36e-294	CD4 T cells
AB019441.29	0.135163	0.364	0.731	1.55e-295	3.1e-292	CD4 T cells
CD96	0.194446	0.291	0.694	4.21e-293	8.41e-290	CD4 T cells
AC016739.2	0.128612	0.73	0.852	1.02e-292	2.03e-289	CD4 T cells
RP11-343H5.4	0.369988	0.481	0.782	9.7e-289	1.94e-285	CD4 T cells
ARHGAP30	0.117756	0.326	0.704	1.68e-287	3.36e-284	CD4 T cells
RPS26	0.265558	0.506	0.842	2.17e-287	4.34e-284	CD4 T cells
ZC3H13	0.148648	0.307	0.703	5.62e-287	1.12e-283	CD4 T cells
IKZF3	0.111087	0.195	0.652	4.37e-286	8.74e-283	CD4 T cells
EZR	0.147148	0.325	0.701	8.63e-284	1.73e-280	CD4 T cells
HNRNPK	0.188359	0.399	0.706	1.19e-283	2.38e-280	CD4 T cells
S100A6	0.141999	0.439	0.749	8.47e-283	1.69e-279	CD4 T cells
HNRNPH1	0.114874	0.396	0.72	2.71e-282	5.41e-279	CD4 T cells
KIAA1551	0.133321	0.358	0.709	2.84e-282	5.68e-279	CD4 T cells
MT-ND4L	0.16845	0.53	0.791	1.2e-280	2.39e-277	CD4 T cells
RP11-475C16.1	0.10399	0.634	0.804	1.31e-278	2.61e-275	CD4 T cells
JAK1	0.107764	0.413	0.744	6.13e-276	1.23e-272	CD4 T cells
RPL7P9	0.256441	0.453	0.693	1.12e-271	2.24e-268	CD4 T cells
CFL1	0.117007	0.369	0.701	6.79e-271	1.36e-267	CD4 T cells
SRRM2	0.145684	0.421	0.718	1e-269	2.01e-266	CD4 T cells
TXNIP	0.137579	0.551	0.767	1.6e-269	3.2e-266	CD4 T cells
TRAC	0.109652	0.549	0.793	2.16e-269	4.33e-266	CD4 T cells
ATP5E	0.158083	0.528	0.77	4.74e-269	9.48e-266	CD4 T cells
GNLY	0.125043	0.158	0.638	8.42e-269	1.68e-265	CD4 T cells
H3F3B	0.118618	0.514	0.771	8.62e-269	1.72e-265	CD4 T cells
RBM39	0.144942	0.453	0.738	8.78e-268	1.76e-264	CD4 T cells
NEAT1	0.253285	0.51	0.727	1.27e-266	2.55e-263	CD4 T cells
RPS2P5	0.105005	0.534	0.809	1.76e-266	3.52e-263	CD4 T cells
SAFB2	0.12649	0.251	0.651	1.25e-265	2.5e-262	CD4 T cells
HSP90AA1	0.115901	0.414	0.71	6.26e-265	1.25e-261	CD4 T cells
HSP90B1	0.179829	0.399	0.676	5.02e-262	1e-258	CD4 T cells
HSP90AB1	0.128271	0.541	0.79	5.31e-262	1.06e-258	CD4 T cells
FOXP1	0.130551	0.368	0.688	2.17e-260	4.33e-257	CD4 T cells
IFITM1	0.101474	0.338	0.692	3.42e-260	6.84e-257	CD4 T cells
BTN3A1	0.103847	0.224	0.63	1.15e-259	2.3e-256	CD4 T cells
COX7C	0.173244	0.573	0.775	1.57e-259	3.15e-256	CD4 T cells
PRPF4B	0.130937	0.27	0.654	6.38e-259	1.28e-255	CD4 T cells
ACTG1	0.108178	0.359	0.679	3.73e-258	7.47e-255	CD4 T cells
MTND4P12	0.145591	0.217	0.628	2.31e-257	4.62e-254	CD4 T cells
GOLGB1	0.174475	0.225	0.613	1.02e-256	2.03e-253	CD4 T cells
RPL10P16	0.23866	0.577	0.751	1.05e-256	2.11e-253	CD4 T cells
LDHB	0.12962	0.563	0.781	1.14e-255	2.29e-252	CD4 T cells
SF3B1	0.192625	0.433	0.697	2.49e-255	4.99e-252	CD4 T cells
SLTM	0.140838	0.283	0.645	5.07e-255	1.01e-251	CD4 T cells
ADD3	0.110876	0.35	0.671	6.36e-254	1.27e-250	CD4 T cells
CHPT1	-0.149525	0.007	0.507	1.77e-253	3.54e-250	CD4 T cells
SMCHD1	0.133684	0.365	0.674	3.53e-253	7.05e-250	CD4 T cells
MT-RNR1	0.12305	0.35	0.665	2.34e-252	4.69e-249	CD4 T cells
OAZ1	0.155221	0.38	0.682	4.26e-252	8.52e-249	CD4 T cells
TERF2IP	0.15527	0.236	0.626	1.21e-251	2.41e-248	CD4 T cells
TRAF3IP3	0.11637	0.379	0.667	3.76e-251	7.51e-248	CD4 T cells
TRBC1	0.247329	0.556	0.747	3.92e-251	7.85e-248	CD4 T cells
MTCO1P12	0.371096	0.297	0.673	1.93e-250	3.87e-247	CD4 T cells
KMT2E	0.243493	0.403	0.658	1.34e-249	2.68e-246	CD4 T cells
SNRPD2	0.112983	0.342	0.657	2.56e-248	5.12e-245	CD4 T cells
C11orf58	0.107782	0.259	0.613	7.3e-247	1.46e-243	CD4 T cells
RPL36AL	0.160748	0.51	0.727	1.24e-246	2.47e-243	CD4 T cells
TRBC2	0.204547	0.63	0.799	8.9e-246	1.78e-242	CD4 T cells
PSMA7	0.121109	0.354	0.648	2.8e-245	5.61e-242	CD4 T cells
EIF5B	0.142057	0.276	0.628	5.74e-245	1.15e-241	CD4 T cells
C6orf48	0.10717	0.378	0.676	7.8e-245	1.56e-241	CD4 T cells
MATR3	0.19869	0.384	0.67	3.88e-244	7.76e-241	CD4 T cells
HNRNPA3	0.149255	0.407	0.681	1.83e-243	3.65e-240	CD4 T cells
GMFG	0.128375	0.368	0.653	1.84e-241	3.67e-238	CD4 T cells
IFI16	0.122045	0.278	0.62	1.84e-241	3.68e-238	CD4 T cells
FNBP4	0.107999	0.305	0.633	7.16e-241	1.43e-237	CD4 T cells
SERF2	0.140365	0.44	0.707	1.7e-240	3.4e-237	CD4 T cells
DEK	0.156207	0.332	0.631	1.17e-239	2.35e-236	CD4 T cells
CDC42SE2	0.138201	0.313	0.624	5.68e-237	1.14e-233	CD4 T cells
AKAP9	0.180944	0.374	0.655	5.85e-237	1.17e-233	CD4 T cells
SRSF4	0.145021	0.272	0.608	1.24e-236	2.48e-233	CD4 T cells
HNRNPR	0.132186	0.256	0.606	3.76e-235	7.52e-232	CD4 T cells
ACIN1	0.143974	0.302	0.633	4.39e-234	8.78e-231	CD4 T cells
CTD-3035D6.1	0.280124	0.492	0.651	9.02e-234	1.8e-230	CD4 T cells
ANP32B	0.109106	0.388	0.67	9.45e-234	1.89e-230	CD4 T cells
HNRNPA1	0.138819	0.564	0.772	3.5e-233	7e-230	CD4 T cells
LRRFIP1	0.199781	0.297	0.599	5.34e-233	1.07e-229	CD4 T cells
PNRC1	0.125156	0.496	0.729	1.01e-232	2.01e-229	CD4 T cells
U2SURP	0.140484	0.265	0.597	5.04e-232	1.01e-228	CD4 T cells
PSIP1	0.152684	0.342	0.663	5.18e-232	1.04e-228	CD4 T cells
PHF3	0.105532	0.238	0.591	5.52e-232	1.1e-228	CD4 T cells
PFDN5	0.110027	0.532	0.74	1.42e-231	2.84e-228	CD4 T cells
TPM3	0.10724	0.52	0.739	2.27e-231	4.55e-228	CD4 T cells
RBM25	0.205349	0.541	0.729	5.99e-231	1.2e-227	CD4 T cells
SYF2	0.216214	0.317	0.601	1.47e-230	2.95e-227	CD4 T cells
NCL	0.13283	0.609	0.807	2.25e-229	4.49e-226	CD4 T cells
PCED1B-AS1	0.195263	0.322	0.619	7.66e-229	1.53e-225	CD4 T cells
CDC42	0.16821	0.285	0.603	2.37e-226	4.75e-223	CD4 T cells
PRPF38B	0.204521	0.455	0.67	1.03e-225	2.05e-222	CD4 T cells
MYL12B	0.157829	0.295	0.606	4.26e-223	8.52e-220	CD4 T cells
PNN	0.178662	0.425	0.664	1.13e-222	2.26e-219	CD4 T cells
RPS27AP16	0.125996	0.777	0.879	1.97e-221	3.93e-218	CD4 T cells
FNBP1	0.14015	0.37	0.648	3.89e-221	7.77e-218	CD4 T cells
SKP1	0.205754	0.321	0.581	1.73e-220	3.47e-217	CD4 T cells
ANKRD12	0.205925	0.506	0.717	5.87e-220	1.17e-216	CD4 T cells
RP11-864N7.2	0.139995	0.739	0.853	1.32e-219	2.65e-216	CD4 T cells
GRB2	0.157209	0.261	0.578	6.72e-219	1.34e-215	CD4 T cells
ZFAS1	0.133127	0.39	0.647	1.45e-217	2.9e-214	CD4 T cells
ITM2B	0.122483	0.507	0.701	2.9e-217	5.79e-214	CD4 T cells
TPR	0.231892	0.386	0.619	4.68e-215	9.36e-212	CD4 T cells
SLFN5	0.135295	0.447	0.685	5.65e-215	1.13e-211	CD4 T cells
YWHAZ	0.157905	0.376	0.616	7.83e-215	1.57e-211	CD4 T cells
CIRBP	0.240089	0.265	0.57	2.47e-213	4.94e-210	CD4 T cells
ITSN2	0.141943	0.267	0.569	7.14e-212	1.43e-208	CD4 T cells
HNRNPDL	0.144796	0.455	0.685	8.25e-212	1.65e-208	CD4 T cells
ACTB	0.124179	0.581	0.767	2.61e-211	5.22e-208	CD4 T cells
LUC7L3	0.225302	0.535	0.733	3.56e-210	7.12e-207	CD4 T cells
FAM65B	0.140475	0.36	0.622	4.01e-209	8.03e-206	CD4 T cells
CALM1	0.206761	0.675	0.806	8.6e-208	1.72e-204	CD4 T cells
CD3G	0.154674	0.349	0.602	2.69e-207	5.38e-204	CD4 T cells
MT-ATP8	0.127968	0.666	0.843	7.41e-207	1.48e-203	CD4 T cells
ARGLU1	0.238271	0.545	0.73	8.89e-205	1.78e-201	CD4 T cells
RPS11P5	0.117061	0.352	0.571	2.32e-204	4.64e-201	CD4 T cells
EIF4B	0.112829	0.439	0.67	3.55e-204	7.11e-201	CD4 T cells
RPL36A	0.115484	0.776	0.894	6.09e-204	1.22e-200	CD4 T cells
ILF3	0.137138	0.253	0.546	8.06e-203	1.61e-199	CD4 T cells
RPS13P2	0.143244	0.632	0.775	1.43e-198	2.85e-195	CD4 T cells
ZCCHC11	0.103353	0.218	0.533	2.83e-197	5.66e-194	CD4 T cells
BCLAF1	0.184803	0.303	0.558	8.45e-196	1.69e-192	CD4 T cells
EEF1B2	0.1995	0.595	0.761	3.03e-193	6.06e-190	CD4 T cells
RPL23AP2	0.177763	0.354	0.57	3.43e-189	6.86e-186	CD4 T cells
PRRC2C	0.129989	0.61	0.789	1.14e-185	2.29e-182	CD4 T cells
MBNL1	0.140653	0.411	0.615	5.79e-185	1.16e-181	CD4 T cells
GIMAP7	0.127734	0.7	0.836	1.43e-184	2.86e-181	CD4 T cells
RPS7	0.176554	0.725	0.849	2.29e-183	4.59e-180	CD4 T cells
RPLP0	0.141701	0.693	0.836	3.22e-181	6.44e-178	CD4 T cells
PDCD4	0.11899	0.348	0.565	3.03e-180	6.05e-177	CD4 T cells
NPM1	0.214848	0.6	0.747	1.54e-176	3.09e-173	CD4 T cells
GLTSCR2	0.185729	0.55	0.724	2.71e-174	5.42e-171	CD4 T cells
DDX17	0.188263	0.565	0.735	1.84e-170	3.68e-167	CD4 T cells
MTATP6P1	0.143839	0.606	0.754	9.46e-166	1.89e-162	CD4 T cells
CHD4	0.166627	0.234	0.484	5.26e-164	1.05e-160	CD4 T cells
SARAF	0.129727	0.64	0.8	6.88e-159	1.38e-155	CD4 T cells
FTL	0.180833	0.75	0.851	1.93e-152	3.86e-149	CD4 T cells
RPL9P9	0.2787	0.642	0.792	8.37e-137	1.67e-133	CD4 T cells
RPL22	0.22101	0.727	0.837	1.75e-135	3.51e-132	CD4 T cells
MT-ND3	0.285947	0.763	0.818	4.99e-127	9.99e-124	CD4 T cells
RPL18A	0.168439	0.762	0.857	3.44e-123	6.88e-120	CD4 T cells
FYB	0.209305	0.663	0.794	1.02e-120	2.04e-117	CD4 T cells
RPL7A	0.104183	0.747	0.857	2.15e-107	4.3e-104	CD4 T cells
RPS24	0.183496	0.788	0.866	3.04e-104	6.09e-101	CD4 T cells
RPS10	0.108286	0.742	0.872	1.05e-100	2.1e-97	CD4 T cells
RPL36	0.168447	0.784	0.881	2.07e-96	4.13e-93	CD4 T cells
RPS9	0.238956	0.729	0.852	1.12e-92	2.23e-89	CD4 T cells
RPL4	0.14166	0.794	0.89	1.06e-88	2.13e-85	CD4 T cells
RPL8	0.208927	0.776	0.862	3.45e-88	6.91e-85	CD4 T cells
RPL39	0.11749	0.891	0.96	4.36e-87	8.73e-84	CD4 T cells
RPL5	0.143268	0.861	0.928	4.45e-84	8.91e-81	CD4 T cells
RPS4X	0.103858	0.861	0.935	4.91e-77	9.81e-74	CD4 T cells
RPSA	0.192533	0.756	0.843	5.46e-75	1.09e-71	CD4 T cells
RP11-234A1.1	0.19604	0.807	0.851	8.29e-69	1.66e-65	CD4 T cells
RPS15	0.109624	0.78	0.867	1.67e-67	3.34e-64	CD4 T cells
NUAK1	0.226311	0.01	0.681	0	0	CD8 T cells
TMEM99	0.163179	0.013	0.834	0	0	CD8 T cells
SLC25A3P2	0.109681	0.009	0.678	0	0	CD8 T cells
NME7	0.198009	0.016	0.731	2.63228e-293	5.26457e-290	CD8 T cells
GPR55	0.314828	0.019	0.719	3.17023e-286	6.34046e-283	CD8 T cells
ZNF683	0.178737	0.11	0.957	1.9911e-284	3.9822e-281	CD8 T cells
FEZ1	0.12325	0.013	0.661	4.07122e-258	8.14244e-255	CD8 T cells
TRGV8	0.256353	0.01	0.359	6.63543e-247	1.32709e-243	CD8 T cells
TRBV5-6	0.398243	0.021	0.54	4.5811e-236	9.1622e-233	CD8 T cells
RPL6P2	0.1576	0.007	0.327	3.96892e-226	7.93785e-223	CD8 T cells
RPS18P12	0.168426	0.21	0.887	1.84449e-221	3.68899e-218	CD8 T cells
RP11-666A8.8	0.109547	0.004	0.339	1.21699e-219	2.43399e-216	CD8 T cells
TMSB4XP8	0.211142	0.32	0.952	7.89923e-219	1.57985e-215	CD8 T cells
TRAV14DV4	0.215246	0.015	0.555	7.13055e-218	1.42611e-214	CD8 T cells
LTB	0.107076	0.31	0.93	8.5428e-212	1.70856e-208	CD8 T cells
IL7R	0.132956	0.568	0.967	5.43904e-206	1.08781e-202	CD8 T cells
RP4-765C7.2	0.28822	0.12	0.807	6.42555e-205	1.28511e-201	CD8 T cells
RPL39P3	0.275866	0.204	0.852	2.10012e-203	4.20024e-200	CD8 T cells
IGHD	0.218882	0.021	0.616	5.51688e-203	1.10338e-199	CD8 T cells
TRBJ1-5	0.147637	0.012	0.608	2.98779e-197	5.97558e-194	CD8 T cells
RPL10P9	0.262495	0.351	0.905	6.97737e-197	1.39547e-193	CD8 T cells
TRGV2	0.168045	0.032	0.683	7.80276e-195	1.56055e-191	CD8 T cells
AC090498.1	0.162314	0.46	0.947	1.94904e-194	3.89808e-191	CD8 T cells
SNHG5	0.213109	0.335	0.894	1.35288e-191	2.70576e-188	CD8 T cells
RP11-343H5.4	0.401334	0.275	0.844	3.19606e-190	6.39212e-187	CD8 T cells
RPS28P7	0.173565	0.317	0.864	1.26188e-185	2.52376e-182	CD8 T cells
CD3E	0.297819	0.323	0.832	1.73883e-184	3.47766e-181	CD8 T cells
CD3D	0.182632	0.452	0.93	1.30001e-181	2.60002e-178	CD8 T cells
RP11-92K2.2	0.11003	0.294	0.852	9.78712e-180	1.95742e-176	CD8 T cells
ZNF282	0.149614	0.006	0.334	9.38736e-177	1.87747e-173	CD8 T cells
IGKV4-1	0.196077	0.007	0.241	6.74884e-174	1.34977e-170	CD8 T cells
RPL13AP5	0.103581	0.48	0.852	1.20424e-168	2.40848e-165	CD8 T cells
MS4A1	0.157213	0.051	0.606	1.7864e-165	3.5728e-162	CD8 T cells
XIST	0.273499	0.286	0.802	6.11943e-163	1.22389e-159	CD8 T cells
RPL14P1	0.168462	0.364	0.807	1.59797e-159	3.19595e-156	CD8 T cells
SH3KBP1	-0.110941	0.263	0.837	5.82246e-157	1.16449e-153	CD8 T cells
TRAC	0.438717	0.398	0.744	2.66728e-151	5.33457e-148	CD8 T cells
RPL10P16	0.172949	0.325	0.784	7.09024e-150	1.41805e-146	CD8 T cells
MTND2P28	0.206534	0.446	0.837	3.89853e-149	7.79705e-146	CD8 T cells
IL32	0.213839	0.492	0.839	1.18172e-148	2.36344e-145	CD8 T cells
RP5-1056L3.3	0.224107	0.231	0.726	5.00581e-147	1.00116e-143	CD8 T cells
HMGB1P29	0.119237	0.006	0.204	2.15235e-146	4.30469e-143	CD8 T cells
IK	0.225664	0.282	0.771	5.62194e-145	1.12439e-141	CD8 T cells
S100A6	0.18753	0.442	0.817	1.18747e-139	2.37495e-136	CD8 T cells
BIRC3	0.273501	0.231	0.709	1.38629e-139	2.77259e-136	CD8 T cells
BANK1	-0.143448	0.007	0.575	1.03e-138	2.06e-135	CD8 T cells
BTN3A2	0.402588	0.339	0.746	3.4646e-138	6.92919e-135	CD8 T cells
MTCO1P12	0.261171	0.407	0.839	4.6479e-138	9.29581e-135	CD8 T cells
IGKC	0.120426	0.062	0.611	4.42892e-137	8.85784e-134	CD8 T cells
MTND1P23	0.506937	0.217	0.683	8.24245e-137	1.64849e-133	CD8 T cells
RPS15AP1	0.233555	0.339	0.704	3.1126e-136	6.22521e-133	CD8 T cells
TRBC1	0.183714	0.501	0.781	1.41792e-135	2.83584e-132	CD8 T cells
MT-ND4L	0.283122	0.507	0.799	8.49328e-134	1.69866e-130	CD8 T cells
EVL	0.122053	0.373	0.776	1.57534e-132	3.15068e-129	CD8 T cells
SH3BGRL3	0.206065	0.598	0.869	2.3733e-131	4.7466e-128	CD8 T cells
AC007969.5	0.157731	0.297	0.709	3.02286e-131	6.04573e-128	CD8 T cells
TCF25	0.111733	0.308	0.756	1.34437e-130	2.68873e-127	CD8 T cells
KIR2DP1	0.160925	0.012	0.367	2.03177e-129	4.06353e-126	CD8 T cells
RPL39	0.219003	0.601	0.857	6.64618e-129	1.32924e-125	CD8 T cells
ARHGDIB	0.118235	0.421	0.781	1.80155e-128	3.6031e-125	CD8 T cells
TRAV16	-0.100526	0.003	0.528	2.63991e-128	5.27983e-125	CD8 T cells
SF3B2	0.112518	0.251	0.721	1.00962e-127	2.01924e-124	CD8 T cells
RPL28	0.127077	0.58	0.837	1.06163e-126	2.12327e-123	CD8 T cells
BTF3	0.141894	0.351	0.731	7.23921e-126	1.44784e-122	CD8 T cells
COX7C	0.154949	0.373	0.741	1.35282e-125	2.70563e-122	CD8 T cells
THOC2	0.35189	0.254	0.643	1.59409e-125	3.18818e-122	CD8 T cells
C9orf78	0.261258	0.355	0.719	1.67636e-125	3.35271e-122	CD8 T cells
VIM	0.210793	0.253	0.636	4.21478e-124	8.42955e-121	CD8 T cells
TPM3	0.160873	0.468	0.789	2.0321e-123	4.06421e-120	CD8 T cells
EZR	0.104128	0.326	0.731	2.75076e-123	5.50153e-120	CD8 T cells
CD3G	0.381322	0.355	0.678	6.76527e-123	1.35305e-119	CD8 T cells
HNRNPDL	0.107033	0.345	0.739	1.84302e-122	3.68604e-119	CD8 T cells
RPS4X	0.177001	0.674	0.869	4.9526e-122	9.90519e-119	CD8 T cells
GTF3A	0.272223	0.226	0.638	1.24828e-121	2.49656e-118	CD8 T cells
MT-ATP8	0.128199	0.664	0.882	1.2918e-120	2.5836e-117	CD8 T cells
KLF6	0.160948	0.47	0.784	3.99064e-120	7.98128e-117	CD8 T cells
HINT1	0.130181	0.257	0.678	5.2598e-120	1.05196e-116	CD8 T cells
EML4	0.224676	0.308	0.691	1.20273e-119	2.40547e-116	CD8 T cells
RP11-331N16.1	0.122726	0.01	0.354	1.91133e-119	3.82267e-116	CD8 T cells
FTH1	0.136766	0.518	0.804	1.91578e-119	3.83155e-116	CD8 T cells
GIMAP7	0.199797	0.496	0.759	5.78466e-119	1.15693e-115	CD8 T cells
AC002075.4	0.32466	0.316	0.633	6.92058e-118	1.38412e-114	CD8 T cells
GALK1	0.156089	0.009	0.367	1.28448e-117	2.56897e-114	CD8 T cells
HMGB1	0.157601	0.498	0.802	1.75663e-117	3.51327e-114	CD8 T cells
RPL36	0.212735	0.529	0.744	2.53149e-117	5.06297e-114	CD8 T cells
RPL21P4	0.190725	0.302	0.628	4.22658e-117	8.45316e-114	CD8 T cells
CTD-2287O16.1	0.226008	0.226	0.583	5.12413e-117	1.02483e-113	CD8 T cells
HNRNPC	0.138797	0.258	0.666	2.0422e-116	4.08441e-113	CD8 T cells
GAPDH	0.2862	0.357	0.686	6.02887e-116	1.20577e-112	CD8 T cells
MTND4P12	0.380973	0.266	0.613	3.60344e-115	7.20687e-112	CD8 T cells
RPS23P8	0.174271	0.261	0.618	7.59839e-115	1.51968e-111	CD8 T cells
EIF1	0.111595	0.524	0.812	1.2119e-114	2.42381e-111	CD8 T cells
RP11-543P15.1	0.457306	0.345	0.575	4.27198e-114	8.54397e-111	CD8 T cells
ZFP36L1	0.152328	0.307	0.666	1.6999e-113	3.3998e-110	CD8 T cells
SC22CB-1E7.1	0.159552	0.266	0.643	7.22487e-113	1.44497e-109	CD8 T cells
TAF1D	0.113265	0.235	0.633	7.61973e-113	1.52395e-109	CD8 T cells
EEF1D	0.200541	0.367	0.678	1.57822e-111	3.15644e-108	CD8 T cells
ARL6IP5	0.183066	0.304	0.663	1.60262e-111	3.20524e-108	CD8 T cells
CBX3	0.216192	0.264	0.626	3.14848e-111	6.29695e-108	CD8 T cells
RSL1D1	0.126037	0.181	0.603	8.10432e-111	1.62086e-107	CD8 T cells
IL2RG	-0.101948	0.327	0.721	3.72717e-110	7.45434e-107	CD8 T cells
RPS13P2	0.389077	0.336	0.611	4.54396e-110	9.08792e-107	CD8 T cells
RPS26	0.332886	0.372	0.711	5.07329e-110	1.01466e-106	CD8 T cells
ETS1	0.16168	0.461	0.746	3.54783e-109	7.09566e-106	CD8 T cells
SNHG6	0.152543	0.294	0.621	8.5033e-109	1.70066e-105	CD8 T cells
RPS2P5	0.334634	0.276	0.59	1.16564e-108	2.33128e-105	CD8 T cells
RP11-234A1.1	0.16242	0.507	0.729	2.66731e-108	5.33463e-105	CD8 T cells
CHD4	0.210127	0.266	0.631	1.10176e-107	2.20352e-104	CD8 T cells
PPIG	0.232464	0.272	0.611	1.25636e-107	2.51272e-104	CD8 T cells
ITSN2	0.180123	0.269	0.656	1.70256e-107	3.40512e-104	CD8 T cells
TMBIM6	0.167916	0.292	0.656	3.62868e-107	7.25737e-104	CD8 T cells
EEF2	0.195843	0.311	0.638	6.4119e-107	1.28238e-103	CD8 T cells
CALM2	0.257529	0.319	0.623	1.5904e-105	3.18081e-102	CD8 T cells
RPL36A	0.259888	0.432	0.661	7.53797e-105	1.50759e-101	CD8 T cells
FNBP1	0.135268	0.358	0.678	7.84053e-105	1.56811e-101	CD8 T cells
BOD1L1	-0.169282	0.219	0.646	8.217e-105	1.6434e-101	CD8 T cells
PSMA7	0.272353	0.31	0.621	8.7047e-105	1.74094e-101	CD8 T cells
PDZD4	-0.108215	0.001	0.472	1.10417e-104	2.20834e-101	CD8 T cells
CD74	0.225614	0.31	0.606	1.12682e-104	2.25364e-101	CD8 T cells
SIGLEC7	-0.106195	0.003	0.442	2.11685e-104	4.23371e-101	CD8 T cells
RPS5	0.165502	0.432	0.683	3.02152e-104	6.04304e-101	CD8 T cells
CLSPN	-0.112151	0.003	0.46	3.31416e-104	6.62832e-101	CD8 T cells
RPL7P9	0.2083	0.195	0.558	3.72437e-104	7.44875e-101	CD8 T cells
MPHOSPH8	0.22266	0.354	0.626	3.94403e-104	7.88806e-101	CD8 T cells
RP11-466H18.1	0.236301	0.269	0.575	9.58094e-104	1.91619e-100	CD8 T cells
THRAP3	0.170829	0.248	0.626	3.24811e-103	6.49622e-100	CD8 T cells
CTD-3035D6.1	0.252899	0.219	0.553	3.32066e-103	6.64132e-100	CD8 T cells
RPL10A	0.145864	0.423	0.678	4.04173e-103	8.08345e-100	CD8 T cells
SF3B1	0.150905	0.394	0.696	6.54533e-103	1.30907e-99	CD8 T cells
ERP29P1	0.142201	0.006	0.173	7.21236e-103	1.44247e-99	CD8 T cells
RP11-864N7.2	0.242507	0.46	0.653	4.43359e-102	8.86719e-99	CD8 T cells
RACK1	0.20466	0.526	0.736	4.89281e-102	9.78561e-99	CD8 T cells
RPL3P4	0.254273	0.479	0.691	1.02358e-101	2.04715e-98	CD8 T cells
HNRNPD	0.149029	0.336	0.626	1.16116e-101	2.32232e-98	CD8 T cells
RPL34P18	0.297411	0.294	0.558	2.61273e-101	5.22547e-98	CD8 T cells
TPR	0.170017	0.329	0.656	3.92315e-101	7.8463e-98	CD8 T cells
HNRNPM	0.171503	0.338	0.628	7.23616e-100	1.44723e-96	CD8 T cells
C6orf48	0.200722	0.181	0.538	1.9388e-99	3.87761e-96	CD8 T cells
LUC7L3	0.206738	0.465	0.729	2.31692e-99	4.63383e-96	CD8 T cells
NDUFA1	0.208048	0.253	0.611	2.64413e-99	5.28825e-96	CD8 T cells
SYNE2	0.110679	0.583	0.824	4.10122e-99	8.20243e-96	CD8 T cells
AKAP13	0.174137	0.407	0.686	6.47723e-99	1.29545e-95	CD8 T cells
CCL4	0.101619	0.122	0.53	8.89521e-99	1.77904e-95	CD8 T cells
SYF2	0.310848	0.266	0.585	5.65678e-98	1.13136e-94	CD8 T cells
GAS5	0.161062	0.288	0.57	7.44075e-97	1.48815e-93	CD8 T cells
SET	0.126786	0.298	0.621	8.88338e-97	1.77668e-93	CD8 T cells
BTN3A1	0.353908	0.291	0.59	2.54718e-96	5.09435e-93	CD8 T cells
RPS19P3	0.33051	0.239	0.535	2.86289e-96	5.72578e-93	CD8 T cells
ZRANB2	0.326427	0.28	0.578	4.1057e-96	8.21141e-93	CD8 T cells
RPS11P5	0.177224	0.231	0.54	4.21435e-96	8.4287e-93	CD8 T cells
CALM1	0.227569	0.656	0.842	6.95226e-96	1.39045e-92	CD8 T cells
PFDN5	0.186495	0.357	0.623	3.3191e-95	6.63819e-92	CD8 T cells
AC016739.2	0.30617	0.455	0.641	6.41937e-95	1.28387e-91	CD8 T cells
PDCD4	0.102344	0.278	0.608	9.8209e-95	1.96418e-91	CD8 T cells
PFN1	0.168552	0.367	0.668	1.81335e-94	3.62671e-91	CD8 T cells
OPTN	0.119839	0.263	0.613	5.34264e-94	1.06853e-90	CD8 T cells
GOLGB1	0.168323	0.236	0.565	6.69201e-94	1.3384e-90	CD8 T cells
FAM65B	0.244383	0.21	0.545	8.98567e-94	1.79713e-90	CD8 T cells
ADD3	0.24565	0.248	0.56	9.10893e-94	1.82179e-90	CD8 T cells
MORF4L1	0.285228	0.261	0.558	1.76955e-93	3.53911e-90	CD8 T cells
KTN1	0.180815	0.301	0.583	6.50033e-93	1.30007e-89	CD8 T cells
C11orf58	0.142456	0.257	0.578	5.94795e-92	1.18959e-88	CD8 T cells
RPL22	0.280825	0.392	0.593	6.83225e-92	1.36645e-88	CD8 T cells
RP11-425L10.1	0.151324	0.32	0.578	8.1731e-92	1.63462e-88	CD8 T cells
AKAP9	0.224132	0.357	0.616	8.96633e-92	1.79327e-88	CD8 T cells
UQCRB	0.217957	0.37	0.613	4.86107e-91	9.72214e-88	CD8 T cells
NUCKS1	0.230766	0.347	0.59	1.10956e-90	2.21912e-87	CD8 T cells
SEC62	0.162066	0.261	0.583	1.18069e-90	2.36138e-87	CD8 T cells
RPS7	0.218649	0.507	0.729	1.33108e-90	2.66216e-87	CD8 T cells
NPM1	0.412198	0.369	0.573	3.83217e-90	7.66434e-87	CD8 T cells
ZC3H13	0.164976	0.295	0.593	8.90525e-90	1.78105e-86	CD8 T cells
AP000769.1	0.111019	0.73	0.899	1.26425e-89	2.52851e-86	CD8 T cells
RBM25	0.294492	0.449	0.671	5.12485e-89	1.02497e-85	CD8 T cells
GCC2	0.204617	0.302	0.568	1.0178e-88	2.03559e-85	CD8 T cells
PDIA3	0.166262	0.256	0.558	3.65494e-88	7.30988e-85	CD8 T cells
PPIA	0.386794	0.383	0.57	9.55223e-88	1.91045e-84	CD8 T cells
ATP5L	0.23505	0.257	0.538	1.4333e-87	2.8666e-84	CD8 T cells
TRAF3IP3	0.173215	0.294	0.573	1.87802e-87	3.75604e-84	CD8 T cells
PRPF38B	0.242843	0.463	0.701	3.30662e-86	6.61323e-83	CD8 T cells
PYHIN1	0.172536	0.322	0.623	3.75978e-86	7.51955e-83	CD8 T cells
N4BP2L2	0.185988	0.338	0.59	4.01298e-86	8.02596e-83	CD8 T cells
PCED1B-AS1	0.175581	0.272	0.545	7.61763e-86	1.52353e-82	CD8 T cells
RPL8	0.201321	0.507	0.696	1.27207e-85	2.54415e-82	CD8 T cells
TXNIP	0.122899	0.38	0.658	1.60238e-85	3.20476e-82	CD8 T cells
RPS27AP16	0.347162	0.496	0.623	1.83017e-85	3.66034e-82	CD8 T cells
CD96	0.274646	0.285	0.555	1.91896e-85	3.83793e-82	CD8 T cells
ZSCAN9	-0.113116	0.004	0.392	9.65495e-85	1.93099e-81	CD8 T cells
RPL7	0.114094	0.58	0.784	1.09868e-84	2.19736e-81	CD8 T cells
ARPC5	0.19672	0.275	0.56	1.42491e-84	2.84983e-81	CD8 T cells
TRBJ1-4	0.135729	0.007	0.126	1.48341e-84	2.96682e-81	CD8 T cells
PRPF4B	0.218597	0.247	0.55	1.61146e-84	3.22292e-81	CD8 T cells
RP11-96H19.1	0.146007	0.006	0.121	2.05571e-84	4.11143e-81	CD8 T cells
RPL6	0.125092	0.584	0.771	4.14045e-84	8.28091e-81	CD8 T cells
SEPTIN7	0.184951	0.432	0.681	1.12439e-83	2.24879e-80	CD8 T cells
ITM2B	0.287595	0.404	0.618	1.17239e-83	2.34477e-80	CD8 T cells
SRRM1	0.286314	0.395	0.608	1.23846e-82	2.47691e-79	CD8 T cells
CCL4L2	-0.380472	0.021	0.437	1.5422e-82	3.0844e-79	CD8 T cells
PNN	0.345257	0.339	0.56	2.27378e-82	4.54757e-79	CD8 T cells
RBM39	0.27168	0.41	0.636	2.54595e-82	5.09191e-79	CD8 T cells
CTSZ	-0.140871	0.001	0.389	4.22949e-82	8.45899e-79	CD8 T cells
LARP7	0.210011	0.217	0.503	7.35585e-82	1.47117e-78	CD8 T cells
PSME1	0.231512	0.297	0.53	7.73e-82	1.546e-78	CD8 T cells
PRMT2	0.19173	0.256	0.563	1.49106e-81	2.98213e-78	CD8 T cells
NAP1L1	0.254952	0.398	0.57	1.6485e-81	3.297e-78	CD8 T cells
PAPOLA	0.177757	0.233	0.52	2.91571e-81	5.83141e-78	CD8 T cells
HNRNPU	0.205654	0.496	0.716	4.89446e-81	9.78893e-78	CD8 T cells
SLC25A6	0.291271	0.178	0.46	5.14185e-81	1.02837e-77	CD8 T cells
PPP1R12A	0.192903	0.245	0.53	6.58164e-81	1.31633e-77	CD8 T cells
HNRNPUL2-BSCL2	0.116015	0.004	0.131	1.2509e-80	2.5018e-77	CD8 T cells
GNLY	0.228774	0.501	0.781	1.25631e-80	2.51262e-77	CD8 T cells
MBNL1	0.145041	0.351	0.585	1.22967e-79	2.45935e-76	CD8 T cells
RPS24	0.148709	0.542	0.741	1.36906e-79	2.73812e-76	CD8 T cells
RP11-36C20.1	0.178097	0.197	0.477	3.14259e-79	6.28518e-76	CD8 T cells
CD37	0.380426	0.207	0.452	6.18132e-79	1.23626e-75	CD8 T cells
DDX5	0.243016	0.602	0.804	1.84378e-78	3.68756e-75	CD8 T cells
RPL18	0.157394	0.498	0.673	4.99281e-78	9.98563e-75	CD8 T cells
PNRC1	0.204152	0.433	0.656	5.15963e-78	1.03193e-74	CD8 T cells
CCNF	0.110321	0.006	0.259	7.69949e-78	1.5399e-74	CD8 T cells
ACIN1	0.241296	0.264	0.528	1.08626e-77	2.17252e-74	CD8 T cells
YWHAZ	0.169726	0.391	0.616	1.1259e-77	2.2518e-74	CD8 T cells
UBXN4	0.140182	0.279	0.54	1.30695e-77	2.6139e-74	CD8 T cells
MGEA5	0.16061	0.364	0.613	1.62749e-77	3.25498e-74	CD8 T cells
EIF5B	0.219009	0.209	0.48	6.20968e-77	1.24194e-73	CD8 T cells
ANKRD12	0.265943	0.443	0.633	1.6689e-76	3.3378e-73	CD8 T cells
NKG7	0.325627	0.395	0.611	2.21045e-76	4.4209e-73	CD8 T cells
LATS2	0.192327	0.015	0.286	3.21372e-76	6.42744e-73	CD8 T cells
KMT2A	0.401496	0.292	0.48	3.42159e-76	6.84317e-73	CD8 T cells
GMFG	0.212639	0.283	0.513	3.45958e-76	6.91915e-73	CD8 T cells
RBL2	0.120537	0.247	0.525	3.64521e-76	7.29042e-73	CD8 T cells
RPL34P27	0.342837	0.311	0.482	8.11642e-76	1.62328e-72	CD8 T cells
TRBC2	0.302951	0.555	0.701	2.7796e-74	5.55919e-71	CD8 T cells
IFITM1	0.260611	0.251	0.51	3.25428e-74	6.50856e-71	CD8 T cells
RPL5	0.24901	0.601	0.731	3.79259e-74	7.58518e-71	CD8 T cells
FAM111B	-0.10336	0.001	0.362	3.46395e-73	6.9279e-70	CD8 T cells
LRRFIP1	0.254428	0.295	0.51	7.98854e-73	1.59771e-69	CD8 T cells
RPL24	0.249622	0.548	0.714	9.07397e-73	1.81479e-69	CD8 T cells
ST8SIA6	-0.112665	0.001	0.352	1.24352e-72	2.48705e-69	CD8 T cells
OAZ1	0.276906	0.389	0.583	1.25094e-72	2.50188e-69	CD8 T cells
DEK	0.230996	0.272	0.495	1.43002e-72	2.86003e-69	CD8 T cells
PTP4A2	0.207622	0.298	0.528	1.85824e-72	3.71648e-69	CD8 T cells
RPL36AL	0.292304	0.407	0.588	1.98417e-72	3.96835e-69	CD8 T cells
PSIP1	0.144161	0.201	0.48	3.87081e-72	7.74162e-69	CD8 T cells
RPL29	0.468182	0.32	0.452	4.33909e-72	8.67818e-69	CD8 T cells
SMCHD1	0.340877	0.239	0.475	8.84235e-72	1.76847e-68	CD8 T cells
SCAF11	0.133965	0.367	0.588	9.70653e-72	1.94131e-68	CD8 T cells
HECTD2	0.132169	0.006	0.209	1.08758e-71	2.17516e-68	CD8 T cells
MTATP6P1	0.271321	0.628	0.746	3.17732e-71	6.35465e-68	CD8 T cells
STK4	0.317	0.349	0.538	4.86005e-71	9.7201e-68	CD8 T cells
FOXP1	0.145364	0.209	0.475	5.38621e-71	1.07724e-67	CD8 T cells
ZFAS1	0.227957	0.207	0.422	6.45685e-71	1.29137e-67	CD8 T cells
ACTG1	0.146031	0.311	0.543	4.2376e-70	8.47521e-67	CD8 T cells
STK17A	0.313905	0.254	0.472	4.62845e-70	9.25689e-67	CD8 T cells
RPL18A	0.320077	0.46	0.613	5.34609e-70	1.06922e-66	CD8 T cells
DDX46	0.257876	0.222	0.467	6.02649e-70	1.2053e-66	CD8 T cells
CIRBP	0.263512	0.222	0.447	1.82523e-69	3.65046e-66	CD8 T cells
LCP1	0.289831	0.325	0.535	1.52976e-68	3.05952e-65	CD8 T cells
MATR3	0.264301	0.339	0.528	1.28459e-67	2.56919e-64	CD8 T cells
SLC38A1	-0.131894	0.185	0.477	1.48237e-67	2.96474e-64	CD8 T cells
EEF1B2	0.253567	0.283	0.47	2.0707e-67	4.1414e-64	CD8 T cells
SNRPD2	0.301178	0.225	0.43	3.04041e-67	6.08081e-64	CD8 T cells
CLEC2D	0.300807	0.38	0.563	3.22709e-67	6.45418e-64	CD8 T cells
U2SURP	0.283405	0.233	0.435	7.2858e-67	1.45716e-63	CD8 T cells
SRSF4	0.308097	0.251	0.45	9.23904e-67	1.84781e-63	CD8 T cells
HNRNPA1	0.182845	0.333	0.555	1.14702e-66	2.29405e-63	CD8 T cells
HNRNPA2B1	0.153859	0.467	0.666	1.40124e-66	2.80248e-63	CD8 T cells
HNRNPA3	0.246411	0.327	0.533	2.49041e-66	4.98082e-63	CD8 T cells
UBA52	0.340997	0.53	0.676	3.192e-66	6.384e-63	CD8 T cells
RPL15	0.200234	0.499	0.658	4.92131e-66	9.84263e-63	CD8 T cells
YBX1	0.393507	0.357	0.485	5.91784e-66	1.18357e-62	CD8 T cells
FTL	0.367562	0.604	0.746	8.36533e-66	1.67307e-62	CD8 T cells
ARHGAP30	0.237984	0.282	0.47	9.49177e-66	1.89835e-62	CD8 T cells
CDC42	0.189302	0.26	0.477	1.08569e-65	2.17137e-62	CD8 T cells
TERF2IP	0.238925	0.282	0.462	1.68765e-65	3.3753e-62	CD8 T cells
SRSF5	0.427848	0.511	0.616	1.84885e-64	3.69771e-61	CD8 T cells
SGCB	-0.116163	0.004	0.312	2.67622e-64	5.35243e-61	CD8 T cells
SON	0.377073	0.532	0.656	3.78101e-64	7.56201e-61	CD8 T cells
RPL7A	0.258652	0.438	0.636	4.26109e-64	8.52218e-61	CD8 T cells
COX4I1	0.387501	0.322	0.472	6.07068e-64	1.21414e-60	CD8 T cells
RPS10	0.295813	0.435	0.583	1.49322e-63	2.98643e-60	CD8 T cells
SLFN5	0.379558	0.404	0.563	2.97851e-63	5.95702e-60	CD8 T cells
RPL35	0.479375	0.571	0.641	3.52326e-63	7.04652e-60	CD8 T cells
RPL23AP2	0.163586	0.182	0.425	1.26398e-62	2.52796e-59	CD8 T cells
SARAF	0.313073	0.361	0.528	1.29137e-62	2.58273e-59	CD8 T cells
MT-ND3	0.418529	0.686	0.789	1.76087e-62	3.52173e-59	CD8 T cells
HNRNPK	0.152092	0.322	0.528	2.65207e-62	5.30414e-59	CD8 T cells
UBB	0.449991	0.38	0.513	3.2167e-62	6.43339e-59	CD8 T cells
NCL	0.180199	0.49	0.668	4.74944e-62	9.49888e-59	CD8 T cells
BTG1	0.30878	0.467	0.656	1.12992e-61	2.25984e-58	CD8 T cells
HNRNPR	0.318737	0.244	0.435	2.4095e-61	4.81901e-58	CD8 T cells
RPS15	0.26527	0.576	0.698	2.83347e-61	5.66693e-58	CD8 T cells
RPL9P9	0.275304	0.283	0.495	2.1883e-60	4.37661e-57	CD8 T cells
IFI16	0.181928	0.336	0.555	8.45672e-60	1.69134e-56	CD8 T cells
EPB41	0.34371	0.27	0.44	9.2106e-60	1.84212e-56	CD8 T cells
MYL12A	0.244347	0.341	0.54	1.44843e-59	2.89685e-56	CD8 T cells
ACTB	0.343559	0.551	0.661	1.53028e-59	3.06055e-56	CD8 T cells
BPTF	0.160748	0.28	0.508	2.0713e-59	4.14259e-56	CD8 T cells
PRRC2C	0.349013	0.492	0.643	5.47552e-58	1.0951e-54	CD8 T cells
FYB	0.596036	0.47	0.57	8.9708e-58	1.79416e-54	CD8 T cells
RPS17	0.330812	0.596	0.726	5.23244e-57	1.04649e-53	CD8 T cells
PTPRC	0.367592	0.742	0.844	1.33649e-56	2.67299e-53	CD8 T cells
ARPC2	0.350493	0.592	0.688	2.6842e-56	5.36839e-53	CD8 T cells
RPS9	0.223691	0.402	0.583	2.35937e-55	4.71874e-52	CD8 T cells
RPL4	0.363513	0.537	0.678	2.84899e-55	5.69798e-52	CD8 T cells
JAK1	0.457839	0.358	0.505	6.39204e-55	1.27841e-51	CD8 T cells
ANKRD11	0.218381	0.219	0.405	5.71807e-54	1.14361e-50	CD8 T cells
RPL13P12	0.465421	0.592	0.643	1.0798e-53	2.1596e-50	CD8 T cells
EIF4B	0.143217	0.256	0.462	2.61494e-53	5.22989e-50	CD8 T cells
LAIR2	-0.19924	0	0.281	4.09672e-53	8.19343e-50	CD8 T cells
NEAT1	0.32833	0.369	0.535	2.14026e-52	4.28053e-49	CD8 T cells
DDX17	0.351377	0.465	0.618	2.0109e-51	4.02181e-48	CD8 T cells
SERF2	0.320677	0.414	0.575	9.45571e-51	1.89114e-47	CD8 T cells
RNF213	0.412631	0.338	0.475	7.93006e-50	1.58601e-46	CD8 T cells
FAU	0.2671	0.533	0.696	9.54091e-50	1.90818e-46	CD8 T cells
MT-RNR1	0.148541	0.291	0.485	4.04625e-49	8.09251e-46	CD8 T cells
ATM	0.19535	0.231	0.407	1.47792e-47	2.95585e-44	CD8 T cells
NIPBL	0.374031	0.256	0.397	1.01828e-46	2.03655e-43	CD8 T cells
CFL1	0.483782	0.374	0.46	4.15325e-44	8.3065e-41	CD8 T cells
HIST1H4C	0.233919	0.195	0.347	4.94723e-44	9.89446e-41	CD8 T cells
EIF3A	0.373494	0.314	0.427	5.59263e-43	1.11853e-39	CD8 T cells
ISCA1P1	-0.117592	0	0.231	8.70152e-43	1.7403e-39	CD8 T cells
ZCCHC11	0.323818	0.184	0.322	2.42241e-40	4.84483e-37	CD8 T cells
RP11-359J14.2	-0.106656	0	0.209	2.8438e-38	5.68761e-35	CD8 T cells
GCNT2	-0.107745	0.001	0.183	1.97383e-34	3.94766e-31	CD8 T cells
RP3-467K16.4	-0.134078	0	0.153	1.44932e-27	2.89864e-24	CD8 T cells
RP11-532M24.1	-0.11799	0	0.133	8.77588e-24	1.75518e-20	CD8 T cells
ARL5AP4	0.243782	0.014	0.85	6.08129e-201	1.21626e-197	NK cells
RP11-199F11.2	0.101241	0.014	0.98	1.16753e-192	2.33505e-189	NK cells
TRGJ2	0.218045	0.014	0.857	2.99101e-189	5.98201e-186	NK cells
NUAK1	0.19631	0.014	0.884	3.95702e-175	7.91405e-172	NK cells
THAP9	0.10306	0.014	0.83	6.44455e-165	1.28891e-161	NK cells
FAM111B	0.121536	0.014	0.68	1.3424e-160	2.68479e-157	NK cells
RNU6-242P	0.13023	0.014	0.721	1.45991e-153	2.91982e-150	NK cells
ZNF683	0.382819	0.062	0.986	4.71764e-148	9.43528e-145	NK cells
PPP1R26	0.123925	0.014	0.857	6.85895e-146	1.37179e-142	NK cells
MIR1539	0.166856	0.007	0.639	1.54924e-144	3.09847e-141	NK cells
RP11-666A8.8	0.192317	0.014	0.524	1.03531e-138	2.07063e-135	NK cells
AGAP14	0.210886	0.014	0.673	8.31651e-137	1.6633e-133	NK cells
CTAGE11P	0.118388	0.014	0.721	3.6297e-133	7.25941e-130	NK cells
RP11-693J15.5	0.121921	0.014	0.66	1.3856e-131	2.77121e-128	NK cells
RP11-151N17.1	0.11525	0.014	0.782	1.29219e-130	2.58437e-127	NK cells
AC074121.4	0.195772	0.014	0.619	2.64717e-129	5.29435e-126	NK cells
HMGB1P20	0.113286	0.014	0.619	2.04637e-124	4.09274e-121	NK cells
MCFD2P1	0.151757	0.014	0.531	1.05299e-123	2.10599e-120	NK cells
PRKAR1AP1	0.288302	0.014	0.49	2.26708e-119	4.53417e-116	NK cells
CTD-2537I9.12	0.22181	0.007	0.476	4.64895e-115	9.29789e-112	NK cells
BANK1	0.200541	0.028	0.844	1.22166e-114	2.44331e-111	NK cells
ZFYVE9	0.108783	0.014	0.565	2.02025e-114	4.04051e-111	NK cells
RP11-448N11.2	0.252237	0.014	0.395	1.91755e-110	3.83509e-107	NK cells
CTD-2135D7.2	0.113412	0.007	0.619	4.38529e-110	8.77057e-107	NK cells
ISCA1P1	0.162886	0.007	0.51	1.55935e-107	3.11869e-104	NK cells
RAB43P1	0.162485	0.007	0.51	1.02039e-106	2.04077e-103	NK cells
PBX2P1	0.162789	0.007	0.395	1.19521e-104	2.39042e-101	NK cells
TMEM63B	0.143791	0.021	0.599	8.12873e-104	1.62575e-100	NK cells
CD3E	0.540355	0.186	0.98	8.16922e-98	1.63384e-94	NK cells
MOBP	0.166878	0.007	0.422	8.23458e-96	1.64692e-92	NK cells
S100B	0.136727	0.014	0.864	1.24859e-93	2.49717e-90	NK cells
RP3-467K16.4	0.144738	0.014	0.463	1.572e-93	3.14399e-90	NK cells
ANKRD20A4	0.219996	0.014	0.422	3.39954e-92	6.79909e-89	NK cells
CTD-2616J11.2	0.116865	0.007	0.476	4.58899e-92	9.17798e-89	NK cells
KLKB1	0.218708	0.007	0.401	6.64586e-86	1.32917e-82	NK cells
INCA1	0.152076	0.007	0.415	1.90324e-84	3.80648e-81	NK cells
AGPAT2	0.275203	0.021	0.388	4.08167e-84	8.16334e-81	NK cells
CD3D	0.653974	0.269	0.973	2.04741e-83	4.09481e-80	NK cells
NXPH4	0.214482	0.007	0.429	3.32156e-83	6.64312e-80	NK cells
IDH1-AS1	0.219549	0.007	0.388	5.80573e-83	1.16115e-79	NK cells
CHRNA5	0.219549	0.007	0.388	5.80573e-83	1.16115e-79	NK cells
CTD-2349P21.3	0.129834	0.007	0.435	1.02924e-82	2.05848e-79	NK cells
IL7R	0.130147	0.221	1	5.39996e-81	1.07999e-77	NK cells
TRBJ1-5	0.231993	0.021	0.755	1.64828e-79	3.29656e-76	NK cells
DEPDC4	0.119198	0.007	0.388	7.5652e-78	1.51304e-74	NK cells
RP4-765C7.2	-0.159239	0.103	0.959	1.3304e-77	2.66081e-74	NK cells
RP11-1017G21.6	0.131776	0.007	0.374	1.31996e-75	2.63992e-72	NK cells
RP11-266L9.8	0.120546	0.007	0.497	2.44988e-75	4.89976e-72	NK cells
TMSB4XP8	0.241187	0.414	1	2.32807e-73	4.65613e-70	NK cells
AC007278.3	0.211223	0.014	0.633	2.81457e-72	5.62914e-69	NK cells
AC002398.11	0.146817	0.007	0.381	1.78709e-70	3.57418e-67	NK cells
RP11-416N2.4	0.125663	0.007	0.333	3.57217e-69	7.14435e-66	NK cells
PLEKHG6	0.125663	0.007	0.333	3.57217e-69	7.14435e-66	NK cells
LTB	0.191561	0.152	0.912	1.12576e-68	2.25151e-65	NK cells
PCAT29	0.168383	0.007	0.374	1.91369e-68	3.82737e-65	NK cells
PKN3	0.16084	0.007	0.361	5.50369e-67	1.10074e-63	NK cells
CD2	0.567297	0.421	0.952	2.04019e-66	4.08038e-63	NK cells
XIST	0.319978	0.283	0.925	9.8392e-65	1.96784e-61	NK cells
MT-TR	0.100158	0.007	0.435	2.17754e-64	4.35508e-61	NK cells
RPS18P12	0.132595	0.138	0.871	2.82108e-64	5.64215e-61	NK cells
SNHG5	0.162205	0.269	0.946	4.10737e-64	8.21473e-61	NK cells
RP11-92K2.2	0.138283	0.283	0.932	8.59712e-64	1.71942e-60	NK cells
RP11-222K16.1	0.156529	0.007	0.259	4.20911e-63	8.41821e-60	NK cells
DICER1-AS1	0.163204	0.014	0.306	7.34626e-63	1.46925e-59	NK cells
MFAP3L	0.108254	0.007	0.245	4.75083e-62	9.50165e-59	NK cells
HSP90AA5P	0.145432	0.007	0.286	1.33037e-61	2.66073e-58	NK cells
RHOXF1	0.220612	0.014	0.299	4.80154e-61	9.60308e-58	NK cells
RP11-73M18.8	0.10777	0.007	0.238	4.03273e-60	8.06546e-57	NK cells
CD52	0.138019	0.531	0.986	1.88763e-59	3.77526e-56	NK cells
RNU6-101P	0.145818	0.007	0.272	7.78483e-59	1.55697e-55	NK cells
RP4-604A21.1	0.181183	0.255	0.884	1.75314e-58	3.50627e-55	NK cells
RPL41P2	0.172375	0.49	0.98	1.95708e-58	3.91417e-55	NK cells
HSP90AB1	-0.148988	0.386	0.986	5.71505e-58	1.14301e-54	NK cells
MT-ND4L	0.313167	0.483	0.932	3.56654e-57	7.13308e-54	NK cells
TRBV10-3	0.206781	0.007	0.204	1.08886e-56	2.17771e-53	NK cells
COL5A1	0.185237	0.007	0.211	1.26935e-56	2.5387e-53	NK cells
LBH	-0.396555	0.234	0.925	2.23621e-56	4.47242e-53	NK cells
CTC-559E9.4	0.192354	0.014	0.279	2.2954e-55	4.59079e-52	NK cells
RPL34-AS1	0.206836	0.007	0.17	5.91906e-55	1.18381e-51	NK cells
RNU1-124P	0.116033	0.007	0.211	7.54178e-55	1.50836e-51	NK cells
EZR	0.351423	0.262	0.857	2.95336e-54	5.90672e-51	NK cells
RPL39P3	0.440444	0.186	0.789	1.03875e-52	2.0775e-49	NK cells
RAD21	0.248718	0.31	0.878	1.48023e-52	2.96046e-49	NK cells
CD3G	0.24718	0.097	0.728	1.99586e-52	3.99172e-49	NK cells
LTBR	0.109803	0.007	0.272	2.74677e-52	5.49355e-49	NK cells
CAMKK1	0.186788	0.007	0.218	4.18936e-52	8.37871e-49	NK cells
ERP29P1	0.101382	0.007	0.272	1.90201e-51	3.80402e-48	NK cells
RPS13P2	0.477298	0.241	0.782	3.21391e-51	6.42782e-48	NK cells
RP11-86H7.6	0.181594	0.007	0.163	4.38696e-51	8.77391e-48	NK cells
MT-ND6	-0.224001	0.241	0.864	1.00225e-50	2.0045e-47	NK cells
ACTG1P20	0.109729	0.007	0.184	3.44364e-50	6.88728e-47	NK cells
RPL13AP5	0.129366	0.455	0.925	4.50895e-49	9.0179e-46	NK cells
CTD-2323K18.1	0.261838	0.007	0.19	1.80739e-48	3.61478e-45	NK cells
SH3KBP1	-0.172195	0.303	0.871	2.16584e-48	4.33168e-45	NK cells
COL13A1	0.135245	0.014	0.524	5.42592e-48	1.08518e-44	NK cells
HLA-DRA	-0.221567	0.055	0.748	6.47271e-48	1.29454e-44	NK cells
AC023590.1	0.116698	0.007	0.252	2.39344e-47	4.78689e-44	NK cells
RANP6	-0.117273	0.007	0.68	1.15834e-46	2.31667e-43	NK cells
ZC3H11B	-0.108169	0.007	0.66	1.17014e-46	2.34027e-43	NK cells
FEZ1	0.174006	0.028	0.605	1.68579e-44	3.37158e-41	NK cells
SELL	0.533519	0.145	0.66	2.96876e-44	5.93752e-41	NK cells
DLGAP1-AS2	-0.262852	0.014	0.667	1.55614e-43	3.11228e-40	NK cells
TRIP10	0.29496	0.014	0.476	3.75061e-43	7.50123e-40	NK cells
RBMX	0.119139	0.283	0.816	1.70395e-42	3.40791e-39	NK cells
RPL13AP20	0.623777	0.248	0.673	2.39318e-42	4.78635e-39	NK cells
GIMAP4	0.127912	0.303	0.755	5.4151e-42	1.08302e-38	NK cells
AC002075.4	0.439517	0.255	0.707	1.63118e-41	3.26235e-38	NK cells
MTND1P23	0.216617	0.124	0.701	3.32953e-41	6.65906e-38	NK cells
RP11-53B2.6	0.144502	0.007	0.163	8.13554e-41	1.62711e-37	NK cells
SLC25A6	0.354115	0.172	0.694	9.38726e-41	1.87745e-37	NK cells
S100A4	0.16642	0.283	0.762	1.288e-40	2.57601e-37	NK cells
SRRM2	0.143276	0.455	0.844	1.33393e-40	2.66787e-37	NK cells
AC005517.3	0.181801	0.014	0.184	1.38362e-40	2.76724e-37	NK cells
RPL28	0.108793	0.51	0.823	7.61569e-40	1.52314e-36	NK cells
LAPTM5	-0.169385	0.193	0.714	1.14366e-39	2.28731e-36	NK cells
IL32	0.833915	0.372	0.646	1.34957e-39	2.69914e-36	NK cells
NDUFAF1	-0.242762	0.014	0.626	1.92593e-39	3.85185e-36	NK cells
RPS15AP1	0.40091	0.324	0.707	2.5347e-39	5.06941e-36	NK cells
RP11-36C20.1	0.280231	0.097	0.599	4.28679e-39	8.57358e-36	NK cells
AP000476.1	-0.200743	0.014	0.599	7.35453e-39	1.47091e-35	NK cells
NEDD4	0.112668	0.007	0.476	1.99394e-38	3.98788e-35	NK cells
SERBP1	-0.180288	0.283	0.803	7.1662e-38	1.43324e-34	NK cells
RPL21P4	0.190624	0.214	0.714	1.31636e-37	2.63271e-34	NK cells
RPL39	0.228505	0.531	0.83	1.42302e-37	2.84604e-34	NK cells
HINT1	0.351347	0.255	0.673	1.66587e-37	3.33173e-34	NK cells
NBEAL2	0.12364	0.021	0.51	2.11033e-37	4.22066e-34	NK cells
TPM3	0.22583	0.552	0.83	2.27664e-37	4.55328e-34	NK cells
AC007969.5	0.242915	0.234	0.701	2.34438e-37	4.68877e-34	NK cells
AC016739.2	0.757252	0.455	0.571	6.04026e-37	1.20805e-33	NK cells
RP11-543P15.1	0.711438	0.331	0.605	6.58879e-37	1.31776e-33	NK cells
ARGLU1	-0.119821	0.462	0.898	1.13566e-36	2.27132e-33	NK cells
PDCD4	0.253001	0.338	0.748	1.20607e-36	2.41214e-33	NK cells
IGKC	-0.819072	0.028	0.673	2.12064e-36	4.24127e-33	NK cells
GLTSCR2	0.178438	0.317	0.721	5.10171e-36	1.02034e-32	NK cells
S100A6	0.235562	0.297	0.735	6.49878e-36	1.29976e-32	NK cells
EIF1	0.338198	0.538	0.782	1.89494e-35	3.78987e-32	NK cells
FAM161B	-0.133891	0	0.612	2.05639e-35	4.11279e-32	NK cells
GAPDHP60	-0.132558	0.007	0.578	2.63607e-35	5.27214e-32	NK cells
LPAL2	0.236174	0.007	0.367	4.6309e-35	9.26179e-32	NK cells
CBX3	-0.303929	0.262	0.721	5.62122e-35	1.12424e-31	NK cells
LDHB	0.205004	0.172	0.653	1.00734e-34	2.01469e-31	NK cells
TRBC1	0.170578	0.434	0.714	1.80759e-34	3.61518e-31	NK cells
PFN1	0.145195	0.524	0.755	2.04148e-34	4.08296e-31	NK cells
VIM	0.123498	0.152	0.633	2.3206e-34	4.64121e-31	NK cells
SEPTIN6	0.332432	0.352	0.741	3.08374e-34	6.16749e-31	NK cells
DOC2GP	0.24566	0.021	0.422	3.4884e-34	6.97679e-31	NK cells
RACK1	0.197653	0.51	0.748	1.06981e-33	2.13962e-30	NK cells
MYL12B	0.192461	0.331	0.714	1.50301e-33	3.00602e-30	NK cells
ZFP36L2	0.157498	0.297	0.701	1.57277e-33	3.14554e-30	NK cells
RPS23P8	-0.109432	0.166	0.667	2.45165e-33	4.9033e-30	NK cells
RP4-742C19.12	-0.172673	0.021	0.544	4.26685e-33	8.5337e-30	NK cells
RBM25	0.233886	0.421	0.748	4.60012e-33	9.20025e-30	NK cells
SF3B2	0.265138	0.262	0.66	1.46048e-32	2.92096e-29	NK cells
RPL7P9	0.469171	0.221	0.558	1.68632e-32	3.37264e-29	NK cells
THOC2	0.122666	0.248	0.66	2.88809e-32	5.77617e-29	NK cells
BTN3A2	0.319243	0.303	0.714	3.2478e-32	6.49559e-29	NK cells
MTND4P12	0.381792	0.234	0.633	3.4844e-32	6.9688e-29	NK cells
RPL22	0.107002	0.359	0.68	1.30187e-31	2.60374e-28	NK cells
OAZ1	0.20884	0.393	0.639	2.37956e-31	4.75911e-28	NK cells
RPS26	0.219782	0.4	0.735	7.1161e-31	1.42322e-27	NK cells
RPL5	0.351401	0.531	0.748	1.66842e-30	3.33685e-27	NK cells
SLC4A8	0.164205	0.007	0.15	1.83665e-30	3.67331e-27	NK cells
TRAF3IP3	0.278071	0.338	0.68	1.88567e-30	3.77134e-27	NK cells
MYL6	0.101608	0.51	0.735	2.04387e-30	4.08774e-27	NK cells
ZRANB2	0.145268	0.234	0.633	3.41027e-30	6.82053e-27	NK cells
RBL2	0.178419	0.283	0.626	4.11738e-30	8.23476e-27	NK cells
ATP5E	0.129241	0.462	0.721	4.13193e-30	8.26386e-27	NK cells
RPL36	0.254991	0.49	0.714	4.85061e-30	9.70122e-27	NK cells
PRMT2	0.155113	0.366	0.714	7.05562e-30	1.41112e-26	NK cells
LINC01597	0.117951	0.021	0.388	7.08194e-30	1.41639e-26	NK cells
RP11-864N7.2	0.459395	0.407	0.612	9.10468e-30	1.82094e-26	NK cells
BCLAF1	0.163231	0.338	0.687	9.28436e-30	1.85687e-26	NK cells
TRGV3	-0.147606	0	0.537	1.03203e-29	2.06406e-26	NK cells
RPL10P16	0.24507	0.255	0.605	1.61582e-29	3.23164e-26	NK cells
NACA	0.130509	0.455	0.68	2.30667e-29	4.61334e-26	NK cells
RPL36AL	0.190344	0.462	0.721	2.35426e-29	4.70852e-26	NK cells
SH3BGRL3	0.389156	0.607	0.762	4.82996e-29	9.65992e-26	NK cells
EEF1D	0.359528	0.372	0.612	6.61138e-29	1.32228e-25	NK cells
HLA-F	0.120348	0.531	0.762	8.00709e-29	1.60142e-25	NK cells
TRGV5	-0.103793	0	0.524	9.7658e-29	1.95316e-25	NK cells
FTH1	0.32491	0.448	0.653	1.2552e-28	2.51041e-25	NK cells
SC22CB-1E7.1	0.369774	0.193	0.537	1.31333e-28	2.62666e-25	NK cells
OPTN	0.491471	0.338	0.544	1.37999e-28	2.75997e-25	NK cells
MPHOSPH8	0.468846	0.366	0.599	2.32529e-28	4.65059e-25	NK cells
PPP2R5C	-0.108992	0.359	0.694	3.39246e-28	6.78492e-25	NK cells
RPL7	0.143848	0.538	0.741	3.6686e-28	7.33719e-25	NK cells
ITM2BP1	0.211217	0.007	0.136	4.52218e-28	9.04435e-25	NK cells
KLF6	0.341455	0.366	0.653	5.49074e-28	1.09815e-24	NK cells
RPL3P4	0.271687	0.434	0.694	5.72728e-28	1.14546e-24	NK cells
PNISR	0.212702	0.552	0.782	6.0456e-28	1.20912e-24	NK cells
ILF3	0.214158	0.214	0.592	7.0548e-28	1.41096e-24	NK cells
CDC42SE2	0.281599	0.303	0.585	7.64547e-28	1.52909e-24	NK cells
C11orf58	0.101789	0.262	0.612	8.76083e-28	1.75217e-24	NK cells
ETS1	0.227088	0.531	0.741	1.04055e-27	2.0811e-24	NK cells
SRP14	0.130888	0.317	0.639	2.79532e-27	5.59064e-24	NK cells
AC017104.6	0.110126	0.014	0.347	2.80702e-27	5.61404e-24	NK cells
UBXN4	0.175325	0.303	0.639	3.02033e-27	6.04066e-24	NK cells
IL2RG	0.145924	0.386	0.687	4.15991e-27	8.31983e-24	NK cells
CCL4L2	-0.287635	0.076	0.544	5.91926e-27	1.18385e-23	NK cells
HNRNPA1	0.433512	0.455	0.612	9.4593e-27	1.89186e-23	NK cells
CD96	0.157026	0.345	0.653	9.6774e-27	1.93548e-23	NK cells
GOLGB1	0.387289	0.255	0.551	1.44855e-26	2.8971e-23	NK cells
SYNE2	0.107699	0.531	0.789	2.28198e-26	4.56396e-23	NK cells
TOMM7	0.264214	0.372	0.612	2.56041e-26	5.12083e-23	NK cells
TMBIM6	0.33038	0.283	0.592	4.00436e-26	8.00871e-23	NK cells
C1orf50	-0.181733	0	0.483	6.59197e-26	1.31839e-22	NK cells
RPS24	0.178826	0.566	0.748	9.97384e-26	1.99477e-22	NK cells
ARID4B	-0.163439	0.234	0.592	1.55229e-25	3.10457e-22	NK cells
IFI16	0.309903	0.428	0.653	1.92919e-25	3.85839e-22	NK cells
YWHAZ	0.152042	0.462	0.653	2.93607e-25	5.87213e-22	NK cells
LRRFIP1	0.30484	0.324	0.585	4.99228e-25	9.98456e-22	NK cells
RPL35	0.375346	0.51	0.667	9.51222e-25	1.90244e-21	NK cells
COX7C	0.276367	0.317	0.578	1.02628e-24	2.05257e-21	NK cells
SEC62	-0.14429	0.179	0.558	1.16706e-24	2.33412e-21	NK cells
RPS27AP16	0.388102	0.441	0.619	2.43218e-24	4.86436e-21	NK cells
TRBC2	0.388732	0.469	0.585	2.72307e-24	5.44614e-21	NK cells
SLC38A1	0.116689	0.262	0.565	3.78978e-24	7.57957e-21	NK cells
RP11-158M2.2	-0.192704	0	0.449	1.18019e-23	2.36039e-20	NK cells
RP11-496D1.2	0.100681	0.007	0.293	1.23607e-23	2.47214e-20	NK cells
RPS15	0.11969	0.497	0.707	1.54965e-23	3.09929e-20	NK cells
RPL24	0.148474	0.421	0.646	1.72196e-23	3.44392e-20	NK cells
RPL4	0.517975	0.448	0.497	2.22691e-23	4.45381e-20	NK cells
KIAA1551	0.23366	0.372	0.592	2.91702e-23	5.83404e-20	NK cells
RPL8	0.441434	0.462	0.571	3.50796e-23	7.01592e-20	NK cells
BTG1	0.391651	0.572	0.701	3.5142e-23	7.02839e-20	NK cells
FOXP1	0.126163	0.207	0.551	4.40218e-23	8.80436e-20	NK cells
THRAP3	-0.110743	0.214	0.558	5.41879e-23	1.08376e-19	NK cells
CTA-253N17.1	0.121974	0.007	0.109	9.54777e-23	1.90955e-19	NK cells
RP11-266K4.14	0.123827	0.007	0.109	9.92987e-23	1.98597e-19	NK cells
RPL18A	0.32796	0.386	0.571	9.95243e-23	1.99049e-19	NK cells
PSMA7	0.305667	0.297	0.544	1.26058e-22	2.52116e-19	NK cells
CTD-3035D6.1	0.184406	0.124	0.503	1.34078e-22	2.68155e-19	NK cells
RPLP0	0.35192	0.338	0.463	1.65018e-22	3.30036e-19	NK cells
CMKLR1	0.489028	0.069	0.354	3.20265e-22	6.40531e-19	NK cells
CTD-2287O16.1	0.191314	0.159	0.449	3.26966e-22	6.53932e-19	NK cells
MBNL1	0.112267	0.393	0.646	4.16225e-22	8.3245e-19	NK cells
SRSF12	-0.284401	0	0.422	6.47488e-22	1.29498e-18	NK cells
SLTM	0.444614	0.255	0.469	7.18198e-22	1.4364e-18	NK cells
IFITM1	0.215065	0.324	0.565	8.77481e-22	1.75496e-18	NK cells
CALM2	0.341466	0.331	0.524	9.37185e-22	1.87437e-18	NK cells
ARL4C	0.209479	0.421	0.605	9.72217e-22	1.94443e-18	NK cells
HNRNPM	0.155482	0.352	0.619	1.14022e-21	2.28044e-18	NK cells
HNRNPD	0.112407	0.324	0.551	1.26886e-21	2.53771e-18	NK cells
NPM1	0.160765	0.324	0.544	1.52236e-21	3.04472e-18	NK cells
GPR141	0.177912	0.021	0.293	2.17544e-21	4.35088e-18	NK cells
ANP32B	-0.158142	0.159	0.524	2.33153e-21	4.66305e-18	NK cells
CST7	0.169422	0.469	0.646	2.61559e-21	5.23118e-18	NK cells
SRRM1	0.121872	0.366	0.544	2.86447e-21	5.72895e-18	NK cells
RPL34P27	0.515007	0.248	0.442	3.76023e-21	7.52046e-18	NK cells
SEPTIN7	0.259237	0.552	0.748	4.0096e-21	8.0192e-18	NK cells
SLFN5	0.610877	0.469	0.599	5.05858e-21	1.01172e-17	NK cells
AP000769.1	0.260402	0.745	0.85	5.62717e-21	1.12543e-17	NK cells
MTATP6P1	0.332746	0.586	0.721	6.25665e-21	1.25133e-17	NK cells
RP11-466H18.1	0.564532	0.2	0.361	6.3098e-21	1.26196e-17	NK cells
UBA52	0.398846	0.559	0.673	7.25378e-21	1.45076e-17	NK cells
DDX46	0.259388	0.221	0.531	1.15509e-20	2.31017e-17	NK cells
AC018755.16	-0.128398	0	0.401	1.20549e-20	2.41098e-17	NK cells
HMGB1	0.292337	0.607	0.728	1.49986e-20	2.99973e-17	NK cells
SRSF4	0.289246	0.262	0.456	2.20672e-20	4.41343e-17	NK cells
PAPOLA	0.488298	0.234	0.381	2.31209e-20	4.62417e-17	NK cells
RPL10A	0.298534	0.303	0.51	2.77356e-20	5.54712e-17	NK cells
MGEA5	0.351005	0.434	0.592	2.9593e-20	5.91859e-17	NK cells
ZNF501	-0.251761	0	0.395	3.1489e-20	6.29781e-17	NK cells
KIR2DP1	-0.161542	0	0.395	3.1489e-20	6.29781e-17	NK cells
ADAM28	-0.341622	0.041	0.429	3.23386e-20	6.46772e-17	NK cells
STK4	0.436017	0.352	0.537	3.63956e-20	7.27912e-17	NK cells
RPL6	0.764987	0.538	0.531	4.07719e-20	8.15438e-17	NK cells
PSIP1	0.494148	0.255	0.449	4.53231e-20	9.06461e-17	NK cells
SET	0.157669	0.352	0.578	5.41261e-20	1.08252e-16	NK cells
PRPF40A	0.149314	0.234	0.497	5.48951e-20	1.0979e-16	NK cells
BOD1L1	-0.152501	0.248	0.578	6.36863e-20	1.27373e-16	NK cells
NEAT1	0.351209	0.421	0.667	7.59999e-20	1.52e-16	NK cells
LINC00298	0.246292	0.014	0.245	7.62632e-20	1.52526e-16	NK cells
CCDC162P	-0.104165	0	0.388	8.16723e-20	1.63345e-16	NK cells
RP11-104L21.2	-0.141339	0	0.388	8.16723e-20	1.63345e-16	NK cells
GTF3A	0.16329	0.214	0.51	1.50334e-19	3.00668e-16	NK cells
KMT2A	0.36461	0.352	0.537	1.93958e-19	3.87916e-16	NK cells
H3F3B	0.460707	0.545	0.667	2.07759e-19	4.15519e-16	NK cells
FGFBP2	0.280891	0.469	0.626	2.178e-19	4.35601e-16	NK cells
RPL15	0.531544	0.503	0.531	3.45034e-19	6.90068e-16	NK cells
SON	0.293799	0.49	0.667	3.61588e-19	7.23177e-16	NK cells
FTL	0.22297	0.545	0.748	4.71077e-19	9.42154e-16	NK cells
RPS17	0.461805	0.572	0.612	5.27694e-19	1.05539e-15	NK cells
PPIA	0.201336	0.372	0.537	6.65611e-19	1.33122e-15	NK cells
TXNIP	0.470791	0.538	0.646	8.11716e-19	1.62343e-15	NK cells
UQCRB	-0.119787	0.297	0.571	9.51104e-19	1.90221e-15	NK cells
CD74	0.305758	0.29	0.524	9.86428e-19	1.97286e-15	NK cells
RSL1D1	0.126659	0.138	0.401	1.07004e-18	2.14009e-15	NK cells
KLRD1	0.159146	0.559	0.81	1.10701e-18	2.21402e-15	NK cells
FYB	0.437166	0.407	0.558	1.53459e-18	3.06917e-15	NK cells
PDIA3	0.257946	0.269	0.483	1.64708e-18	3.29416e-15	NK cells
ARPC5	0.696477	0.31	0.429	2.06847e-18	4.13693e-15	NK cells
RPL18	0.389455	0.428	0.565	2.34581e-18	4.69162e-15	NK cells
PNRC1	0.135764	0.483	0.639	2.43108e-18	4.86217e-15	NK cells
HNRNPR	0.196653	0.214	0.408	2.8812e-18	5.7624e-15	NK cells
PNN	0.486074	0.414	0.51	3.58177e-18	7.16354e-15	NK cells
GCC2	0.34901	0.303	0.476	3.89635e-18	7.79271e-15	NK cells
ARHGAP30	0.421412	0.428	0.524	5.17173e-18	1.03435e-14	NK cells
SARAF	0.253594	0.29	0.51	6.17679e-18	1.23536e-14	NK cells
NKG7	0.203083	0.6	0.776	6.4824e-18	1.29648e-14	NK cells
ANKRD12	0.173498	0.331	0.544	6.6362e-18	1.32724e-14	NK cells
RPL29	0.387596	0.283	0.415	7.43207e-18	1.48641e-14	NK cells
TTC23	-0.13624	0	0.354	8.64857e-18	1.72971e-14	NK cells
CX3CR1	-0.350279	0.069	0.388	1.19821e-17	2.39642e-14	NK cells
PCED1B-AS1	0.369096	0.255	0.415	1.23591e-17	2.47183e-14	NK cells
RP11-371A22.1	0.181157	0.152	0.374	1.34741e-17	2.69483e-14	NK cells
TAF1D	0.171543	0.186	0.435	1.79047e-17	3.58095e-14	NK cells
U2SURP	0.158988	0.248	0.435	2.07985e-17	4.1597e-14	NK cells
FAU	0.569177	0.593	0.653	2.14689e-17	4.29379e-14	NK cells
OST4	0.134231	0.207	0.415	2.38113e-17	4.76226e-14	NK cells
HNRNPK	0.396225	0.386	0.51	2.82532e-17	5.65064e-14	NK cells
UEVLD	0.174982	0.034	0.306	3.00257e-17	6.00514e-14	NK cells
GAPDH	0.218874	0.297	0.497	3.42262e-17	6.84525e-14	NK cells
RPS10	0.348351	0.372	0.503	3.85427e-17	7.70854e-14	NK cells
GAS5	0.147973	0.214	0.435	4.33166e-17	8.66332e-14	NK cells
AKAP13	0.367484	0.483	0.558	4.8255e-17	9.65099e-14	NK cells
NAP1L1	0.268596	0.331	0.449	5.2652e-17	1.05304e-13	NK cells
NLGN2	-0.203219	0	0.34	5.33065e-17	1.06613e-13	NK cells
UBB	0.413949	0.49	0.633	6.19873e-17	1.23975e-13	NK cells
CDC42	0.256561	0.31	0.469	1.66081e-16	3.32162e-13	NK cells
HNRNPA2B1	0.238888	0.593	0.673	2.49449e-16	4.98897e-13	NK cells
GRB2	0.342505	0.207	0.381	3.64368e-16	7.28736e-13	NK cells
BPTF	0.389412	0.338	0.463	4.81945e-16	9.63891e-13	NK cells
SRGN	0.350609	0.476	0.605	5.12669e-16	1.02534e-12	NK cells
ACTB	0.220474	0.538	0.701	6.11475e-16	1.22295e-12	NK cells
CCNI	0.124539	0.297	0.469	7.70713e-16	1.54143e-12	NK cells
MYL12A	0.627408	0.4	0.442	8.83198e-16	1.7664e-12	NK cells
CFL1	0.526046	0.455	0.524	9.59881e-16	1.91976e-12	NK cells
LCP1	0.341056	0.379	0.524	1.15422e-15	2.30843e-12	NK cells
ACTG1	0.141283	0.324	0.524	1.234e-15	2.468e-12	NK cells
PYHIN1	0.264579	0.593	0.721	1.28825e-15	2.57649e-12	NK cells
RPL7A	0.688807	0.469	0.463	1.52319e-15	3.04639e-12	NK cells
RPSA	0.45398	0.372	0.469	1.52454e-15	3.04907e-12	NK cells
FAM65B	-0.103431	0.166	0.381	1.83761e-15	3.67521e-12	NK cells
RPS11P5	0.43274	0.241	0.32	1.88274e-15	3.76548e-12	NK cells
NDUFA1	0.191766	0.179	0.401	2.84598e-15	5.69197e-12	NK cells
KTN1	0.297926	0.248	0.415	3.30089e-15	6.60179e-12	NK cells
PPP1R12A	0.390082	0.269	0.435	3.61837e-15	7.23674e-12	NK cells
DDX17	0.526606	0.6	0.646	6.45838e-15	1.29168e-11	NK cells
JAK1	0.328023	0.483	0.619	7.00407e-15	1.40081e-11	NK cells
DEK	0.102245	0.248	0.49	7.88869e-15	1.57774e-11	NK cells
ARPC2	0.368973	0.669	0.735	7.92249e-15	1.5845e-11	NK cells
PSME1	0.241487	0.303	0.463	9.07628e-15	1.81526e-11	NK cells
SYF2	0.384475	0.276	0.401	1.53545e-14	3.0709e-11	NK cells
DDX5	0.267658	0.538	0.592	1.55328e-14	3.10655e-11	NK cells
HNRNPU	0.341869	0.586	0.653	1.61789e-14	3.23578e-11	NK cells
ITM2B	0.353289	0.379	0.497	1.82679e-14	3.65357e-11	NK cells
EIF3A	0.134965	0.317	0.476	1.89901e-14	3.79802e-11	NK cells
ABCD1	-0.121102	0.007	0.279	3.27927e-14	6.55853e-11	NK cells
RPS5	0.513331	0.386	0.456	3.34546e-14	6.69092e-11	NK cells
PRPF4B	0.224086	0.2	0.422	6.02509e-14	1.20502e-10	NK cells
PTPRC	0.397615	0.738	0.803	6.77229e-14	1.35446e-10	NK cells
EIF4B	0.467975	0.29	0.422	7.7603e-14	1.55206e-10	NK cells
CYTH1	0.359187	0.324	0.442	8.8999e-14	1.77998e-10	NK cells
MATR3	0.156162	0.303	0.524	9.3925e-14	1.8785e-10	NK cells
PSMC3IP	0.238108	0.014	0.163	1.09173e-13	2.18346e-10	NK cells
COX4I1	0.538264	0.276	0.354	1.18561e-13	2.37121e-10	NK cells
ELF1	0.250783	0.255	0.388	1.29326e-13	2.58652e-10	NK cells
RPL9P9	0.347134	0.262	0.388	1.63378e-13	3.26756e-10	NK cells
MT-ND3	0.351238	0.607	0.707	1.68127e-13	3.36254e-10	NK cells
KB-1125A3.12	0.203248	0.014	0.116	1.77236e-13	3.54472e-10	NK cells
ACTR2	0.254569	0.352	0.517	1.86308e-13	3.72616e-10	NK cells
SERF2	0.244154	0.393	0.571	2.15251e-13	4.30503e-10	NK cells
WIPF1	0.223685	0.345	0.469	2.85938e-13	5.71875e-10	NK cells
ATM	0.108011	0.283	0.442	3.18347e-13	6.36693e-10	NK cells
SMKR1	0.298901	0.014	0.19	3.29307e-13	6.58613e-10	NK cells
SRSF5	0.352109	0.434	0.571	4.52666e-13	9.05332e-10	NK cells
PRPF38B	0.219272	0.497	0.639	6.1895e-13	1.2379e-09	NK cells
GMFG	0.545524	0.31	0.408	8.46875e-13	1.69375e-09	NK cells
GNLY	0.340496	0.869	0.932	1.11212e-12	2.22424e-09	NK cells
TERF2IP	0.203167	0.214	0.347	1.40432e-12	2.80865e-09	NK cells
NCL	0.236716	0.469	0.612	2.00129e-12	4.00258e-09	NK cells
RPL13P12	0.466098	0.414	0.49	2.06923e-12	4.13847e-09	NK cells
NUCKS1	0.360544	0.359	0.463	2.25177e-12	4.50355e-09	NK cells
PRRC2C	0.347638	0.476	0.599	2.62913e-12	5.25826e-09	NK cells
SRSF11	0.288548	0.497	0.626	4.99281e-12	9.98563e-09	NK cells
CLEC2D	0.363533	0.255	0.401	1.70346e-11	3.40693e-08	NK cells
RP11-425L10.1	0.39753	0.262	0.333	3.21534e-11	6.43068e-08	NK cells
RP11-230F18.6	-0.134226	0	0.231	4.66557e-11	9.33114e-08	NK cells
RNF213	0.149715	0.317	0.497	4.85651e-11	9.71302e-08	NK cells
ATP5L	0.245686	0.207	0.34	5.24193e-11	1.04839e-07	NK cells
EEF1B2	0.338954	0.193	0.34	6.58864e-11	1.31773e-07	NK cells
PTP4A2	0.280847	0.248	0.381	7.09255e-11	1.41851e-07	NK cells
AC131263.1	-0.153038	0	0.224	1.04599e-10	2.09198e-07	NK cells
HMGB1P29	-0.204754	0	0.224	1.04599e-10	2.09198e-07	NK cells
YBX1	0.3023	0.317	0.415	1.62062e-10	3.24124e-07	NK cells
AB019441.29	0.143761	0.069	0.259	1.98025e-10	3.9605e-07	NK cells
EPB41	0.249402	0.262	0.388	4.07356e-10	8.14712e-07	NK cells
RPL34P18	0.581414	0.228	0.252	4.232e-10	8.46399e-07	NK cells
RBM39	0.306876	0.421	0.551	4.48872e-10	8.97745e-07	NK cells
RPS19P3	0.400087	0.214	0.299	5.21684e-10	1.04337e-06	NK cells
LIM2	-0.158584	0.007	0.204	1.1889e-09	2.37779e-06	NK cells
HNRNPC	0.192589	0.248	0.408	1.21192e-09	2.42384e-06	NK cells
CD37	0.561359	0.179	0.265	2.01771e-09	4.03541e-06	NK cells
TRIM62	0.121182	0.007	0.122	2.51945e-09	5.0389e-06	NK cells
INTS6P1	0.192125	0.007	0.129	4.38595e-09	8.77191e-06	NK cells
ANKRD11	0.27756	0.2	0.313	5.18614e-09	1.03723e-05	NK cells
ZFAS1	0.10256	0.117	0.245	1.41088e-08	2.82176e-05	NK cells
RP11-686D22.8	-0.225919	0	0.177	2.56963e-08	5.13926e-05	NK cells
RN7SL473P	-0.243759	0	0.177	2.56963e-08	5.13926e-05	NK cells
MT-RNR1	0.200639	0.255	0.361	3.44004e-08	6.88008e-05	NK cells
ZCCHC11	0.176518	0.166	0.327	3.44253e-08	6.88506e-05	NK cells
PDZD4	-0.173184	0.007	0.17	6.38851e-08	0.00012777	NK cells
HNRNPA3P2	-0.159873	0	0.163	1.18178e-07	0.000236357	NK cells
SCARNA15	-0.157235	0	0.156	2.51482e-07	0.000502964	NK cells
RPL23AP2	0.302208	0.166	0.224	1.28194e-06	0.00256388	NK cells
ADGRG5	-0.191558	0.028	0.163	1.5047e-06	0.00300941	NK cells
RN7SL558P	-0.119087	0	0.136	2.34892e-06	0.00469784	NK cells
CHPT1	-0.126895	0	0.136	2.34892e-06	0.00469784	NK cells
HIST1H4C	0.130544	0.159	0.293	3.7311e-06	0.0074622	NK cells
RP11-473M20.9	0.167555	0.014	0.109	4.23315e-06	0.00846631	NK cells
RP11-323F24.3	0.107313	0.008	0.806	2.86783e-255	5.73565e-252	B cells
ZIK1	0.160236	0.017	0.815	2.3041e-246	4.6082e-243	B cells
CCDC157	0.106681	0.008	0.653	2.46689e-215	4.93378e-212	B cells
NDUFAF1	0.172154	0.029	0.806	5.41025e-205	1.08205e-201	B cells
RP11-367E12.4	0.111162	0.008	0.694	5.46491e-205	1.09298e-201	B cells
ACTR3P2	0.178249	0.021	0.941	4.7019e-204	9.40381e-201	B cells
TREML2	0.181129	0.013	0.599	5.95615e-201	1.19123e-197	B cells
RP11-64K12.9	0.120738	0.008	0.595	6.728e-201	1.3456e-197	B cells
EZR-AS1	0.191321	0.008	0.595	1.12042e-198	2.24085e-195	B cells
SLC25A3P2	0.130527	0.013	0.649	1.89726e-183	3.79453e-180	B cells
NSDHL	0.114574	0.013	0.581	1.46709e-181	2.93417e-178	B cells
XXbac-BPG154L12.5	0.118898	0.008	0.599	5.11899e-180	1.0238e-176	B cells
ZNF135	0.17631	0.013	0.477	2.66862e-164	5.33723e-161	B cells
IGKV3-11	0.117001	0.034	0.964	1.0589e-160	2.1178e-157	B cells
RP11-219E7.1	0.15484	0.008	0.5	3.30478e-153	6.60955e-150	B cells
ZNF282	0.149004	0.008	0.793	1.12241e-152	2.24481e-149	B cells
IL32	0.217734	0.046	0.892	9.10227e-148	1.82045e-144	B cells
RPL31P45	0.231093	0.008	0.347	1.86986e-146	3.73971e-143	B cells
NDUFB4P2	0.194849	0.008	0.757	9.21723e-142	1.84345e-138	B cells
AC006509.7	0.132733	0.008	0.423	5.38949e-140	1.0779e-136	B cells
FAM157C	0.139547	0.008	0.459	8.13824e-139	1.62765e-135	B cells
CD96	0.298969	0.118	0.973	1.23313e-137	2.46627e-134	B cells
IGHJ3	0.107264	0.008	0.401	1.01049e-136	2.02098e-133	B cells
GPNMB	0.106354	0.004	0.563	2.37353e-133	4.74705e-130	B cells
RASL10A	0.126441	0.004	0.477	1.31161e-132	2.62322e-129	B cells
CTSZ	0.214958	0.059	0.892	6.51715e-130	1.30343e-126	B cells
CLDN7	0.186614	0.008	0.45	1.5733e-129	3.1466e-126	B cells
ZFYVE9	0.113653	0.004	0.419	2.03459e-128	4.06919e-125	B cells
SIRPB1	0.161458	0.004	0.378	1.73102e-126	3.46204e-123	B cells
RP11-560B16.5	0.121613	0.004	0.369	2.65182e-126	5.30365e-123	B cells
RP3-336K20--B.2	0.123105	0.004	0.365	5.75506e-125	1.15101e-121	B cells
LINC00444	0.121637	0.004	0.365	5.75506e-125	1.15101e-121	B cells
IGLC3	0.337019	0.206	0.973	1.22711e-124	2.45422e-121	B cells
RP1-12G14.9	0.106959	0.008	0.356	3.16565e-123	6.3313e-120	B cells
FAR2P2	0.1053	0.004	0.464	4.21236e-122	8.42472e-119	B cells
IGLV1-44	0.203812	0.025	0.779	1.1696e-121	2.3392e-118	B cells
LINC01006	0.186457	0.017	0.73	3.49293e-121	6.98587e-118	B cells
ARHGAP42	0.189742	0.008	0.347	2.00103e-120	4.00205e-117	B cells
RP11-301G23.1	0.131732	0.008	0.351	3.90693e-114	7.81385e-111	B cells
CTD-2537I9.12	0.287906	0.013	0.329	8.84481e-113	1.76896e-109	B cells
GIMAP7	0.116736	0.126	0.928	2.62665e-112	5.2533e-109	B cells
CTD-3222D19.11	0.101012	0.008	0.297	3.25325e-111	6.5065e-108	B cells
S100A4	0.132941	0.164	0.91	1.50587e-108	3.01174e-105	B cells
IGKJ3	0.149774	0.008	0.626	1.90192e-108	3.80384e-105	B cells
OPTN	0.326788	0.155	0.905	1.27195e-107	2.5439e-104	B cells
IGLV2-23	0.234728	0.025	0.653	1.08539e-105	2.17077e-102	B cells
CTA-833B7.2	0.113273	0.004	0.329	2.27381e-104	4.54762e-101	B cells
PLD1	0.113273	0.004	0.329	2.27381e-104	4.54762e-101	B cells
IGHV3-21	0.101885	0.029	0.766	3.66542e-104	7.33083e-101	B cells
IGLC2	0.191446	0.315	0.977	1.02026e-103	2.04052e-100	B cells
TMEM232	0.109806	0.008	0.302	5.96955e-101	1.19391e-97	B cells
RP11-43D4.2	0.105392	0.004	0.324	1.96685e-99	3.93371e-96	B cells
HES6	-0.130783	0.008	0.797	3.40656e-97	6.81311e-94	B cells
GNAZ	0.11076	0.008	0.545	9.68927e-97	1.93785e-93	B cells
CD22	-0.269131	0.067	0.865	1.10058e-96	2.20116e-93	B cells
RN7SKP110	0.113346	0.008	0.248	2.9145e-96	5.82899e-93	B cells
PIK3R1	0.155565	0.143	0.856	3.02166e-95	6.04331e-92	B cells
SEZ6L	0.114172	0.004	0.437	3.05126e-95	6.10253e-92	B cells
ALG1L13P	0.114172	0.004	0.437	3.05126e-95	6.10253e-92	B cells
CST7	0.27198	0.059	0.721	4.55452e-95	9.10904e-92	B cells
IL7R	0.150039	0.227	0.905	7.23538e-95	1.44708e-91	B cells
CCL5	0.33049	0.307	0.923	3.63912e-94	7.27824e-91	B cells
BTN3A2	0.311295	0.197	0.856	2.27262e-92	4.54524e-89	B cells
RP11-297N6.4	0.116172	0.004	0.419	1.93408e-91	3.86816e-88	B cells
RPL39P3	0.295972	0.357	0.91	4.19395e-88	8.38791e-85	B cells
RP4-604A21.1	-0.116758	0.471	0.977	2.2508e-85	4.5016e-82	B cells
BTN3A1	0.219489	0.13	0.797	2.58129e-85	5.16259e-82	B cells
LARGE2	0.105035	0.021	0.68	2.85017e-85	5.70034e-82	B cells
RP11-281P23.1	0.141978	0.008	0.23	3.91949e-85	7.83898e-82	B cells
IGLV1-40	0.109907	0.021	0.64	5.55311e-85	1.11062e-81	B cells
LRRC75A-AS1	-0.118821	0.269	0.914	2.21592e-84	4.43184e-81	B cells
LDHB	0.161302	0.227	0.86	2.70199e-84	5.40397e-81	B cells
RP11-371A22.1	0.176434	0.458	0.955	3.71923e-84	7.43847e-81	B cells
ADGRG5	0.155601	0.013	0.55	5.13286e-84	1.02657e-80	B cells
RP11-215P8.3	-0.166054	0.004	0.739	1.75728e-82	3.51455e-79	B cells
CFLAR	-0.102596	0.16	0.865	1.89005e-82	3.7801e-79	B cells
C6orf48	-0.331364	0.206	0.874	9.69741e-82	1.93948e-78	B cells
P2RX1	-0.113222	0.063	0.748	1.28864e-80	2.57729e-77	B cells
MYL12A	-0.101907	0.256	0.896	1.9525e-80	3.90501e-77	B cells
RPL14P1	0.158318	0.429	0.932	9.01971e-80	1.80394e-76	B cells
SCN3A	0.176175	0.038	0.631	5.9815e-79	1.1963e-75	B cells
IGLV2-14	-0.255482	0.029	0.73	4.51089e-77	9.02178e-74	B cells
RP1-200G19.1	0.154309	0.008	0.167	1.56379e-76	3.12758e-73	B cells
LY86-AS1	0.114803	0.004	0.243	2.69916e-76	5.39832e-73	B cells
RP11-36C20.1	0.296024	0.378	0.865	7.82022e-76	1.56404e-72	B cells
FYB	0.206718	0.139	0.77	2.42216e-75	4.84432e-72	B cells
SLFN5	-0.156053	0.097	0.784	1.34344e-74	2.68687e-71	B cells
AC016739.2	0.293029	0.647	0.91	1.40685e-73	2.81369e-70	B cells
SF3B1	0.160552	0.408	0.883	2.00797e-73	4.01595e-70	B cells
TRBC1	0.328207	0.172	0.734	2.14368e-73	4.28736e-70	B cells
WNT10A	0.126199	0.004	0.482	2.17805e-73	4.3561e-70	B cells
AC090498.1	0.176668	0.576	0.928	6.14675e-73	1.22935e-69	B cells
RSL1D1	0.224304	0.298	0.838	1.82541e-72	3.65081e-69	B cells
RPS19P3	0.320002	0.387	0.865	6.57881e-72	1.31576e-68	B cells
SC22CB-1E7.1	0.117059	0.399	0.878	5.5554e-71	1.11108e-67	B cells
KLF15	0.104998	0.004	0.23	1.60233e-70	3.20467e-67	B cells
IGHV4-28	0.25303	0.017	0.36	1.34413e-69	2.68827e-66	B cells
RP11-876N24.4	-0.156943	0.013	0.649	2.12176e-68	4.24352e-65	B cells
RPL36A	-0.113218	0.643	0.959	3.11882e-68	6.23764e-65	B cells
RP3-428L16.2	0.130409	0.004	0.45	3.6039e-68	7.20779e-65	B cells
NKG7	0.152861	0.08	0.631	6.72621e-68	1.34524e-64	B cells
RPL41P2	-0.113953	0.576	0.946	2.35034e-67	4.70069e-64	B cells
TCL6	-0.122905	0.017	0.617	2.38854e-67	4.77707e-64	B cells
RPS11P5	-0.250307	0.424	0.905	2.97551e-67	5.95101e-64	B cells
SRSF4	-0.23966	0.21	0.815	3.44551e-67	6.89102e-64	B cells
RP11-379B18.5	0.112463	0.004	0.131	1.69598e-66	3.39196e-63	B cells
RP5-1074L1.1	-0.120776	0.004	0.622	3.6271e-66	7.25419e-63	B cells
RPS23P8	0.139294	0.45	0.838	5.55613e-66	1.11123e-62	B cells
AP001469.9	-0.100589	0.004	0.599	1.70416e-65	3.40832e-62	B cells
SEPTIN6	-0.177431	0.319	0.833	1.10152e-64	2.20304e-61	B cells
RPL7P9	0.108134	0.349	0.833	2.28856e-64	4.57711e-61	B cells
IL2RG	-0.102785	0.252	0.793	1.2094e-63	2.4188e-60	B cells
CD3D	0.36633	0.143	0.68	1.58871e-63	3.17742e-60	B cells
KCNG1	-0.175725	0.004	0.617	1.39123e-62	2.78246e-59	B cells
IGKV1-5	-0.111921	0.008	0.586	1.91559e-62	3.83117e-59	B cells
ATP5E	-0.122767	0.487	0.874	1.34598e-61	2.69196e-58	B cells
RP11-92K2.2	0.167859	0.424	0.824	1.98959e-61	3.97918e-58	B cells
IGHD	0.246384	0.366	0.784	3.3658e-61	6.7316e-58	B cells
GTSE1	-0.181299	0.008	0.59	1.41229e-60	2.82459e-57	B cells
EML4	0.184077	0.189	0.707	2.36368e-60	4.72736e-57	B cells
RP11-466H18.1	0.191548	0.416	0.802	3.55112e-60	7.10224e-57	B cells
ETS1	-0.123803	0.269	0.788	6.5336e-60	1.30672e-56	B cells
VIM	0.153248	0.214	0.689	3.31047e-59	6.62093e-56	B cells
SRRM1	-0.187402	0.378	0.838	4.9766e-59	9.9532e-56	B cells
RPS27AP16	0.124249	0.71	0.901	5.11242e-59	1.02248e-55	B cells
NEAT1	0.210238	0.429	0.806	7.20099e-59	1.4402e-55	B cells
SH3KBP1	0.117256	0.223	0.703	9.03592e-58	1.80718e-54	B cells
CGN	0.182534	0.004	0.162	3.98279e-57	7.96559e-54	B cells
TOMM7	0.206408	0.403	0.779	1.26464e-56	2.52927e-53	B cells
TTC3	-0.200405	0.214	0.743	1.3163e-56	2.6326e-53	B cells
ZFP36L2	-0.27521	0.277	0.788	2.70068e-56	5.40136e-53	B cells
GAS5	-0.261404	0.378	0.847	4.82159e-56	9.64318e-53	B cells
PFDN5	0.109548	0.504	0.824	1.28557e-55	2.57115e-52	B cells
AC004381.8	0.174758	0.025	0.477	1.41287e-55	2.82574e-52	B cells
MORF4L1	0.166077	0.261	0.707	7.12146e-55	1.42429e-51	B cells
ACTG1	-0.12797	0.319	0.757	1.58783e-54	3.17565e-51	B cells
SNX29P1	-0.128672	0.008	0.527	2.1803e-54	4.36061e-51	B cells
RPL10P9	0.301379	0.429	0.77	4.2432e-54	8.4864e-51	B cells
ZFP36L1	-0.342488	0.462	0.874	1.14667e-53	2.29334e-50	B cells
DDX5	-0.207988	0.559	0.883	2.40755e-53	4.81509e-50	B cells
RPS28P7	0.158242	0.412	0.77	2.51296e-53	5.02593e-50	B cells
BTF3	-0.120312	0.361	0.775	9.45449e-53	1.8909e-49	B cells
ARHGAP30	0.104797	0.248	0.662	7.0918e-52	1.41836e-48	B cells
MTND4P12	0.24168	0.214	0.671	7.10794e-52	1.42159e-48	B cells
RP11-142C4.6	-0.115896	0.034	0.545	7.35971e-52	1.47194e-48	B cells
ACTR2	0.122067	0.315	0.73	7.61204e-52	1.52241e-48	B cells
SRSF11	-0.265661	0.445	0.833	8.10178e-52	1.62036e-48	B cells
COL19A1	-0.175686	0.046	0.559	1.20031e-51	2.40061e-48	B cells
PSIP1	0.202998	0.239	0.644	5.41862e-51	1.08372e-47	B cells
AKAP13	0.212781	0.261	0.68	1.86315e-50	3.7263e-47	B cells
RP11-136K14.1	-0.113931	0.004	0.514	3.07676e-50	6.15351e-47	B cells
RPL34P27	0.30947	0.441	0.73	4.01429e-50	8.02858e-47	B cells
CHD4	-0.185323	0.261	0.703	1.66568e-49	3.33136e-46	B cells
RACK1	0.139356	0.714	0.887	6.66429e-49	1.33286e-45	B cells
LARP7	-0.171581	0.223	0.707	7.45034e-49	1.49007e-45	B cells
RPL23AP42	0.349553	0.349	0.631	1.24786e-48	2.49572e-45	B cells
TRAF3IP3	0.153242	0.214	0.631	1.60699e-48	3.21399e-45	B cells
C11orf58	-0.116163	0.277	0.689	1.59214e-47	3.18429e-44	B cells
AGPAT2	-0.183902	0.008	0.486	3.23985e-47	6.47971e-44	B cells
AC002075.4	0.208343	0.345	0.689	4.36522e-47	8.73045e-44	B cells
LPP-AS2	-0.117634	0.004	0.5	4.67703e-47	9.35406e-44	B cells
RP11-385F7.1	0.113993	0.004	0.153	4.87635e-47	9.7527e-44	B cells
RP11-1217F2.22	0.113993	0.004	0.153	4.87635e-47	9.7527e-44	B cells
BANK1	0.134711	0.487	0.757	5.77018e-47	1.15404e-43	B cells
GNLY	0.103637	0.126	0.581	6.14965e-47	1.22993e-43	B cells
TRBC2	0.17049	0.361	0.685	1.20147e-46	2.40293e-43	B cells
CTD-3035D6.1	0.133876	0.374	0.68	1.50907e-46	3.01814e-43	B cells
GCC2	-0.182612	0.235	0.671	2.1073e-46	4.21459e-43	B cells
IGKC	0.512916	0.513	0.73	2.4217e-46	4.8434e-43	B cells
PPP2R5C	0.21093	0.231	0.626	3.3814e-46	6.7628e-43	B cells
FUS	0.200489	0.382	0.667	1.27087e-45	2.54173e-42	B cells
BPTF	-0.105303	0.437	0.788	1.39888e-45	2.79776e-42	B cells
RP11-475C16.1	0.167966	0.546	0.689	4.52089e-45	9.04177e-42	B cells
LTB	0.309129	0.399	0.64	4.74918e-45	9.49835e-42	B cells
RPL13P12	0.122533	0.79	0.919	5.31035e-45	1.06207e-41	B cells
PTPRC	0.215709	0.567	0.757	8.41618e-45	1.68324e-41	B cells
ARGLU1	0.25888	0.441	0.698	1.32942e-44	2.65884e-41	B cells
FAM129C	0.201492	0.248	0.617	2.21352e-44	4.42705e-41	B cells
HP1BP3	-0.371019	0.239	0.694	2.95776e-44	5.91552e-41	B cells
CDC42SE2	0.268185	0.189	0.554	8.76318e-44	1.75264e-40	B cells
AB019441.29	0.239151	0.294	0.617	6.28863e-43	1.25773e-39	B cells
VTRNA1-1	0.167677	0.013	0.356	7.90521e-43	1.58104e-39	B cells
RP11-265P11.1	0.356884	0.025	0.32	2.12788e-42	4.25576e-39	B cells
MZB1	0.224829	0.042	0.414	4.80754e-42	9.61508e-39	B cells
SRRM2	0.123235	0.454	0.689	5.07171e-42	1.01434e-38	B cells
FNBP1	0.108872	0.349	0.608	8.6195e-42	1.7239e-38	B cells
SEC62	0.134676	0.378	0.68	9.76397e-42	1.95279e-38	B cells
IFI16	0.102259	0.387	0.667	1.03949e-41	2.07897e-38	B cells
UBB	0.314408	0.492	0.712	1.29237e-41	2.58474e-38	B cells
EEF1B2	0.147017	0.508	0.676	3.02453e-41	6.04905e-38	B cells
MTMR11	0.133789	0.004	0.108	1.38516e-40	2.77033e-37	B cells
EIF1	0.169755	0.58	0.779	1.78553e-40	3.57106e-37	B cells
RPS13P2	0.283598	0.462	0.649	4.12196e-40	8.24393e-37	B cells
HLA-F	0.152013	0.324	0.572	4.36033e-40	8.72065e-37	B cells
IGHV3-64	-0.127802	0.004	0.437	4.78187e-40	9.56375e-37	B cells
RPL13AP20	0.442402	0.416	0.626	6.40938e-40	1.28188e-36	B cells
TAX1BP1	0.218018	0.286	0.608	6.43046e-40	1.28609e-36	B cells
PYHIN1	0.146595	0.063	0.432	7.73375e-40	1.54675e-36	B cells
CALM2	-0.169216	0.29	0.631	2.89378e-39	5.78757e-36	B cells
ITM2B	0.298303	0.282	0.577	3.89356e-39	7.78712e-36	B cells
MT-ND4L	0.234901	0.529	0.739	4.18854e-39	8.37708e-36	B cells
BTG1	0.106287	0.597	0.757	5.71408e-39	1.14282e-35	B cells
TMBIM6	0.155212	0.282	0.559	2.8444e-38	5.68881e-35	B cells
SGCB	-0.266942	0.004	0.441	5.30809e-38	1.06162e-34	B cells
GRB2	0.10702	0.374	0.622	1.08754e-37	2.17509e-34	B cells
GMFG	0.203555	0.197	0.523	1.38209e-37	2.76417e-34	B cells
CARD6	0.161808	0.017	0.284	3.099e-37	6.19799e-34	B cells
RBMX	0.169515	0.298	0.604	3.81961e-37	7.63921e-34	B cells
RP9P	0.179975	0.017	0.279	5.10771e-37	1.02154e-33	B cells
SERF2	0.205681	0.538	0.68	7.38592e-37	1.47718e-33	B cells
ACIN1	0.113452	0.286	0.572	7.40311e-37	1.48062e-33	B cells
CHPT1	0.248283	0.134	0.477	1.24369e-36	2.48738e-33	B cells
FAU	0.137378	0.714	0.829	1.65984e-36	3.31968e-33	B cells
NACA	0.186587	0.555	0.73	1.83909e-36	3.67818e-33	B cells
NME7	-0.327432	0.013	0.428	3.58532e-36	7.17064e-33	B cells
SAFB2	-0.188148	0.197	0.586	6.49117e-36	1.29823e-32	B cells
CALM1	0.246591	0.5	0.644	6.94257e-36	1.38851e-32	B cells
LUC7L3	0.153185	0.445	0.685	1.07065e-35	2.1413e-32	B cells
RPL24	0.190723	0.689	0.788	3.1525e-35	6.305e-32	B cells
PRPF38B	0.208683	0.378	0.586	3.2546e-35	6.50921e-32	B cells
PPIG	-0.131127	0.277	0.604	4.32453e-35	8.64906e-32	B cells
RPL23AP2	0.130351	0.286	0.545	2.70041e-34	5.40083e-31	B cells
LBH	0.148437	0.172	0.5	5.99817e-34	1.19963e-30	B cells
RPS7	-0.131422	0.567	0.788	6.18837e-34	1.23767e-30	B cells
RP11-707G18.1	0.176741	0.008	0.207	1.82151e-33	3.64301e-30	B cells
PPIA	0.137457	0.5	0.68	1.94314e-33	3.88629e-30	B cells
MTND1P23	0.277043	0.13	0.482	2.02447e-33	4.04894e-30	B cells
IGHV3-33	-0.182705	0.008	0.369	2.90659e-33	5.81317e-30	B cells
PFN1	0.238459	0.328	0.541	3.09742e-33	6.19485e-30	B cells
RP5-1056L3.3	0.240706	0.265	0.495	3.47342e-33	6.94683e-30	B cells
PRPF40A	0.211989	0.282	0.509	6.04428e-33	1.20886e-29	B cells
ILF3	0.147965	0.261	0.55	1.43949e-32	2.87898e-29	B cells
PNISR	0.21463	0.613	0.757	1.52069e-32	3.04139e-29	B cells
IGHV4-39	-0.210277	0.025	0.387	2.89687e-32	5.79375e-29	B cells
ZRANB2	0.278915	0.282	0.491	3.88328e-32	7.76656e-29	B cells
EVL	0.159241	0.189	0.482	5.64957e-32	1.12991e-28	B cells
RPS18P12	0.223175	0.315	0.514	1.72859e-31	3.45717e-28	B cells
UQCRB	0.363166	0.311	0.514	1.79692e-31	3.59384e-28	B cells
H3F3B	0.266778	0.479	0.608	1.83555e-31	3.67111e-28	B cells
MTCO1P12	0.479476	0.298	0.545	2.65615e-31	5.31229e-28	B cells
PNN	0.111763	0.441	0.613	2.74445e-31	5.48891e-28	B cells
HNRNPA3	0.103806	0.37	0.599	5.32057e-31	1.06411e-27	B cells
MT-ND6	0.334999	0.336	0.514	1.83258e-30	3.66517e-27	B cells
RPL8	0.113719	0.735	0.86	2.13772e-30	4.27544e-27	B cells
DFNA5	-0.126715	0.004	0.342	4.93467e-30	9.86934e-27	B cells
UBXN4	0.348534	0.214	0.468	4.9499e-30	9.89979e-27	B cells
IGHV3-7	-0.175221	0.017	0.356	1.27582e-29	2.55165e-26	B cells
AKAP9	0.164939	0.382	0.545	1.35691e-29	2.71383e-26	B cells
IGHV3-23	-0.186127	0.008	0.351	1.5496e-29	3.0992e-26	B cells
FNBP4	0.194162	0.29	0.523	1.87239e-29	3.74479e-26	B cells
CNTRL	0.155339	0.244	0.491	2.31228e-29	4.62457e-26	B cells
DMD	-0.310517	0.029	0.396	2.34163e-29	4.68326e-26	B cells
NAP1L1	0.266135	0.647	0.703	3.13483e-29	6.26966e-26	B cells
PNRC1	0.179083	0.378	0.545	5.87371e-29	1.17474e-25	B cells
HNRNPA1	0.175728	0.458	0.599	1.10514e-28	2.21028e-25	B cells
THRAP3	0.236614	0.29	0.491	1.19323e-28	2.38646e-25	B cells
RBM25	0.227394	0.487	0.622	1.58535e-28	3.1707e-25	B cells
DDX17	0.241107	0.487	0.626	2.10784e-28	4.21568e-25	B cells
KTN1	0.384866	0.361	0.495	2.53412e-28	5.06823e-25	B cells
RPL6	0.171123	0.748	0.824	3.40604e-28	6.81208e-25	B cells
SMCHD1	0.223418	0.324	0.505	6.33286e-28	1.26657e-24	B cells
TPR	0.169709	0.294	0.495	7.30071e-28	1.46014e-24	B cells
ELF1	0.106541	0.235	0.486	1.71287e-27	3.42574e-24	B cells
NSUN7	-0.145214	0.025	0.324	1.7349e-27	3.4698e-24	B cells
RPL36	0.420207	0.618	0.698	2.18388e-27	4.36777e-24	B cells
ZNF683	0.104274	0.021	0.266	3.42396e-27	6.84792e-24	B cells
CSTA	-0.101534	0.004	0.324	3.49443e-27	6.98885e-24	B cells
CD3G	0.218758	0.038	0.279	5.92379e-27	1.18476e-23	B cells
BOD1L1	0.132293	0.303	0.532	7.6539e-27	1.53078e-23	B cells
MAP7D2	-0.122088	0.004	0.311	1.15692e-26	2.31384e-23	B cells
RPL22	0.261091	0.664	0.712	1.34693e-26	2.69387e-23	B cells
TPM3	0.149147	0.475	0.649	1.43619e-26	2.87238e-23	B cells
RPL39	0.120065	0.794	0.86	1.44199e-26	2.88397e-23	B cells
PSME1	0.142712	0.336	0.514	2.39204e-26	4.78407e-23	B cells
AC007969.5	0.318223	0.391	0.518	2.55329e-26	5.10658e-23	B cells
RP11-347C18.3	-0.117137	0.004	0.324	3.06364e-26	6.12729e-23	B cells
PCED1B-AS1	0.186345	0.155	0.365	3.30348e-26	6.60696e-23	B cells
EZR	0.183938	0.55	0.676	7.85325e-26	1.57065e-22	B cells
CYTH1	0.228381	0.227	0.405	1.02283e-25	2.04566e-22	B cells
BIRC3	0.324914	0.42	0.55	1.61654e-25	3.23307e-22	B cells
CBX3	0.106405	0.273	0.491	2.77599e-25	5.55197e-22	B cells
HNRNPA2B1	0.27578	0.542	0.676	7.1667e-25	1.43334e-21	B cells
IGLV3-16	0.196087	0.013	0.171	1.08297e-24	2.16594e-21	B cells
ABCA9	-0.106447	0.004	0.302	1.09524e-24	2.19047e-21	B cells
S100A6	0.176627	0.227	0.396	1.40534e-24	2.81068e-21	B cells
NIPBL	0.105357	0.277	0.464	1.52242e-24	3.04485e-21	B cells
SELL	0.36125	0.218	0.378	1.53832e-24	3.07664e-21	B cells
IGHV1-46	0.242303	0.017	0.212	1.9159e-24	3.83179e-21	B cells
FAM65B	-0.100951	0.273	0.523	2.49069e-24	4.98139e-21	B cells
ATP5L	0.103673	0.277	0.455	3.69562e-24	7.39123e-21	B cells
CIRBP	0.273645	0.244	0.432	6.33229e-24	1.26646e-20	B cells
ARPC5	0.116994	0.256	0.464	6.49914e-24	1.29983e-20	B cells
MGEA5	0.325282	0.361	0.482	8.66466e-24	1.73293e-20	B cells
RP11-234A1.1	0.283846	0.63	0.712	9.90707e-24	1.98141e-20	B cells
HNRNPM	0.118177	0.361	0.532	1.0951e-23	2.1902e-20	B cells
RPL5	0.249199	0.765	0.842	2.10418e-23	4.20836e-20	B cells
HHAT	-0.194743	0.004	0.288	2.83829e-23	5.67658e-20	B cells
PSMA7	0.235132	0.282	0.45	2.86169e-23	5.72338e-20	B cells
MTATP6P1	0.296086	0.639	0.784	4.13e-23	8.26e-20	B cells
RPS5	0.169385	0.681	0.775	4.3431e-23	8.68621e-20	B cells
CD37	0.3638	0.584	0.721	5.88631e-23	1.17726e-19	B cells
CXCR4	0.247037	0.416	0.554	6.16051e-23	1.2321e-19	B cells
MYL12B	0.395902	0.223	0.405	8.68649e-23	1.7373e-19	B cells
RPS17	0.164577	0.765	0.833	9.54693e-23	1.90939e-19	B cells
IQGAP1	0.138464	0.282	0.459	1.07664e-22	2.15328e-19	B cells
HSP90B1	0.146228	0.273	0.396	1.10706e-22	2.21411e-19	B cells
MYL6	0.373679	0.412	0.518	1.99559e-22	3.99118e-19	B cells
ANKRD11	0.14876	0.223	0.419	2.58884e-22	5.17769e-19	B cells
SP100	0.185775	0.353	0.541	4.93414e-22	9.86828e-19	B cells
SET	0.284014	0.424	0.509	6.44158e-22	1.28832e-18	B cells
RPL35	0.253258	0.727	0.815	6.66455e-22	1.33291e-18	B cells
RPS4X	0.149085	0.668	0.797	8.225e-22	1.645e-18	B cells
MS4A1	0.146185	0.739	0.833	9.89066e-22	1.97813e-18	B cells
FTH1	0.361015	0.521	0.68	9.93053e-22	1.98611e-18	B cells
CNTNAP2	-0.168049	0.017	0.279	1.86418e-21	3.72837e-18	B cells
FOXP1	0.108662	0.34	0.559	2.24368e-21	4.48737e-18	B cells
EML6	-0.226752	0.008	0.27	2.29098e-21	4.58196e-18	B cells
HNRNPD	0.316178	0.378	0.5	2.33518e-21	4.67036e-18	B cells
FBXL19-AS1	-0.209405	0	0.275	2.60613e-21	5.21225e-18	B cells
SYNE2	0.301001	0.298	0.446	3.09531e-21	6.19061e-18	B cells
CTC-244M17.1	0.143146	0.008	0.153	4.32371e-21	8.64742e-18	B cells
SERPINF1	-0.221172	0	0.27	6.38864e-21	1.27773e-17	B cells
FTL	0.353479	0.706	0.815	7.17098e-21	1.4342e-17	B cells
ZFAS1	0.372532	0.315	0.41	1.30716e-20	2.61431e-17	B cells
RPL18	0.139377	0.681	0.793	1.6413e-20	3.2826e-17	B cells
ANKRD12	0.305724	0.45	0.604	1.91844e-20	3.83687e-17	B cells
RPL7A	0.178591	0.643	0.766	2.42533e-20	4.85067e-17	B cells
YBX1	0.22533	0.487	0.622	2.79476e-20	5.58952e-17	B cells
JAK1	0.337716	0.315	0.423	3.23543e-20	6.47086e-17	B cells
NCL	0.31325	0.592	0.694	3.44804e-20	6.89608e-17	B cells
HIST1H4C	0.327072	0.332	0.432	5.50441e-20	1.10088e-16	B cells
EIF5B	0.267572	0.218	0.396	6.25731e-20	1.25146e-16	B cells
YWHAB	0.241902	0.542	0.644	6.4781e-20	1.29562e-16	B cells
RPL15	0.172088	0.672	0.779	8.58739e-20	1.71748e-16	B cells
SKP1	0.125328	0.214	0.401	9.01387e-20	1.80277e-16	B cells
IGKV3-20	0.160324	0.05	0.27	1.24231e-19	2.48461e-16	B cells
RP11-631M6.2	-0.207757	0.004	0.261	1.41347e-19	2.82695e-16	B cells
PTP4A2	0.106235	0.197	0.378	1.67711e-19	3.35423e-16	B cells
PRPF4B	0.199095	0.273	0.423	2.86068e-19	5.72137e-16	B cells
RPS26	0.192032	0.529	0.658	3.49279e-19	6.98558e-16	B cells
HNRNPR	0.254455	0.248	0.401	3.7215e-19	7.44299e-16	B cells
RPL18A	0.224724	0.786	0.856	3.73277e-19	7.46554e-16	B cells
PPP1R12A	0.119225	0.239	0.356	7.09306e-19	1.41861e-15	B cells
IGLV3-1	-0.115743	0.008	0.234	1.09541e-18	2.19082e-15	B cells
SF3B2	0.209093	0.252	0.401	1.11321e-18	2.22642e-15	B cells
CCNI	0.281075	0.353	0.509	1.59928e-18	3.19856e-15	B cells
TRAC	0.433308	0.109	0.275	2.15914e-18	4.31829e-15	B cells
PDCD4	0.203813	0.265	0.405	2.89027e-18	5.78054e-15	B cells
PRRC2C	0.396744	0.538	0.595	7.20418e-18	1.44084e-14	B cells
SYF2	0.257665	0.269	0.396	9.18221e-18	1.83644e-14	B cells
TRIP10	-0.107705	0.008	0.221	1.44403e-17	2.88805e-14	B cells
C9orf78	0.176904	0.235	0.374	3.89707e-17	7.79414e-14	B cells
TIMM8AP1	0.115013	0.004	0.135	6.61745e-17	1.32349e-13	B cells
RPL29	0.364659	0.429	0.505	6.90242e-17	1.38048e-13	B cells
AP000769.1	0.213234	0.668	0.788	2.32286e-16	4.64573e-13	B cells
CTD-2576D5.4	-0.143801	0.004	0.212	2.42367e-16	4.84734e-13	B cells
N4BP2L2	0.136948	0.294	0.414	5.65734e-16	1.13147e-12	B cells
SLTM	0.115381	0.261	0.423	1.8766e-15	3.75321e-12	B cells
LCP1	0.144347	0.189	0.311	2.05872e-15	4.11744e-12	B cells
ATRX	0.243639	0.324	0.455	3.88468e-15	7.76937e-12	B cells
HNRNPU	0.319688	0.504	0.581	6.64184e-15	1.32837e-11	B cells
SCAF11	0.150801	0.378	0.55	1.02365e-14	2.04731e-11	B cells
RAD9B	-0.110958	0.004	0.198	1.11108e-14	2.22217e-11	B cells
TNRC6B	0.103243	0.252	0.41	2.6315e-14	5.26301e-11	B cells
CCL4L2	-0.146996	0.004	0.198	5.53522e-14	1.10704e-10	B cells
LGR4	-0.100367	0	0.185	7.98894e-14	1.59779e-10	B cells
GMPR	-0.181361	0	0.185	7.98894e-14	1.59779e-10	B cells
GAPDH	0.14642	0.332	0.432	1.6825e-13	3.36501e-10	B cells
RPSA	0.378862	0.676	0.649	2.58914e-13	5.17828e-10	B cells
UBA52	0.24324	0.685	0.77	4.10422e-13	8.20845e-10	B cells
EIF3A	0.373457	0.34	0.405	1.94835e-12	3.8967e-09	B cells
ZSCAN9	0.178314	0.017	0.126	2.20102e-12	4.40205e-09	B cells
RPS24	0.220239	0.609	0.68	3.93228e-12	7.86455e-09	B cells
RPS15	0.294289	0.697	0.739	4.07369e-12	8.14739e-09	B cells
SLC25A6	0.212565	0.353	0.437	1.67192e-11	3.34384e-08	B cells
C19orf73	-0.174734	0	0.149	5.3393e-11	1.06786e-07	B cells
NRG2	-0.207887	0	0.14	2.62467e-10	5.24935e-07	B cells
RP11-1084A12.1	-0.132672	0	0.122	6.08974e-09	1.21795e-05	B cells
KHDRBS2	-0.136301	0.004	0.117	1.65709e-08	3.31418e-05	B cells
RP11-297B17.3	-0.107663	0.008	0.113	2.71892e-08	5.43783e-05	B cells
TLR5	-0.111329	0	0.113	2.87361e-08	5.74721e-05	B cells
KLRD1	-0.238304	0.008	0.122	3.91989e-08	7.83978e-05	B cells
DICER1-AS1	-0.138514	0	0.108	6.2097e-08	0.000124194	B cells
FGFBP2	0.133113	0.025	0.108	4.57501e-07	0.000915002	B cells
SLC25A3P2	0.117373	0.02	0.938	4.47953e-40	8.95906e-37	Monocytes
AC010894.4	0.190553	0.02	0.75	3.74495e-36	7.48991e-33	Monocytes
ESCO2	0.137529	0.02	1	3.95202e-36	7.90404e-33	Monocytes
ACTG1P20	0.256592	0.041	1	2.08037e-35	4.16074e-32	Monocytes
PLPPR2	0.167581	0.041	0.938	1.86303e-33	3.72607e-30	Monocytes
CTSK	0.121653	0.02	1	2.52241e-32	5.04481e-29	Monocytes
CD3E	0.550246	0.122	0.938	3.01516e-31	6.03032e-28	Monocytes
FHAD1	0.116549	0.02	0.938	4.13846e-31	8.27691e-28	Monocytes
SYTL4	0.299038	0.02	0.875	5.70663e-31	1.14133e-27	Monocytes
SIRPB1	0.326352	0.061	0.938	1.142e-30	2.28401e-27	Monocytes
CAP2P1	0.1345	0.02	0.812	1.18941e-30	2.37882e-27	Monocytes
HNRNPA1P22	0.105059	0.02	0.938	1.57675e-30	3.1535e-27	Monocytes
CCL4L2	0.613256	0.102	0.875	2.26648e-30	4.53296e-27	Monocytes
ARHGAP22	0.687524	0.082	0.938	2.31971e-30	4.63942e-27	Monocytes
CARD6	0.357928	0.061	0.875	3.29e-30	6.58e-27	Monocytes
RP11-173P15.10	0.295205	0.02	0.875	3.75508e-30	7.51016e-27	Monocytes
ACTR3P2	0.121608	0.041	0.938	5.3639e-30	1.07278e-26	Monocytes
KCNK12	0.133233	0.02	0.875	5.5874e-30	1.11748e-26	Monocytes
FILIP1L	0.530346	0.082	0.938	1.30866e-29	2.61732e-26	Monocytes
RP11-394O4.3	0.299424	0.02	0.812	1.31166e-29	2.62331e-26	Monocytes
SAMD4A	0.175068	0.041	0.938	1.32072e-29	2.64145e-26	Monocytes
LATS2	0.523586	0.061	0.875	5.71078e-29	1.14216e-25	Monocytes
RP11-7F17.3	0.333763	0.041	0.938	6.86588e-29	1.37318e-25	Monocytes
RP1-34B20.21	0.224955	0.02	0.875	2.28264e-28	4.56528e-25	Monocytes
CTD-2349P21.3	0.106447	0.02	0.875	2.96988e-28	5.93975e-25	Monocytes
LINC00173	0.106447	0.02	0.875	2.96988e-28	5.93975e-25	Monocytes
RP11-1008C21.1	0.517225	0.122	0.938	4.14036e-28	8.28072e-25	Monocytes
MACC1	0.167878	0.041	0.812	1.44343e-27	2.88686e-24	Monocytes
LPP-AS2	0.14097	0.041	0.812	1.83566e-27	3.67133e-24	Monocytes
RACGAP1	0.101875	0.02	0.812	7.62487e-27	1.52497e-23	Monocytes
CTA-384D8.34	0.435725	0.02	0.625	8.68946e-27	1.73789e-23	Monocytes
PRAM1	0.616107	0.082	0.875	1.38434e-26	2.76867e-23	Monocytes
OSCAR	0.19234	0.02	0.812	1.53875e-26	3.07749e-23	Monocytes
L3MBTL4	0.236802	0.061	0.875	1.95053e-26	3.90106e-23	Monocytes
MS4A1	0.216225	0.041	0.688	2.57258e-26	5.14517e-23	Monocytes
RP11-543P15.1	0.642625	0.143	0.938	4.06606e-26	8.13212e-23	Monocytes
PMFBP1	0.550405	0.041	0.875	1.37325e-25	2.7465e-22	Monocytes
RP11-371A22.1	0.796093	0.224	0.812	1.52381e-25	3.04762e-22	Monocytes
IGHM	0.118683	0.02	0.875	2.2998e-25	4.59961e-22	Monocytes
TSPAN4	0.243172	0.02	0.812	3.40196e-25	6.80392e-22	Monocytes
CCL4	0.6161	0.122	0.875	3.81688e-25	7.63376e-22	Monocytes
FFAR2	0.243823	0.02	0.812	4.62279e-25	9.24557e-22	Monocytes
TRPM4	0.380945	0.02	0.75	5.33933e-25	1.06787e-21	Monocytes
DBIL5P	0.380655	0.02	0.75	5.33933e-25	1.06787e-21	Monocytes
PCTP	0.381951	0.02	0.75	6.63858e-25	1.32772e-21	Monocytes
RPL10P9	1.07975	0.367	1	7.26996e-25	1.45399e-21	Monocytes
TAGLN	0.476751	0.041	0.688	8.8438e-25	1.76876e-21	Monocytes
CCDC170	0.425208	0.041	0.812	1.18914e-24	2.37829e-21	Monocytes
RP11-416N2.4	0.101878	0.02	0.75	1.36559e-24	2.73119e-21	Monocytes
SLCO2B1	0.415948	0.041	0.812	1.66064e-24	3.32129e-21	Monocytes
RNASE6	0.453636	0.082	0.938	2.89728e-24	5.79457e-21	Monocytes
NDUFAF1	0.227304	0.041	0.75	3.00831e-24	6.01662e-21	Monocytes
NEDD4	0.178851	0.02	0.75	3.63562e-24	7.27124e-21	Monocytes
MT1XP1	0.104441	0.02	0.75	4.69856e-24	9.39712e-21	Monocytes
CTTNBP2	0.279452	0.02	0.812	5.98824e-24	1.19765e-20	Monocytes
P2RX1	0.273657	0.061	0.75	6.57741e-24	1.31548e-20	Monocytes
ABCA1	0.116297	0.041	0.875	6.66911e-24	1.33382e-20	Monocytes
RP4-647C14.3	0.10684	0.02	0.688	1.11218e-23	2.22435e-20	Monocytes
RP11-876N24.4	0.251783	0.02	0.812	3.2476e-23	6.49519e-20	Monocytes
RN7SKP292	0.346411	0.041	0.875	7.78881e-23	1.55776e-19	Monocytes
SIGLEC7	0.125868	0.02	0.5	1.03766e-22	2.07531e-19	Monocytes
C2orf88	0.117419	0.02	0.562	3.34665e-22	6.6933e-19	Monocytes
AC002075.4	0.634208	0.224	0.938	1.36948e-21	2.73895e-18	Monocytes
GPNMB	0.355874	0.102	0.938	1.63226e-20	3.26451e-17	Monocytes
AC005517.3	0.118701	0.02	0.5	3.31334e-20	6.62668e-17	Monocytes
RP11-568N6.1	0.191757	0.041	0.562	2.74564e-19	5.49128e-16	Monocytes
RPS13P2	1.04322	0.367	1	3.40607e-19	6.81215e-16	Monocytes
SC22CB-1E7.1	0.648028	0.327	1	1.36561e-18	2.73123e-15	Monocytes
TAF1D	0.617715	0.306	1	7.04028e-18	1.40806e-14	Monocytes
AC004453.8	0.481849	0.224	1	2.62956e-17	5.25912e-14	Monocytes
OPTN	0.264588	0.122	1	7.56533e-17	1.51307e-13	Monocytes
CIRBP	0.68884	0.347	1	1.18241e-16	2.36481e-13	Monocytes
C6orf48	0.580387	0.143	0.875	1.28522e-16	2.57044e-13	Monocytes
RPL13AP20	0.473276	0.265	1	2.97246e-16	5.94492e-13	Monocytes
IL32	-0.188465	0.102	1	4.27723e-16	8.55446e-13	Monocytes
CD3G	-0.32015	0.041	1	7.48089e-16	1.49618e-12	Monocytes
RN7SL280P	0.212599	0.02	0.438	1.18338e-15	2.36675e-12	Monocytes
RPL10P16	0.297607	0.245	1	1.75691e-15	3.51381e-12	Monocytes
RP11-864N7.2	0.297023	0.367	1	2.09697e-15	4.19394e-12	Monocytes
RPL13AP5	0.376961	0.347	1	2.72612e-15	5.45224e-12	Monocytes
CST7	0.115238	0.061	0.938	2.78921e-15	5.57842e-12	Monocytes
AC090498.1	0.399115	0.367	1	2.85615e-15	5.71229e-12	Monocytes
RP11-92K2.2	-0.411579	0.122	1	3.64086e-15	7.28172e-12	Monocytes
RP11-466H18.1	0.182772	0.224	0.938	6.93674e-15	1.38735e-11	Monocytes
NME7	-0.260113	0.02	0.938	1.06962e-14	2.13924e-11	Monocytes
RP5-1056L3.3	0.163626	0.143	0.938	1.40877e-14	2.81754e-11	Monocytes
RSL1D1	0.389478	0.388	1	1.60064e-14	3.20129e-11	Monocytes
RPL14P1	-0.351356	0.163	1	1.6324e-14	3.2648e-11	Monocytes
RP11-234A1.1	0.192765	0.245	1	1.71553e-14	3.43107e-11	Monocytes
SP100	-0.177563	0.286	1	1.76939e-14	3.53877e-11	Monocytes
MT-ND4L	0.210403	0.347	1	3.5597e-14	7.1194e-11	Monocytes
LBH	-1.04727	0.041	0.938	6.86207e-14	1.37241e-10	Monocytes
LCMT2	-0.13709	0	0.938	1.52319e-13	3.04639e-10	Monocytes
RP11-617F23.2	-0.142752	0	0.938	1.52319e-13	3.04639e-10	Monocytes
AC004069.2	-0.142752	0	0.938	1.52319e-13	3.04639e-10	Monocytes
C19orf73	-0.150331	0	0.938	1.52319e-13	3.04639e-10	Monocytes
GLTSCR2	0.672148	0.306	0.938	1.816e-13	3.632e-10	Monocytes
RNU5E-3P	0.398637	0.02	0.312	1.98736e-13	3.97472e-10	Monocytes
CD300LF	-0.511497	0.041	0.938	2.21251e-13	4.42502e-10	Monocytes
NKG7	-0.317267	0.041	0.938	2.52184e-13	5.04367e-10	Monocytes
ARGLU1	0.341142	0.408	0.938	2.95406e-13	5.90811e-10	Monocytes
RPL13P12	0.192889	0.449	1	5.2283e-13	1.04566e-09	Monocytes
LRRC75A-AS1	0.964646	0.163	0.688	6.29705e-13	1.25941e-09	Monocytes
MT-ND6	0.436137	0.367	0.938	8.1325e-13	1.6265e-09	Monocytes
SLC11A1	0.215989	0.163	0.938	8.47776e-13	1.69555e-09	Monocytes
FOXP1	0.351287	0.184	0.812	9.22225e-13	1.84445e-09	Monocytes
CYP27A1	-0.381154	0.041	0.875	9.2938e-13	1.85876e-09	Monocytes
RPL21P4	0.157405	0.327	1	9.54205e-13	1.90841e-09	Monocytes
STK17A	-0.354806	0.122	0.938	9.92124e-13	1.98425e-09	Monocytes
IL7R	0.185466	0.51	1	1.74329e-12	3.48658e-09	Monocytes
PPP2R5C	0.13629	0.327	1	1.76895e-12	3.53791e-09	Monocytes
ZCCHC11	0.126616	0.122	0.875	2.15219e-12	4.30437e-09	Monocytes
ARL4C	0.115075	0.245	0.938	2.54318e-12	5.08636e-09	Monocytes
RPS15AP1	0.284853	0.122	0.75	3.59988e-12	7.19977e-09	Monocytes
CD2	0.334351	0.122	0.875	3.70184e-12	7.40367e-09	Monocytes
CTD-3035D6.1	0.558924	0.143	0.75	3.86064e-12	7.72128e-09	Monocytes
ACIN1	0.144349	0.306	0.938	6.08911e-12	1.21782e-08	Monocytes
ZRANB2	0.518081	0.224	0.875	6.93804e-12	1.38761e-08	Monocytes
CD37	-0.223483	0.122	0.875	6.96062e-12	1.39212e-08	Monocytes
RP11-242C19.2	-0.421861	0.041	0.875	7.07971e-12	1.41594e-08	Monocytes
PNRC1	0.313461	0.49	0.938	7.93182e-12	1.58636e-08	Monocytes
PAPOLA	0.599514	0.388	0.875	8.32581e-12	1.66516e-08	Monocytes
CD52	0.311419	0.49	0.938	1.28021e-11	2.56042e-08	Monocytes
EEF1B2	0.630235	0.449	0.875	2.1835e-11	4.36701e-08	Monocytes
EZR	0.801218	0.408	0.812	2.25931e-11	4.51863e-08	Monocytes
RPL9P9	0.147655	0.327	0.875	2.61309e-11	5.22618e-08	Monocytes
HLA-DRA	-0.396998	0.857	1	2.66613e-11	5.33226e-08	Monocytes
PTP4A2	0.344937	0.592	0.938	2.66744e-11	5.33489e-08	Monocytes
IGLC2	-0.242205	0.02	0.812	2.71398e-11	5.42795e-08	Monocytes
RBMX	-0.358682	0.306	0.938	4.10929e-11	8.21857e-08	Monocytes
RPL18A	0.607208	0.531	0.875	4.61827e-11	9.23654e-08	Monocytes
HLA-C	0.404176	0.796	1	5.57816e-11	1.11563e-07	Monocytes
ATP5L	-0.377911	0.429	1	6.09265e-11	1.21853e-07	Monocytes
RACK1	0.595213	0.571	0.875	7.49236e-11	1.49847e-07	Monocytes
HNRNPA3	-0.199613	0.408	0.938	9.19874e-11	1.83975e-07	Monocytes
AKAP13	-0.203275	0.408	1	1.38227e-10	2.76453e-07	Monocytes
KMT2E	-0.226025	0.51	1	1.57343e-10	3.14686e-07	Monocytes
HNRNPA1	0.221987	0.49	0.875	1.64183e-10	3.28366e-07	Monocytes
GIMAP4	0.762293	0.286	0.625	1.97312e-10	3.94624e-07	Monocytes
CXCL2	0.454694	0.061	0.688	2.02682e-10	4.05365e-07	Monocytes
HNRNPR	0.387894	0.469	0.875	2.17244e-10	4.34488e-07	Monocytes
RGAG4	-0.224836	0.02	0.75	2.53759e-10	5.07517e-07	Monocytes
NPM1	-0.102114	0.265	0.938	2.79291e-10	5.58582e-07	Monocytes
RPL5	0.243729	0.531	1	2.88281e-10	5.76561e-07	Monocytes
ARHGDIB	0.257677	0.571	1	2.89117e-10	5.78233e-07	Monocytes
RPL36AL	0.119066	0.49	1	2.89516e-10	5.79033e-07	Monocytes
EIF5B	0.265105	0.673	0.938	2.90764e-10	5.81527e-07	Monocytes
KNL1	0.193722	0.02	0.25	3.61138e-10	7.22277e-07	Monocytes
S100A4	-0.195331	0.755	1	3.62115e-10	7.24229e-07	Monocytes
RP4-604A21.1	0.345361	0.224	0.812	3.67777e-10	7.35553e-07	Monocytes
ARID4B	0.412755	0.469	0.875	3.74626e-10	7.49252e-07	Monocytes
FAU	0.256688	0.653	1	3.87126e-10	7.74252e-07	Monocytes
RPL39	0.163539	0.653	0.938	4.70055e-10	9.40109e-07	Monocytes
PPP1R12A	0.176946	0.449	0.875	4.9707e-10	9.9414e-07	Monocytes
SRRM2	0.142453	0.551	0.812	5.03729e-10	1.00746e-06	Monocytes
RP11-475C16.1	0.206029	0.245	0.812	5.55213e-10	1.11043e-06	Monocytes
TMA7	0.844998	0.408	0.812	7.17987e-10	1.43597e-06	Monocytes
HP1BP3	0.156361	0.469	0.938	7.46421e-10	1.49284e-06	Monocytes
NDUFA1	0.138412	0.551	0.938	7.77229e-10	1.55446e-06	Monocytes
GIMAP7	0.785286	0.265	0.625	8.35746e-10	1.67149e-06	Monocytes
PNN	-0.137984	0.49	1	9.52143e-10	1.90429e-06	Monocytes
CNTRL	0.13984	0.306	0.75	1.04142e-09	2.08284e-06	Monocytes
TAX1BP1	0.141711	0.531	0.938	1.24335e-09	2.4867e-06	Monocytes
HNRNPDL	-0.139866	0.571	1	1.90061e-09	3.80122e-06	Monocytes
UEVLD	-0.116365	0.02	0.688	2.06605e-09	4.13211e-06	Monocytes
CD74	0.264386	0.755	0.938	2.07428e-09	4.14855e-06	Monocytes
GMFG	0.215658	0.408	0.812	2.37423e-09	4.74846e-06	Monocytes
RP4-765C7.2	0.154977	0.102	0.75	2.64506e-09	5.29013e-06	Monocytes
RP11-686D22.8	0.402394	0.02	0.125	3.43477e-09	6.86955e-06	Monocytes
PFN1	-0.149779	0.653	0.938	3.87648e-09	7.75295e-06	Monocytes
SEC62	0.477227	0.449	0.812	5.10009e-09	1.02002e-05	Monocytes
WIPF1	-0.105852	0.265	0.875	6.96789e-09	1.39358e-05	Monocytes
PNISR	0.473682	0.531	0.812	7.59247e-09	1.51849e-05	Monocytes
TCF25	0.924095	0.469	0.625	7.79198e-09	1.5584e-05	Monocytes
GAPDH	0.131356	0.449	0.938	9.41381e-09	1.88276e-05	Monocytes
CD3D	0.294305	0.204	0.562	1.20093e-08	2.40187e-05	Monocytes
PRPF4B	-0.273671	0.51	1	1.25841e-08	2.51682e-05	Monocytes
COX4I1	0.347634	0.469	0.875	1.40647e-08	2.81295e-05	Monocytes
PSME1	0.453406	0.449	0.812	1.53544e-08	3.07089e-05	Monocytes
AP000769.1	0.278131	0.694	0.938	1.71983e-08	3.43967e-05	Monocytes
SH3BGRL3	-0.170584	0.755	1	1.76638e-08	3.53275e-05	Monocytes
BCLAF1	0.473413	0.429	0.812	1.77788e-08	3.55577e-05	Monocytes
PSIP1	0.333126	0.245	0.75	2.128e-08	4.256e-05	Monocytes
MBNL1	0.556949	0.469	0.75	2.3126e-08	4.62521e-05	Monocytes
TTC26	0.137277	0.02	0.25	2.36875e-08	4.73751e-05	Monocytes
HNRNPA2B1	0.381571	0.612	0.875	2.57045e-08	5.1409e-05	Monocytes
TMBIM6	-0.145543	0.612	0.938	2.82761e-08	5.65523e-05	Monocytes
RGS17P1	0.40903	0.02	0.188	2.85475e-08	5.70949e-05	Monocytes
CBX3	0.559619	0.469	0.688	3.13028e-08	6.26056e-05	Monocytes
PC	0.125435	0.02	0.188	3.31641e-08	6.63282e-05	Monocytes
MYL12A	0.675409	0.347	0.688	3.55501e-08	7.11002e-05	Monocytes
HNRNPD	0.407569	0.49	0.688	4.56148e-08	9.12296e-05	Monocytes
RNU6-890P	0.204924	0.02	0.188	5.73393e-08	0.000114679	Monocytes
TRAC	0.401282	0.163	0.625	7.11573e-08	0.000142315	Monocytes
RAD21	0.574668	0.469	0.75	7.38786e-08	0.000147757	Monocytes
RPL34P18	0.404793	0.224	0.625	7.54703e-08	0.000150941	Monocytes
NKTR	-0.160771	0.388	0.875	8.98295e-08	0.000179659	Monocytes
DEK	-0.205184	0.51	1	8.99669e-08	0.000179934	Monocytes
BOD1L1	0.400021	0.388	0.75	9.05211e-08	0.000181042	Monocytes
SON	-0.182187	0.735	0.938	9.29898e-08	0.00018598	Monocytes
SLTM	0.125147	0.51	0.875	9.33231e-08	0.000186646	Monocytes
HSP90B1	-0.666896	0.776	1	1.3205e-07	0.0002641	Monocytes
SNRPD2	0.405311	0.306	0.625	1.43486e-07	0.000286972	Monocytes
VIM	0.117592	0.653	0.875	1.7281e-07	0.000345619	Monocytes
RPSA	0.526011	0.571	0.812	1.74373e-07	0.000348747	Monocytes
HNRNPC	0.74542	0.49	0.438	2.26463e-07	0.000452926	Monocytes
RPL8	0.158193	0.633	0.875	2.30335e-07	0.00046067	Monocytes
TPR	-0.685866	0.367	0.938	2.3605e-07	0.000472101	Monocytes
RNF213	0.302098	0.51	0.875	3.34474e-07	0.000668949	Monocytes
RPL35	0.229569	0.633	0.812	3.46734e-07	0.000693468	Monocytes
SYF2	0.360961	0.306	0.688	3.53317e-07	0.000706634	Monocytes
MT-RNR1	0.340771	0.612	0.812	4.05969e-07	0.000811938	Monocytes
PFDN5	0.509198	0.571	0.812	4.2108e-07	0.000842159	Monocytes
THRAP3	0.388911	0.327	0.625	4.51031e-07	0.000902062	Monocytes
AB019441.29	-0.332103	0.122	0.625	5.52641e-07	0.00110528	Monocytes
CMKLR1	-0.297929	0.041	0.562	5.77858e-07	0.00115572	Monocytes
LTB	0.543747	0.286	0.625	6.90528e-07	0.00138106	Monocytes
RPL10A	0.266456	0.367	0.625	7.05535e-07	0.00141107	Monocytes
JAK1	0.141908	0.347	0.688	7.30752e-07	0.0014615	Monocytes
H3F3B	0.960819	0.755	0.562	7.75578e-07	0.00155116	Monocytes
HMGB1	0.452773	0.531	0.812	7.92847e-07	0.00158569	Monocytes
SF3B1	0.661181	0.429	0.562	1.07009e-06	0.00214017	Monocytes
RPL24	0.595669	0.469	0.562	1.07154e-06	0.00214307	Monocytes
CFL1	-0.212588	0.694	1	1.12175e-06	0.00224351	Monocytes
EEF2	0.261797	0.449	0.75	1.1743e-06	0.0023486	Monocytes
CTD-2287O16.1	0.561585	0.184	0.5	1.53174e-06	0.00306348	Monocytes
SET	0.198037	0.469	0.812	1.56928e-06	0.00313855	Monocytes
HNRNPU	0.431608	0.571	0.75	2.01984e-06	0.00403967	Monocytes
DDX17	0.296473	0.388	0.75	2.06986e-06	0.00413973	Monocytes
MTMR11	0.124187	0.02	0.125	2.69486e-06	0.00538972	Monocytes
XRCC3	0.124187	0.02	0.125	2.69486e-06	0.00538972	Monocytes
XIST	-0.435734	0.367	0.875	2.70263e-06	0.00540526	Monocytes
MORF4L1	0.379838	0.51	0.562	3.0724e-06	0.0061448	Monocytes
AKAP9	0.273049	0.49	0.688	3.37088e-06	0.00674176	Monocytes
UBA52	0.334403	0.673	0.812	4.15722e-06	0.00831444	Monocytes
BIRC3	-0.14907	0.347	0.562	7.36369e-06	0.0147274	Monocytes
PPIG	0.217358	0.388	0.625	7.72176e-06	0.0154435	Monocytes
FNBP1	0.183425	0.49	0.688	8.13841e-06	0.0162768	Monocytes
ABCD1	-0.775818	0	0.5	8.21418e-06	0.0164284	Monocytes
ACTG1	0.518165	0.653	0.688	8.80791e-06	0.0176158	Monocytes
ZFP36L1	0.395666	0.673	0.812	8.87239e-06	0.0177448	Monocytes
BTG1	0.116388	0.531	0.812	9.76687e-06	0.0195337	Monocytes
AC016739.2	0.429923	0.306	0.438	9.89446e-06	0.0197889	Monocytes
GOLGB1	0.654845	0.245	0.5	1.27452e-05	0.0254904	Monocytes
DDX46	0.394369	0.388	0.625	1.53216e-05	0.0306433	Monocytes
HSP90AB1	0.138134	0.735	0.938	1.6136e-05	0.032272	Monocytes
RPL39P3	0.424233	0.204	0.5	2.19151e-05	0.0438302	Monocytes
PIK3R1	0.148332	0.245	0.562	2.3045e-05	0.04609	Monocytes
UQCRB	0.208348	0.51	0.688	2.45289e-05	0.0490578	Monocytes

## Sheet: S Table 6 Enrichment Unstim
Rank	Maps	Total	pValue	Min FDR	p-value	FDR	In Data	Network Objects from Active Data	Cell type	Enrichment type
1	Cytoskeleton remodeling_Regulation of actin cytoskeleton organization by the kinase effectors of Rho GTPases	58	1.19975e-10	9.57402e-08	1.19975e-10	9.57402e-08	9	ERM proteins, MRLC, Cofilin, non-muscle, Cofilin, F-Actin cytoskeleton, Actin cytoskeletal, Talin, Cdc42 subfamily, CDC42	CD4 T cells	Enrichment by Pathway Maps
2	LRRK2 in neurons in Parkinson's disease	33	1.52381e-09	6.08001e-07	1.52381e-09	6.08001e-07	7	VIL2 (ezrin), Ubiquitin, 14-3-3, Actin cytoskeletal, ACTB, HSP90, Actin cytoplasmic 2	CD4 T cells	Enrichment by Pathway Maps
3	CHDI_Correlations from Discovery data_Causal network (positive)	36	1.11762e-07	2.64731e-05	1.11762e-07	2.64731e-05	6	JAK1, Actin cytoskeletal, Actin, GRB2, Talin, CDC42	CD4 T cells	Enrichment by Pathway Maps
4	Cell adhesion_Role of tetraspanins in the integrin-mediated cell adhesion	37	1.32697e-07	2.64731e-05	1.32697e-07	2.64731e-05	6	VIL2 (ezrin), Cofilin, Actin cytoskeletal, Actin, Talin, CDC42	CD4 T cells	Enrichment by Pathway Maps
5	Cytoskeleton remodeling_Hyaluronic acid/ CD44 signaling pathways	43	3.37232e-07	5.38222e-05	3.37232e-07	5.38222e-05	6	VIL2 (ezrin), Actin cytoskeletal, Actin, GRB2, Calmodulin, CDC42	CD4 T cells	Enrichment by Pathway Maps
6	Cytoskeleton remodeling_Regulation of actin cytoskeleton nucleation and polymerization by Rho GTPases	46	5.10071e-07	6.78395e-05	5.10071e-07	6.78395e-05	6	FNBP1, F-Actin cytoskeleton, Actin cytoskeletal, Profilin, Cdc42 subfamily, CDC42	CD4 T cells	Enrichment by Pathway Maps
7	Apoptosis and survival_NGF/ TrkA PI3K-mediated signaling	77	6.80196e-07	6.78496e-05	6.80196e-07	6.78496e-05	7	MRLC, Cofilin, non-muscle, Cofilin, Actin cytoskeletal, GRB2, Calmodulin, CDC42	CD4 T cells	Enrichment by Pathway Maps
8	Immune response _CCR3 signaling in eosinophils	77	6.80196e-07	6.78496e-05	6.80196e-07	6.78496e-05	7	MRLC, Cofilin, Actin cytoskeletal, Calmodulin, Profilin I, Profilin, CCL5	CD4 T cells	Enrichment by Pathway Maps
9	Transport_The role of AVP in regulation of Aquaporin 2 and renal water reabsorption	50	8.47421e-07	7.5138e-05	8.47421e-07	7.5138e-05	6	MRLC2, MRLC, Actin cytoskeletal, ACTB, Calmodulin, Actin cytoplasmic 2	CD4 T cells	Enrichment by Pathway Maps
10	Transport_Macropinocytosis regulation by growth factors	63	3.38541e-06	0.00026959	3.38541e-06	0.00026959	6	Cofilin, Actin cytoskeletal, GRB2, Profilin I, Profilin, CDC42	CD4 T cells	Enrichment by Pathway Maps
1	mRNA metabolic process	833	1.87166e-31	7.27513e-28	1.87166e-31	7.27513e-28	50	SF3B1, RPS26, Acinus, SNRPD2 (SMD2), RPS15, SRm300, P29, hnRNP K, RPLP0, RPS27A, PRPF4B, RPS7, RPL8, LEDGF, SR140, Pinin, PRPF38B, SF3B2, PNRC, LUC7A, RPL18a, hnRNP D-like, hnRNP-G, S164, RPL36A, RPS24, RPL7, MBNL1, CAPER, hnRNP A3, hnRNP R, ZC3H13, RPL7A, LAMR1, RPS10, RPS9, SFRS4, RPL5, hnRNP A1, RPL39, DDX17, RPL22, hnRNP H1, RPS4Y1, RPS4, RPL36, RPL18, ZCCHC11, RPS4X, RPL4	CD4 T cells	Enrichment by GO Processes
2	SRP-dependent cotranslational protein targeting to membrane	105	1.16952e-27	1.94393e-24	1.16952e-27	1.94393e-24	23	RPS26, RPS15, RPLP0, RPS27A, RPS7, RPL8, RPL18a, RPL36A, RPS24, RPL7, RPL7A, LAMR1, RPS10, RPS9, RPL5, RPL39, RPL22, RPS4Y1, RPS4, RPL36, RPL18, RPS4X, RPL4	CD4 T cells	Enrichment by GO Processes
3	symbiotic process	1170	1.90152e-27	1.94393e-24	1.90152e-27	1.94393e-24	53	MHC class II alpha chain, HLA-DRA1, RPS26, ERM proteins, RPS15, SKP1, hnRNP K, RPLP0, RPS27A, UBC, Ubiquitin, Intersectin 2, RPS7, RPL8, LEDGF, SF3B2, 14-3-3, RPL18a, DEK, RPL36A, TPR, RPS24, PSMA7, Cofilin, non-muscle, Cofilin, RPL7, Nucleophosmin, GRB2, RPL7A, LAMR1, RPS10, CALM2, CALM3, Calmodulin, RPS9, HSP90, RPL5, hnRNP A1, RPL39, Talin-1, Talin, RPL22, RPS4Y1, RPS4, RPL36, RPL18, Rho GTPas…	CD4 T cells	Enrichment by GO Processes
4	viral transcription	124	2.00044e-27	1.94393e-24	2.00044e-27	1.94393e-24	24	RPS26, RPS15, RPLP0, RPS27A, RPS7, RPL8, RPL18a, RPL36A, TPR, RPS24, RPL7, RPL7A, LAMR1, RPS10, RPS9, RPL5, RPL39, RPL22, RPS4Y1, RPS4, RPL36, RPL18, RPS4X, RPL4	CD4 T cells	Enrichment by GO Processes
5	cotranslational protein targeting to membrane	109	2.98862e-27	2.32335e-24	2.98862e-27	2.32335e-24	23	RPS26, RPS15, RPLP0, RPS27A, RPS7, RPL8, RPL18a, RPL36A, RPS24, RPL7, RPL7A, LAMR1, RPS10, RPS9, RPL5, RPL39, RPL22, RPS4Y1, RPS4, RPL36, RPL18, RPS4X, RPL4	CD4 T cells	Enrichment by GO Processes
6	interspecies interaction between organisms	1295	3.71413e-27	2.40614e-24	3.71413e-27	2.40614e-24	55	S100, MHC class II alpha chain, HLA-DRA1, RPS26, ERM proteins, RPS15, SKP1, hnRNP K, RPLP0, RPS27A, UBC, Ubiquitin, Intersectin 2, RPS7, RPL8, LEDGF, SF3B2, 14-3-3, RPL18a, DEK, RPL36A, TPR, RPS24, PSMA7, Cofilin, non-muscle, Cofilin, RPL7, Nucleophosmin, GRB2, RPL7A, LAMR1, RPS10, CALM2, CALM3, Calmodulin, RPS9, HSP90, RPL5, hnRNP A1, RPL39, Talin-1, Talin, RPL22, RPS4Y1, RPS4, RPL36, RPL18, Rho…	CD4 T cells	Enrichment by GO Processes
7	nuclear-transcribed mRNA catabolic process, nonsense-mediated decay	136	2.13249e-26	1.18414e-23	2.13249e-26	1.18414e-23	24	RPS26, RPS15, RPLP0, RPS27A, RPS7, RPL8, PNRC, RPL18a, RPL36A, RPS24, RPL7, RPL7A, LAMR1, RPS10, RPS9, RPL5, RPL39, RPL22, RPS4Y1, RPS4, RPL36, RPL18, RPS4X, RPL4	CD4 T cells	Enrichment by GO Processes
8	viral gene expression	142	6.37944e-26	3.09961e-23	6.37944e-26	3.09961e-23	24	RPS26, RPS15, RPLP0, RPS27A, RPS7, RPL8, RPL18a, RPL36A, TPR, RPS24, RPL7, RPL7A, LAMR1, RPS10, RPS9, RPL5, RPL39, RPL22, RPS4Y1, RPS4, RPL36, RPL18, RPS4X, RPL4	CD4 T cells	Enrichment by GO Processes
9	translational initiation	166	1.1747e-25	5.07339e-23	1.1747e-25	5.07339e-23	25	RPS26, RPS15, RPLP0, RPS27A, RPS7, RPL8, RPL18a, eIF4B, RPL36A, RPS24, RPL7, eIF5B (IF-2), RPL7A, LAMR1, RPS10, RPS9, RPL5, RPL39, RPL22, RPS4Y1, RPS4, RPL36, RPL18, RPS4X, RPL4	CD4 T cells	Enrichment by GO Processes
10	protein targeting to ER	127	1.31151e-25	5.09783e-23	1.31151e-25	5.09783e-23	23	RPS26, RPS15, RPLP0, RPS27A, RPS7, RPL8, RPL18a, RPL36A, RPS24, RPL7, RPL7A, LAMR1, RPS10, RPS9, RPL5, RPL39, RPL22, RPS4Y1, RPS4, RPL36, RPL18, RPS4X, RPL4	CD4 T cells	Enrichment by GO Processes
1	Translation_Translation initiation	171	6.47477e-17	8.67619e-15	6.47477e-17	8.67619e-15	23	RPS26, RPS15, RPLP0, RPS27A, RPS7, RPL8, RPL18a, eIF4B, RPL36A, RPS24, RPL7, eIF5B (IF-2), RPL7A, LAMR1, RPS10, RPS9, RPL5, RPL39, RPL22, RPS4, RPL36, RPL18, RPL4	CD4 T cells	Enrichment by Process Networks
2	Translation_Elongation-Termination	233	6.1936e-15	4.14971e-13	6.1936e-15	4.14971e-13	24	RPS26, RPS15, hnRNP K, RPLP0, RPS27A, RPS7, RPL8, RPL18a, eEF1B, RPL36A, RPS24, RPL7, eIF5B (IF-2), RPL7A, LAMR1, RPS10, RPS9, RPL5, RPL39, RPL22, RPS4, RPL36, RPL18, RPL4	CD4 T cells	Enrichment by Process Networks
3	Immune response_Phagosome in antigen presentation	243	9.89812e-11	4.42116e-09	9.89812e-11	4.42116e-09	20	HLA-DRA1, ERM proteins, VIL2 (ezrin), PSMA7, Cofilin, Actin cytoskeletal, Actin, ACTB, GRB2, PDIA3, Profilin I, Profilin, HSP90 alpha, HSP90, Actin cytoplasmic 2, Talin, Endoplasmin, CDC42, HSP90 beta, FYB1	CD4 T cells	Enrichment by Process Networks
4	Cytoskeleton_Actin filaments	176	1.31172e-07	4.39426e-06	1.31172e-07	4.39426e-06	14	ERM proteins, VIL2 (ezrin), MRLC, Tropomyosin, Cofilin, non-muscle, Cofilin, Actin cytoskeletal, Actin, ACTB, GRB2, Profilin I, Profilin, Talin, CDC42	CD4 T cells	Enrichment by Process Networks
5	Cytoskeleton_Regulation of cytoskeleton rearrangement	183	2.13338e-07	5.71747e-06	2.13338e-07	5.71747e-06	14	ERM proteins, VIL2 (ezrin), MRLC, 14-3-3 zeta/delta, 14-3-3, Cofilin, non-muscle, Cofilin, Actin cytoskeletal, Actin, ACTB, Profilin I, Profilin, Talin, CDC42	CD4 T cells	Enrichment by Process Networks
6	Transcription_mRNA processing	160	2.08466e-06	4.50343e-05	2.08466e-06	4.50343e-05	12	SF3B1, SNRPD2 (SMD2), SRm300, hnRNP K, PRPF4B, SF3B2, CAPER, hnRNP R, SFRS4, hnRNP A1, DDX17, hnRNP H1	CD4 T cells	Enrichment by Process Networks
7	Immune response_Phagocytosis	223	2.35254e-06	4.50343e-05	2.35254e-06	4.50343e-05	14	ERM proteins, VIL2 (ezrin), MRLC, Cofilin, Actin cytoskeletal, Actin, ACTB, GRB2, Profilin I, Profilin, Actin cytoplasmic 2, Talin, CDC42, FYB1	CD4 T cells	Enrichment by Process Networks
8	Cell adhesion_Integrin-mediated cell-matrix adhesion	214	8.00122e-06	0.000134021	8.00122e-06	0.000134021	13	ERM proteins, VIL2 (ezrin), MRLC, Cofilin, Actin cytoskeletal, Actin, ACTB, GRB2, Profilin I, Profilin, Actin cytoplasmic 2, Talin, CDC42	CD4 T cells	Enrichment by Process Networks
9	Immune response_TCR signaling	174	0.000151743	0.00225928	0.000151743	0.00225928	10	TCR alpha/beta, Ubiquitin, Cofilin, Actin cytoskeletal, Actin, CD3 gamma, GRB2, Calmodulin, CDC42, FYB1	CD4 T cells	Enrichment by Process Networks
10	Immune response_Antigen presentation	197	0.000414974	0.00556065	0.000414974	0.00556065	10	HLA-DRA1, TCR alpha/beta, JAK1, PSMA7, CD3 gamma, PDIA3, HSP90 alpha, HSP90, Endoplasmin, HSP90 beta	CD4 T cells	Enrichment by Process Networks
1	Colonic Diseases	7261	2.95386e-14	3.6746e-11	2.95386e-14	3.6746e-11	97	S100, MTS1 (S100A4), MHC class II alpha chain, HLA-DRA1, KLF6, TRBC2, TCR alpha/beta, TCR beta subunit, ERM proteins, VIL2 (ezrin), RPS15, ANCO-2, Histone H3.3, Histone H3, hnRNP K, RPLP0, PDCD4, MTND6, ABCG5, UBC, Ubiquitin, LDHB, Pinin, MRLC, AKAP350, Aiolos, Ionotropic glutamate receptor, PNRC1, PNRC, Connexin 43, 14-3-3 zeta/delta, 14-3-3, hnRNP D-like, JAK1, MTND3, POTEF, TPM3, Tropomyosin, …	CD4 T cells	Enrichment by Diseases (by Biomarkers)
2	Cerebrofrontofacial Syndrome	11	3.67036e-11	2.28296e-08	3.67036e-11	2.28296e-08	6	F-Actin, F-Actin cytoskeleton, Actin cytoskeletal, Actin, ACTB, Actin cytoplasmic 2	CD4 T cells	Enrichment by Diseases (by Biomarkers)
3	Leiomyosarcoma	134	1.1396e-10	4.72552e-08	1.1396e-10	4.72552e-08	12	S100, ERM proteins, VIL2 (ezrin), F-Actin, F-Actin cytoskeleton, Actin cytoskeletal, Actin, HSP90 alpha, HSP90, Endoplasmin, HSP90 beta, Calcyclin	CD4 T cells	Enrichment by Diseases (by Biomarkers)
4	Colorectal Neoplasms	11803	3.72956e-10	7.34854e-08	3.72956e-10	7.34854e-08	121	GOLGB1, S100, MTS1 (S100A4), T3JAM, SPEC2, Gamma adducin, MHC class II alpha chain, HLA-DRA1, SMRT, KLF6, ITM2B, TRBC2, TCR alpha/beta, TCR beta subunit, ERM proteins, VIL2 (ezrin), Acinus, RPS15, ANCO-2, SRm300, Histone H3.3, Histone H3, hnRNP K, RPLP0, PDCD4, MTND6, ABCG5, UBC, Ubiquitin, PRPF4B, Intersectin 2, Nucleolin, LDHB, LEDGF/p75, LEDGF/p52, LEDGF, Pinin, MRLC, AKAP350, Aiolos, GRID2, I…	CD4 T cells	Enrichment by Diseases (by Biomarkers)
5	Rectal Diseases	11372	4.04048e-10	7.34854e-08	4.04048e-10	7.34854e-08	118	GOLGB1, S100, MTS1 (S100A4), T3JAM, SPEC2, Gamma adducin, MHC class II alpha chain, HLA-DRA1, SMRT, KLF6, ITM2B, TRBC2, TCR alpha/beta, TCR beta subunit, ERM proteins, VIL2 (ezrin), Acinus, ANCO-2, SRm300, Histone H3.3, Histone H3, hnRNP K, RPLP0, PDCD4, MTND6, ABCG5, UBC, Ubiquitin, PRPF4B, Intersectin 2, Nucleolin, LDHB, LEDGF/p75, LEDGF/p52, LEDGF, Pinin, MRLC, AKAP350, Aiolos, GRID2, Ionotrop…	CD4 T cells	Enrichment by Diseases (by Biomarkers)
6	Intestinal Neoplasms	11817	4.07383e-10	7.34854e-08	4.07383e-10	7.34854e-08	121	GOLGB1, S100, MTS1 (S100A4), T3JAM, SPEC2, Gamma adducin, MHC class II alpha chain, HLA-DRA1, SMRT, KLF6, ITM2B, TRBC2, TCR alpha/beta, TCR beta subunit, ERM proteins, VIL2 (ezrin), Acinus, RPS15, ANCO-2, SRm300, Histone H3.3, Histone H3, hnRNP K, RPLP0, PDCD4, MTND6, ABCG5, UBC, Ubiquitin, PRPF4B, Intersectin 2, Nucleolin, LDHB, LEDGF/p75, LEDGF/p52, LEDGF, Pinin, MRLC, AKAP350, Aiolos, GRID2, I…	CD4 T cells	Enrichment by Diseases (by Biomarkers)
7	Gastrointestinal Neoplasms	13505	4.13503e-10	7.34854e-08	4.13503e-10	7.34854e-08	132	GOLGB1, S100, MTS1 (S100A4), T3JAM, ATP5E, SPEC2, Gamma adducin, MHC class II alpha chain, HLA-DRA1, SMRT, KLF6, ITM2B, TRBC2, TCR alpha/beta, TCR beta subunit, ERM proteins, VIL2 (ezrin), Acinus, RPS15, ANCO-2, SRm300, Histone H3.3, Histone H3, hnRNP K, RPLP0, PDCD4, RPS27A, MTND6, ABCG5, UBC, Ubiquitin, PRPF4B, Intersectin 2, Nucleolin, LDHB, LEDGF/p75, LEDGF/p52, LEDGF, PICT-1, Pinin, MRLC, AK…	CD4 T cells	Enrichment by Diseases (by Biomarkers)
8	Insomnia, Fatal Familial	30	9.44071e-10	1.46803e-07	9.44071e-10	1.46803e-07	7	14-3-3 zeta/delta, 14-3-3, F-Actin, F-Actin cytoskeleton, Actin cytoskeletal, Actin, ACTB	CD4 T cells	Enrichment by Diseases (by Biomarkers)
9	Digestive System Neoplasms	14954	1.06832e-09	1.47665e-07	1.06832e-09	1.47665e-07	140	GOLGB1, S100, MTS1 (S100A4), T3JAM, ATP5E, SPEC2, Gamma adducin, MHC class II alpha chain, HLA-DRA1, SMRT, ZFAS1 RNA, KLF6, ITM2B, TRBC2, TCR alpha/beta, TCR beta subunit, ERM proteins, VIL2 (ezrin), Acinus, RPS15, ANCO-2, SRm300, GMF-gamma, SKP1, Histone H3.3, Histone H3, hnRNP K, RPLP0, PDCD4, RPS27A, MTND6, ABCG5, UBC, Ubiquitin, PRPF4B, Intersectin 2, Nucleolin, LDHB, LEDGF/p75, LEDGF/p52, LE…	CD4 T cells	Enrichment by Diseases (by Biomarkers)
10	Gastrointestinal Diseases	14031	1.44395e-09	1.79627e-07	1.44395e-09	1.79627e-07	134	GOLGB1, S100, MTS1 (S100A4), T3JAM, ATP5E, SPEC2, Gamma adducin, MHC class II alpha chain, HLA-DRA1, SMRT, KLF6, ITM2B, TRBC2, TCR alpha/beta, TCR beta subunit, ERM proteins, VIL2 (ezrin), Acinus, RPS15, ANCO-2, SRm300, Histone H3.3, Histone H3, hnRNP K, RPLP0, PDCD4, RPS27A, MTND6, ABCG5, UBC, Ubiquitin, PRPF4B, Intersectin 2, Nucleolin, LDHB, LEDGF/p75, LEDGF/p52, LEDGF, PICT-1, Pinin, MRLC, AK…	CD4 T cells	Enrichment by Diseases (by Biomarkers)
1	Cytoskeleton remodeling_Regulation of actin cytoskeleton organization by the kinase effectors of Rho GTPases	58	3.27046e-10	2.43649e-07	3.27046e-10	2.43649e-07	10	PAK, F-Actin cytoskeleton, Actin cytoskeletal, Cdc42 subfamily, CDC42, ERM proteins, MRLC, Cofilin, non-muscle, Cofilin, MLCP (reg)	CD8 T cells	Enrichment by Pathway Maps
2	Cytoskeleton remodeling_Role of PKA in cytoskeleton reorganisation	41	1.76683e-07	6.58143e-05	1.76683e-07	6.58143e-05	7	F-Actin cytoskeleton, Actin cytoskeletal, Calmodulin, CDC42, LBC, Cofilin, MLCP (reg)	CD8 T cells	Enrichment by Pathway Maps
3	LRRK2 in neurons in Parkinson's disease	33	9.4274e-07	0.000234114	9.4274e-07	0.000234114	6	Actin cytoskeletal, ACTB, VIL2 (ezrin), Ubiquitin, 14-3-3, Actin cytoplasmic 2	CD8 T cells	Enrichment by Pathway Maps
4	iNKT cell-keratinocyte interactions in allergic contact dermatitis	36	1.61649e-06	0.000301071	1.61649e-06	0.000301071	6	CD3, TCR alpha/beta, TCR beta subunit, CD3 epsilon, JAK1, TCR alpha subunit	CD8 T cells	Enrichment by Pathway Maps
5	Cytoskeleton remodeling_CDC42 in cellular processes	23	3.12731e-06	0.000465969	3.12731e-06	0.000465969	5	PAK3, F-Actin cytoskeleton, Actin cytoskeletal, CDC42, Cofilin	CD8 T cells	Enrichment by Pathway Maps
6	Inhibition of remyelination in multiple sclerosis: regulation of cytoskeleton proteins	44	5.47625e-06	0.000679967	5.47625e-06	0.000679967	6	Actin cytoskeletal, hnRNP A2, CDC42, MRLC, Cofilin, MLCP (reg)	CD8 T cells	Enrichment by Pathway Maps
7	Cytoskeleton remodeling_Regulation of actin cytoskeleton nucleation and polymerization by Rho GTPases	46	7.14513e-06	0.000760445	7.14513e-06	0.000760445	6	FNBP1, F-Actin cytoskeleton, Actin cytoskeletal, Profilin, Cdc42 subfamily, CDC42	CD8 T cells	Enrichment by Pathway Maps
8	Transport_The role of AVP in regulation of Aquaporin 2 and renal water reabsorption	50	1.172e-05	0.00103542	1.172e-05	0.00103542	6	Actin cytoskeletal, ACTB, Calmodulin, MRLC2, MRLC, Actin cytoplasmic 2	CD8 T cells	Enrichment by Pathway Maps
9	Apoptosis and survival_NGF/ TrkA PI3K-mediated signaling	77	1.38982e-05	0.00103542	1.38982e-05	0.00103542	7	Actin cytoskeletal, Calmodulin, CDC42, MRLC, Cofilin, non-muscle, Cofilin, MLCP (reg)	CD8 T cells	Enrichment by Pathway Maps
10	Immune response _CCR3 signaling in eosinophils	77	1.38982e-05	0.00103542	1.38982e-05	0.00103542	7	Actin cytoskeletal, Calmodulin, Profilin I, Profilin, MRLC, Cofilin, MLCP (reg)	CD8 T cells	Enrichment by Pathway Maps
1	mRNA metabolic process	833	2.01864e-45	9.64103e-42	2.01864e-45	9.64103e-42	77	eEF1D, RPL24, P29, YB-1, RPL29, hnRNP K, RPS5, PRPF4B, RPS7, Pinin, PRPF38B, PNRC, RPL18a, hnRNP D-like, RPL36A, RPS24, hnRNP A3, Poly(A) polymerase, RPL7A, RPS10, hnRNP A2, SFRS4, ZNF265, RPL5, hnRNP A1, RPL39, DDX17, RPS17, RPL22, RPL18, ZCCHC11, TRAP150, SON, RPL10A (CsA-19), RPL6, RPL4, Srp40, SF3B1, SFRS2IP, TISB, RPS26, Acinus, RPL35a, RPS15, SNRPD2 (SMD2), RPS27A, RPL8, DDX46, LEDGF, SR140…	CD8 T cells	Enrichment by GO Processes
2	cotranslational protein targeting to membrane	109	1.26593e-38	3.02303e-35	1.26593e-38	3.02303e-35	34	RPL24, RPL29, RPS5, RPS7, RPL18a, RPL36A, RPS24, RPL7A, RPS10, RPL5, RPL39, RPS17, RPL22, RPL18, RPL10A (CsA-19), RPL6, RPL4, SEC62, RPS26, RPL35a, RPS15, RPS27A, RPL8, RPL15, RPL35, RPS30, RPL7, RP40, RPS9, RPS4Y1, RPS4, RPL36, RPL28, RPS4X	CD8 T cells	Enrichment by GO Processes
3	SRP-dependent cotranslational protein targeting to membrane	105	1.23316e-37	1.9632e-34	1.23316e-37	1.9632e-34	33	RPL24, RPL29, RPS5, RPS7, RPL18a, RPL36A, RPS24, RPL7A, RPS10, RPL5, RPL39, RPS17, RPL22, RPL18, RPL10A (CsA-19), RPL6, RPL4, RPS26, RPL35a, RPS15, RPS27A, RPL8, RPL15, RPL35, RPS30, RPL7, RP40, RPS9, RPS4Y1, RPS4, RPL36, RPL28, RPS4X	CD8 T cells	Enrichment by GO Processes
4	translational initiation	166	2.26225e-37	2.70113e-34	2.26225e-37	2.70113e-34	38	RPL24, RPL29, RPS5, RPS7, eIF6 (ITGB4BP), RPL18a, eIF3S10, RPL36A, RPS24, RPL7A, eIF1, RPS10, RPL5, RPL39, RPS17, RPL22, RPL18, RPL10A (CsA-19), RPL6, RPL4, RPS26, RPL35a, RPS15, RPS27A, RPL8, RPL15, eIF4B, RPL35, RPS30, RPL7, eIF5B (IF-2), RP40, RPS9, RPS4Y1, RPS4, RPL36, RPL28, RPS4X	CD8 T cells	Enrichment by GO Processes
5	viral transcription	124	1.87971e-36	1.7955e-33	1.87971e-36	1.7955e-33	34	RPL24, RPL29, RPS5, RPS7, RPL18a, RPL36A, TPR, RPS24, RPL7A, RPS10, RPL5, RPL39, RPS17, RPL22, RPL18, RPL10A (CsA-19), RPL6, RPL4, RPS26, RPL35a, RPS15, RPS27A, RPL8, RPL15, RPL35, RPS30, RPL7, RP40, RPS9, RPS4Y1, RPS4, RPL36, RPL28, RPS4X	CD8 T cells	Enrichment by GO Processes
6	protein targeting to ER	127	4.67728e-36	3.72312e-33	4.67728e-36	3.72312e-33	34	RPL24, RPL29, RPS5, RPS7, RPL18a, RPL36A, RPS24, RPL7A, RPS10, RPL5, RPL39, RPS17, RPL22, RPL18, RPL10A (CsA-19), RPL6, RPL4, SEC62, RPS26, RPL35a, RPS15, RPS27A, RPL8, RPL15, RPL35, RPS30, RPL7, RP40, RPS9, RPS4Y1, RPS4, RPL36, RPL28, RPS4X	CD8 T cells	Enrichment by GO Processes
7	viral gene expression	142	1.05949e-35	7.22875e-33	1.05949e-35	7.22875e-33	35	RPL24, RPL29, RPS5, RPS7, RPL18a, eIF3S10, RPL36A, TPR, RPS24, RPL7A, RPS10, RPL5, RPL39, RPS17, RPL22, RPL18, RPL10A (CsA-19), RPL6, RPL4, RPS26, RPL35a, RPS15, RPS27A, RPL8, RPL15, RPL35, RPS30, RPL7, RP40, RPS9, RPS4Y1, RPS4, RPL36, RPL28, RPS4X	CD8 T cells	Enrichment by GO Processes
8	establishment of protein localization to endoplasmic reticulum	132	2.01995e-35	1.20591e-32	2.01995e-35	1.20591e-32	34	RPL24, RPL29, RPS5, RPS7, RPL18a, RPL36A, RPS24, RPL7A, RPS10, RPL5, RPL39, RPS17, RPL22, RPL18, RPL10A (CsA-19), RPL6, RPL4, SEC62, RPS26, RPL35a, RPS15, RPS27A, RPL8, RPL15, RPL35, RPS30, RPL7, RP40, RPS9, RPS4Y1, RPS4, RPL36, RPL28, RPS4X	CD8 T cells	Enrichment by GO Processes
9	nuclear-transcribed mRNA catabolic process, nonsense-mediated decay	136	6.21033e-35	3.29562e-32	6.21033e-35	3.29562e-32	34	RPL24, RPL29, RPS5, RPS7, PNRC, RPL18a, RPL36A, RPS24, RPL7A, RPS10, RPL5, RPL39, RPS17, RPL22, RPL18, RPL10A (CsA-19), RPL6, RPL4, RPS26, RPL35a, RPS15, RPS27A, RPL8, RPL15, RPL35, RPS30, RPL7, RP40, RPS9, RPS4Y1, RPS4, RPL36, RPL28, RPS4X	CD8 T cells	Enrichment by GO Processes
10	nuclear-transcribed mRNA catabolic process	230	2.99498e-34	1.4304e-31	2.99498e-34	1.4304e-31	40	RPL24, RPL29, RPS5, RPS7, PNRC, RPL18a, RPL36A, RPS24, RPL7A, RPS10, RPL5, RPL39, RPS17, RPL22, RPL18, ZCCHC11, TRAP150, RPL10A (CsA-19), RPL6, RPL4, TISB, RPS26, RPL35a, RPS15, RPS27A, RPL8, RPL15, RPL35, RPS30, RPL7, RP40, RPS9, DDX5, RPS4Y1, RPS4, RPL36, RPL28, ATM, AUF1, RPS4X	CD8 T cells	Enrichment by GO Processes
1	Translation_Translation initiation	171	8.91573e-27	1.21254e-24	8.91573e-27	1.21254e-24	37	RPL24, RPL29, RPS5, RPS7, eIF6 (ITGB4BP), RPL18a, RACK1, eIF3S10, RPL36A, RPS24, RPL7A, eIF1, RPS10, RPL5, RPL39, RPS17, RPL22, RPL18, RPL10A (CsA-19), RPL6, RPL4, RPS26, RPL35a, RPS15, RPS27A, RPL8, RPL15, eIF4B, RPL35, RPS30, RPL7, eIF5B (IF-2), RP40, RPS9, RPS4, RPL36, RPL28	CD8 T cells	Enrichment by Process Networks
2	Translation_Elongation-Termination	233	8.65405e-23	5.88476e-21	8.65405e-23	5.88476e-21	38	eEF1D, RPL24, eEF2, RPL29, hnRNP K, RPS5, RPS7, eIF6 (ITGB4BP), RPL18a, RACK1, eEF1B, RPL36A, RPS24, RPL7A, RPS10, RPL5, RPL39, RPS17, RPL22, RPL18, RPL10A (CsA-19), RPL6, RPL4, RPS26, RPL35a, RPS15, RPS27A, RPL8, RPL15, RPL35, RPS30, RPL7, eIF5B (IF-2), RP40, RPS9, RPS4, RPL36, RPL28	CD8 T cells	Enrichment by Process Networks
3	Transcription_mRNA processing	160	3.99903e-10	1.8129e-08	3.99903e-10	1.8129e-08	20	hnRNP K, PRPF4B, Poly(A) polymerase, hnRNP A2, SFRS4, hnRNP A1, DDX17, Srp40, SF3B1, SNRPD2 (SMD2), SF3B2, hnRNP C, hnRNP U, Tho2, SRRM1, CAPER, hnRNP R, DDX5, AUF1, hnRNP M	CD8 T cells	Enrichment by Process Networks
4	Cytoskeleton_Regulation of cytoskeleton rearrangement	183	2.58591e-08	8.79209e-07	2.58591e-08	8.79209e-07	19	Actin cytoskeletal, Actin, ACTB, Profilin I, Profilin, EPB41, ARPC5, ARPC2, CDC42, RhoGDI beta, ERM proteins, VIL2 (ezrin), Vimentin, MRLC, 14-3-3 zeta/delta, 14-3-3, Cofilin, non-muscle, Cofilin, EVL	CD8 T cells	Enrichment by Process Networks
5	Cytoskeleton_Actin filaments	176	2.11712e-06	5.75857e-05	2.11712e-06	5.75857e-05	16	Tropomyosin, Actin cytoskeletal, Actin, ACTB, Profilin I, Profilin, EPB41, ARPC5, ARPC2, CDC42, ERM proteins, VIL2 (ezrin), MRLC, Cofilin, non-muscle, Cofilin, EVL	CD8 T cells	Enrichment by Process Networks
6	Immune response_Phagosome in antigen presentation	243	0.000120217	0.00272491	0.000120217	0.00272491	16	PSME1, PSMA7, Actin cytoskeletal, Actin, ACTB, PDIA3, Profilin I, Profilin, Fc epsilon RI beta, CDC42, ERM proteins, VIL2 (ezrin), Cofilin, Actin cytoplasmic 2, CD74, FYB1	CD8 T cells	Enrichment by Process Networks
7	Immune response_TCR signaling	174	0.000154261	0.00299707	0.000154261	0.00299707	13	Actin cytoskeletal, Actin, CD3 gamma, CD3, Calmodulin, CD3 delta, CDC42, TCR alpha/beta, Ubiquitin, CD3 epsilon, Cofilin, CD45, FYB1	CD8 T cells	Enrichment by Process Networks
8	Immune response_Phagocytosis	223	0.00164331	0.0279363	0.00164331	0.0279363	13	Actin cytoskeletal, Actin, ACTB, Profilin I, Profilin, Fc epsilon RI beta, CDC42, ERM proteins, VIL2 (ezrin), MRLC, Cofilin, Actin cytoplasmic 2, FYB1	CD8 T cells	Enrichment by Process Networks
9	Protein folding_Protein folding nucleus	58	0.00192392	0.0290726	0.00192392	0.0290726	6	Nucleolin, MLL1 (HRX), SFRS4, Nucleophosmin, MM-1, AUF1	CD8 T cells	Enrichment by Process Networks
10	Development_Neurogenesis_Axonal guidance	230	0.00216462	0.0294388	0.00216462	0.0294388	13	Actin cytoskeletal, Actin, ACTB, Calmodulin, FEZ1, CDC42, ITM2B, ERM proteins, Cofilin, non-muscle, Cofilin, RP40, EVL, Calcyclin	CD8 T cells	Enrichment by Process Networks
1	Colonic Diseases	7261	3.76405e-22	4.92714e-19	3.76405e-22	4.92714e-19	159	Cyclophilin A, KLF6, Histone H4 family, Histone H4, HP1, HP1 gamma, YB-1, RPL29, COX IV, hnRNP K, PDCD4, Ig light chain, Kappa chain (Ig light chain), KV139, IGKC, KVD16, RPS5, ABCG5, Pinin, FALZ, eIF6 (ITGB4BP), NUAK1, CD20, PNRC1, PNRC, CLEC2D, hnRNP D-like, POTEF, PAK, PAK3, TPM3, Tropomyosin, RACK1, NUCKS, UQCRB, eIF3S10, GALK1, DEK, c-IAP2, RPL36A, PSME1, CIRBP, TPR, SLFN5, RPS24, PSMA7, F-A…	CD8 T cells	Enrichment by Diseases (by Biomarkers)
2	Colorectal Neoplasms	11803	1.83672e-14	9.20535e-12	1.83672e-14	9.20535e-12	196	GOLGB1, Cyclophilin A, KLF6, Histone H4 family, Histone H4, HP1, HP1 gamma, YB-1, NDPK 7, RPL29, COX IV, hnRNP K, PDCD4, Ig light chain, Kappa chain (Ig light chain), KV139, IGKC, KVD16, RPS5, RNF213, ABCG5, PRPF4B, Nucleolin, MLL1C, MLL1N, MLL1 (HRX), Pinin, FALZ, eIF6 (ITGB4BP), NUAK1, CD20, PNRC1, PNRC, hnRNP D-like, POTEF, PAK, PAK3, TPM3, Tropomyosin, GCC2, RACK1, NUCKS, UQCRB, eIF3S10, GALK…	CD8 T cells	Enrichment by Diseases (by Biomarkers)
3	Intestinal Neoplasms	11817	2.10971e-14	9.20535e-12	2.10971e-14	9.20535e-12	196	GOLGB1, Cyclophilin A, KLF6, Histone H4 family, Histone H4, HP1, HP1 gamma, YB-1, NDPK 7, RPL29, COX IV, hnRNP K, PDCD4, Ig light chain, Kappa chain (Ig light chain), KV139, IGKC, KVD16, RPS5, RNF213, ABCG5, PRPF4B, Nucleolin, MLL1C, MLL1N, MLL1 (HRX), Pinin, FALZ, eIF6 (ITGB4BP), NUAK1, CD20, PNRC1, PNRC, hnRNP D-like, POTEF, PAK, PAK3, TPM3, Tropomyosin, GCC2, RACK1, NUCKS, UQCRB, eIF3S10, GALK…	CD8 T cells	Enrichment by Diseases (by Biomarkers)
4	Gastrointestinal Neoplasms	13505	6.30093e-14	2.06198e-11	6.30093e-14	2.06198e-11	213	GOLGB1, Cyclophilin A, KLF6, Histone H4 family, Histone H4, HP1, HP1 gamma, YB-1, NDPK 7, RPL29, COX IV, hnRNP K, PDCD4, Ig light chain, Kappa chain (Ig light chain), KV139, IGKC, KVD16, RPS5, RNF213, ABCG5, PRPF4B, Nucleolin, MLL1C, MLL1N, MLL1 (HRX), JWA, Pinin, FALZ, eIF6 (ITGB4BP), NUAK1, CD20, PNRC1, PNRC, hnRNP D-like, POTEF, PAK, PAK3, TPM3, Tropomyosin, GCC2, RACK1, NUCKS, UQCRB, eIF3S10,…	CD8 T cells	Enrichment by Diseases (by Biomarkers)
5	Virus Diseases	2457	8.68728e-14	2.1347e-11	8.68728e-14	2.1347e-11	70	eEF1D, Cyclophilin A, HP1, HP1 gamma, eEF2, YB-1, hnRNP K, Ig light chain, Kappa chain (Ig light chain), KV139, IGKC, KVD16, PRPF4B, Nucleolin, MLL1C, MLL1N, MLL1 (HRX), CD20, PAK, eIF3S10, DEK, PSMA7, Actin, CD3 gamma, CD3 epsilon/gamma, CD3, p130, hnRNP A2, CD3 epsilon/delta, CD3 delta, FTL, Ferritin, hnRNP A1, IL7RA, ARPC5, Rho GTPase, Cdc42 subfamily, CDC42, SON, Granulysin, IL-32 (NK4), Srp4…	CD8 T cells	Enrichment by Diseases (by Biomarkers)
6	Gastrointestinal Diseases	14031	9.78473e-14	2.1347e-11	9.78473e-14	2.1347e-11	218	GOLGB1, Cyclophilin A, KLF6, Histone H4 family, Histone H4, HP1, HP1 gamma, YB-1, NDPK 7, RPL29, COX IV, hnRNP K, PDCD4, Ig light chain, Kappa chain (Ig light chain), KV139, IGKC, KVD16, RPS5, RNF213, ABCG5, PRPF4B, Nucleolin, MLL1C, MLL1N, MLL1 (HRX), JWA, Pinin, FALZ, eIF6 (ITGB4BP), NUAK1, CD20, PNRC1, PNRC, CLEC2D, hnRNP D-like, POTEF, PAK, PAK3, TPM3, Tropomyosin, GCC2, RACK1, NUCKS, UQCRB, …	CD8 T cells	Enrichment by Diseases (by Biomarkers)
7	Intestinal Diseases	12457	1.25813e-13	2.34817e-11	1.25813e-13	2.34817e-11	201	GOLGB1, Cyclophilin A, KLF6, Histone H4 family, Histone H4, HP1, HP1 gamma, YB-1, NDPK 7, RPL29, COX IV, hnRNP K, PDCD4, Ig light chain, Kappa chain (Ig light chain), KV139, IGKC, KVD16, RPS5, RNF213, ABCG5, PRPF4B, Nucleolin, MLL1C, MLL1N, MLL1 (HRX), Pinin, FALZ, eIF6 (ITGB4BP), NUAK1, CD20, PNRC1, PNRC, CLEC2D, hnRNP D-like, POTEF, PAK, PAK3, TPM3, Tropomyosin, GCC2, RACK1, NUCKS, UQCRB, eIF3S…	CD8 T cells	Enrichment by Diseases (by Biomarkers)
8	Digestive System Neoplasms	14954	1.43509e-13	2.34817e-11	1.43509e-13	2.34817e-11	227	GOLGB1, Cyclophilin A, ZFAS1 RNA, KLF6, Histone H4 family, Histone H4, HP1, HP1 gamma, GMF-gamma, HINT, YB-1, NDPK 7, RPL29, COX IV, hnRNP K, PDCD4, Ig light chain, Kappa chain (Ig light chain), KV139, IGKC, KVD16, RPS5, RNF213, UQCRQPC, ABCG5, PRPF4B, Nucleolin, MLL1C, MLL1N, MLL1 (HRX), JWA, Pinin, FALZ, eIF6 (ITGB4BP), NUAK1, CD20, PNRC1, PNRC, hnRNP D-like, POTEF, PAK, PAK3, TPM3, Tropomyosin…	CD8 T cells	Enrichment by Diseases (by Biomarkers)
9	Digestive System Diseases	15625	2.68248e-13	3.90152e-11	2.68248e-13	3.90152e-11	233	GOLGB1, Cyclophilin A, ZFAS1 RNA, KLF6, Histone H4 family, Histone H4, HP1, HP1 gamma, GMF-gamma, HINT, YB-1, NDPK 7, RPL29, COX IV-1, COX IV, hnRNP K, PDCD4, Ig light chain, Kappa chain (Ig light chain), KV139, IGKC, KVD16, RPS5, RNF213, UQCRQPC, ABCG5, PRPF4B, Nucleolin, MLL1C, MLL1N, MLL1 (HRX), JWA, Pinin, FALZ, eIF6 (ITGB4BP), NUAK1, CD20, PNRC1, PNRC, CLEC2D, hnRNP D-like, POTEF, PAK, PAK3,…	CD8 T cells	Enrichment by Diseases (by Biomarkers)
10	Lymphoma, Non-Hodgkin	1325	4.96642e-12	6.50104e-10	4.96642e-12	6.50104e-10	46	Cyclophilin A, Histone H4 family, Histone H4, Ig light chain, Kappa chain (Ig light chain), KV139, IGKC, KVD16, MLL1C, MLL1N, MLL1 (HRX), CD20, SNHG5, IGHD, c-IAP2, F-Actin, F-Actin cytoskeleton, Actin cytoskeletal, Actin, ACTB, CD3 gamma, CD3 epsilon/gamma, CD3, p130, CD3 epsilon/delta, CD3 delta, c-IAP1, Gas5, Rho GTPase, Cdc42 subfamily, CDC42, RhoGDI beta, Granulysin, TCR alpha/beta, TCR beta…	CD8 T cells	Enrichment by Diseases (by Biomarkers)
1	Cytoskeleton remodeling_Regulation of actin cytoskeleton organization by the kinase effectors of Rho GTPases	58	4.30735e-11	3.62679e-08	4.30735e-11	3.62679e-08	11	PAK, F-Actin cytoskeleton, Actin cytoskeletal, Cdc42 subfamily, CDC42, Spectrin, ERM proteins, MRLC, Cofilin, non-muscle, Cofilin, MLCP (reg)	NK cells upregulated	Enrichment by Pathway Maps
2	Cytoskeleton remodeling_Role of PKA in cytoskeleton reorganisation	41	1.68264e-08	7.08391e-06	1.68264e-08	7.08391e-06	8	F-Actin cytoskeleton, Actin cytoskeletal, Calmodulin, CDC42, MELC, LBC, Cofilin, MLCP (reg)	NK cells upregulated	Enrichment by Pathway Maps
3	Inhibition of remyelination in multiple sclerosis: regulation of cytoskeleton proteins	44	5.98215e-07	0.000131475	5.98215e-07	0.000131475	7	Actin cytoskeletal, hnRNP A2, CDC42, MELC, MRLC, Cofilin, MLCP (reg)	NK cells upregulated	Enrichment by Pathway Maps
4	CHDI_Correlations from Replication data_Cytoskeleton and adhesion module	64	6.24584e-07	0.000131475	6.24584e-07	0.000131475	8	Cytohesin1, Actin cytoskeletal, CD3, CDC42, MELC, MRLC, GRB2, MLCP (reg)	NK cells upregulated	Enrichment by Pathway Maps
5	LRRK2 in neurons in Parkinson's disease	33	1.74033e-06	0.000293072	1.74033e-06	0.000293072	6	Actin cytoskeletal, ACTB, VIL2 (ezrin), Ubiquitin, 14-3-3, Actin cytoplasmic 2	NK cells upregulated	Enrichment by Pathway Maps
6	Apoptosis and survival_NGF/ TrkA PI3K-mediated signaling	77	2.6202e-06	0.000315172	2.6202e-06	0.000315172	8	Actin cytoskeletal, Calmodulin, CDC42, MRLC, Cofilin, non-muscle, Cofilin, GRB2, MLCP (reg)	NK cells upregulated	Enrichment by Pathway Maps
7	Immune response _CCR3 signaling in eosinophils	77	2.6202e-06	0.000315172	2.6202e-06	0.000315172	8	Actin cytoskeletal, Calmodulin, Profilin I, Profilin, MELC, MRLC, Cofilin, MLCP (reg)	NK cells upregulated	Enrichment by Pathway Maps
8	Development_Regulation of cytoskeleton proteins in oligodendrocyte differentiation and myelination	59	4.61578e-06	0.000432241	4.61578e-06	0.000432241	7	Actin cytoskeletal, hnRNP A2, CDC42, MELC, MRLC, Cofilin, MLCP (reg)	NK cells upregulated	Enrichment by Pathway Maps
9	Cytoskeleton remodeling_CDC42 in cellular processes	23	5.22726e-06	0.000432241	5.22726e-06	0.000432241	5	PAK3, F-Actin cytoskeleton, Actin cytoskeletal, CDC42, Cofilin	NK cells upregulated	Enrichment by Pathway Maps
10	Stem cells_Pancreatic cancer stem cells in tumor metastasis	40	5.64685e-06	0.000432241	5.64685e-06	0.000432241	6	F-Actin cytoskeleton, Calmodulin, CDC42, MELC, MRLC, MLCP (reg)	NK cells upregulated	Enrichment by Pathway Maps
1	mRNA metabolic process	833	1.4048e-34	6.85544e-31	1.4048e-34	6.85544e-31	67	eEF1D, p54, SRm300, RPL24, P29, YB-1, RPL29, hnRNP K, RPLP0, RPS5, PRPF4B, Pinin, PRPF38B, PNRC, RPL18a, RPS24, HYPA, Poly(A) polymerase, RPL7A, RPS10, hnRNP A2, SFRS4, ZNF265, RPL5, hnRNP A1, RPL39, DDX17, ZFP36L2, RPS17, RPL22, RPL18, ZCCHC11, SON, RPL10A (CsA-19), RPL6, RPL4, Srp40, RPS26, RPL35a, RPS15, RPS27A, RPL8, DDX46, LEDGF, SR140, RPL15, SF3B2, hnRNP-G, hnRNP C, hnRNP U, RPL35, S164, R…	NK cells upregulated	Enrichment by GO Processes
2	SRP-dependent cotranslational protein targeting to membrane	105	1.96986e-32	4.80646e-29	1.96986e-32	4.80646e-29	30	RPL24, RPL29, RPLP0, RPS5, RPL18a, RPS24, RPL7A, RPS10, RPL5, RPL39, RPS17, RPL22, RPL18, RPL10A (CsA-19), RPL6, RPL4, RPS26, RPL35a, RPS15, RPS27A, RPL8, RPL15, RPL35, RPS30, RPL7, RP40, LAMR1, RPL36, RPL28, SRP14	NK cells upregulated	Enrichment by GO Processes
3	cotranslational protein targeting to membrane	109	6.97537e-32	1.13466e-28	6.97537e-32	1.13466e-28	30	RPL24, RPL29, RPLP0, RPS5, RPL18a, RPS24, RPL7A, RPS10, RPL5, RPL39, RPS17, RPL22, RPL18, RPL10A (CsA-19), RPL6, RPL4, RPS26, RPL35a, RPS15, RPS27A, RPL8, RPL15, RPL35, RPS30, RPL7, RP40, LAMR1, RPL36, RPL28, SRP14	NK cells upregulated	Enrichment by GO Processes
4	translational initiation	166	6.55316e-30	7.99485e-27	6.55316e-30	7.99485e-27	33	RPL24, RPL29, RPLP0, RPS5, eIF6 (ITGB4BP), RPL18a, eIF3S10, RPS24, RPL7A, eIF1, RPS10, RPL5, RPL39, RPS17, RPL22, RPL18, RPL10A (CsA-19), RPL6, RPL4, RPS26, RPL35a, RPS15, RPS27A, RPL8, RPL15, eIF4B, RPL35, RPS30, RPL7, RP40, LAMR1, RPL36, RPL28	NK cells upregulated	Enrichment by GO Processes
5	protein targeting to ER	127	1.10724e-29	1.08067e-26	1.10724e-29	1.08067e-26	30	RPL24, RPL29, RPLP0, RPS5, RPL18a, RPS24, RPL7A, RPS10, RPL5, RPL39, RPS17, RPL22, RPL18, RPL10A (CsA-19), RPL6, RPL4, RPS26, RPL35a, RPS15, RPS27A, RPL8, RPL15, RPL35, RPS30, RPL7, RP40, LAMR1, RPL36, RPL28, SRP14	NK cells upregulated	Enrichment by GO Processes
6	establishment of protein localization to endoplasmic reticulum	132	3.88872e-29	3.16283e-26	3.88872e-29	3.16283e-26	30	RPL24, RPL29, RPLP0, RPS5, RPL18a, RPS24, RPL7A, RPS10, RPL5, RPL39, RPS17, RPL22, RPL18, RPL10A (CsA-19), RPL6, RPL4, RPS26, RPL35a, RPS15, RPS27A, RPL8, RPL15, RPL35, RPS30, RPL7, RP40, LAMR1, RPL36, RPL28, SRP14	NK cells upregulated	Enrichment by GO Processes
7	nuclear-transcribed mRNA catabolic process, nonsense-mediated decay	136	1.02064e-28	7.11534e-26	1.02064e-28	7.11534e-26	30	RPL24, RPL29, RPLP0, RPS5, PNRC, RPL18a, RPS24, RPL7A, RPS10, RPL5, RPL39, RPS17, RPL22, RPL18, RPL10A (CsA-19), RPL6, RPL4, RPS26, RPL35a, RPS15, RPS27A, RPL8, RPL15, RPL35, RPS30, RPL7, RP40, LAMR1, RPL36, RPL28	NK cells upregulated	Enrichment by GO Processes
8	viral transcription	124	1.37385e-28	8.38046e-26	1.37385e-28	8.38046e-26	29	RPL24, RPL29, RPLP0, RPS5, RPL18a, RPS24, RPL7A, RPS10, RPL5, RPL39, RPS17, RPL22, RPL18, RPL10A (CsA-19), RPL6, RPL4, RPS26, RPL35a, RPS15, RPS27A, RPL8, RPL15, RPL35, RPS30, RPL7, RP40, LAMR1, RPL36, RPL28	NK cells upregulated	Enrichment by GO Processes
9	viral gene expression	142	4.08186e-28	2.21328e-25	4.08186e-28	2.21328e-25	30	RPL24, RPL29, RPLP0, RPS5, RPL18a, eIF3S10, RPS24, RPL7A, RPS10, RPL5, RPL39, RPS17, RPL22, RPL18, RPL10A (CsA-19), RPL6, RPL4, RPS26, RPL35a, RPS15, RPS27A, RPL8, RPL15, RPL35, RPS30, RPL7, RP40, LAMR1, RPL36, RPL28	NK cells upregulated	Enrichment by GO Processes
10	nuclear-transcribed mRNA catabolic process	230	1.76715e-27	8.62368e-25	1.76715e-27	8.62368e-25	35	RPL24, RPL29, RPLP0, RPS5, PNRC, RPL18a, RPS24, RPL7A, RPS10, RPL5, RPL39, ZFP36L2, RPS17, RPL22, RPL18, ZCCHC11, RPL10A (CsA-19), RPL6, RPL4, RPS26, RPL35a, RPS15, RPS27A, RPL8, RPL15, RPL35, RPS30, RPL7, RP40, LAMR1, DDX5, RPL36, RPL28, ATM, AUF1	NK cells upregulated	Enrichment by GO Processes
1	Translation_Translation initiation	171	6.69784e-22	9.51093e-20	6.69784e-22	9.51093e-20	34	RPL24, RPL29, RPLP0, RPS5, eIF6 (ITGB4BP), RPL18a, RACK1, eIF3S10, RPS24, RPL7A, eIF1, RPS10, RPL5, RPL39, RPS17, RPL22, RPL18, RPL10A (CsA-19), RPL6, RPL4, RPS26, RPL35a, RPS15, RPS27A, RPL8, RPL15, eIF4B, RPL35, RPS30, RPL7, RP40, LAMR1, RPL36, RPL28	NK cells upregulated	Enrichment by Process Networks
2	Translation_Elongation-Termination	233	2.27338e-18	1.6141e-16	2.27338e-18	1.6141e-16	35	eEF1D, RPL24, RPL29, hnRNP K, RPLP0, RPS5, eIF6 (ITGB4BP), RPL18a, RACK1, eEF1B, RPS24, RPL7A, RPS10, RPL5, RPL39, RPS17, RPL22, RPL18, RPL10A (CsA-19), RPL6, RPL4, RPS26, RPL35a, RPS15, RPS27A, RPL8, RPL15, RPL35, RPS30, RPL7, RP40, LAMR1, RPL36, RPL28, SRP14	NK cells upregulated	Enrichment by Process Networks
3	Cytoskeleton_Actin filaments	176	4.87064e-11	2.30544e-09	4.87064e-11	2.30544e-09	23	Tropomyosin, Actin cytoskeletal, Actin, ACTB, Profilin I, Profilin, EPB41, ARP2, ARPC5, ARPC2, CDC42, MELC, Beta-fodrin, SPTBN(spectrin1-4), ERM proteins, VIL2 (ezrin), WaspIP, MRLC, Cofilin, non-muscle, Cofilin, GRB2, TRIPs, CIP4	NK cells upregulated	Enrichment by Process Networks
4	Transcription_mRNA processing	160	3.32346e-10	1.17983e-08	3.32346e-10	1.17983e-08	21	p54, SRm300, hnRNP K, PRPF4B, HYPA, Poly(A) polymerase, hnRNP A2, SFRS4, hnRNP A1, DDX17, Srp40, SF3B2, hnRNP C, hnRNP U, Tho2, SRRM1, CAPER, hnRNP R, DDX5, AUF1, hnRNP M	NK cells upregulated	Enrichment by Process Networks
5	Cytoskeleton_Regulation of cytoskeleton rearrangement	183	4.06173e-09	1.15353e-07	4.06173e-09	1.15353e-07	21	Actin cytoskeletal, Actin, ACTB, Profilin I, Profilin, EPB41, ARPC5, ARPC2, CDC42, MELC, Beta-fodrin, SPTBN(spectrin1-4), ERM proteins, VIL2 (ezrin), Vimentin, WaspIP, MRLC, 14-3-3 zeta/delta, 14-3-3, Cofilin, non-muscle, Cofilin	NK cells upregulated	Enrichment by Process Networks
6	Development_Neurogenesis_Axonal guidance	230	0.000191441	0.00453078	0.000191441	0.00453078	16	S100B, Actin cytoskeletal, Actin, ACTB, Calmodulin, FEZ1, CDC42, MELC, ITM2B, ERM proteins, Cofilin, non-muscle, Cofilin, RP40, Ephrin-A, Ephrin-A2, Calcyclin	NK cells upregulated	Enrichment by Process Networks
7	Immune response_Phagosome in antigen presentation	243	0.000357695	0.00694256	0.000357695	0.00694256	16	PSME1, PSMA7, Actin cytoskeletal, Actin, ACTB, PDIA3, Profilin I, Profilin, CDC42, ERM proteins, VIL2 (ezrin), Cofilin, GRB2, Actin cytoplasmic 2, CD74, FYB1	NK cells upregulated	Enrichment by Process Networks
8	Immune response_TCR signaling	174	0.00039113	0.00694256	0.00039113	0.00694256	13	Actin cytoskeletal, Actin, CD3 gamma, CD3, Calmodulin, CD3 delta, CDC42, Ubiquitin, CD3 epsilon, Cofilin, GRB2, CD45, FYB1	NK cells upregulated	Enrichment by Process Networks
9	Inflammation_NK cell cytotoxicity	164	0.000788991	0.0124485	0.000788991	0.0124485	12	Histone H3, CD2, IL-2R gamma chain, CD3, Calmodulin, CD94, Serglycin, CD3 epsilon, JAK1, GRB2, SET, ETS1	NK cells upregulated	Enrichment by Process Networks
10	Immune response_Antigen presentation	197	0.00125921	0.0172008	0.00125921	0.0172008	13	HLA-F, CD2, PSME1, PSMA7, CD3 gamma, CD3, PDIA3, CD3 delta, CD94, CD3 epsilon, JAK1, CD45, CD74	NK cells upregulated	Enrichment by Process Networks
1	Colonic Diseases	7261	9.7165e-20	1.37489e-16	9.7165e-20	1.37489e-16	161	Cyclophilin A, KLF6, Histone H4 family, Histone H4, ARL4C, HLA-F, MHC Class I alpha chain, YB-1, IDH1-AS1, Histone H3.3, Histone H3, RPL29, COX IV, hnRNP K, RPLP0, PDCD4, Cystatin F, RPS5, LDHB, Pinin, FALZ, Rad21, eIF6 (ITGB4BP), CD2, NUAK1, PNRC1, PNRC, CLEC2D, IL-7 receptor, IL-2R gamma chain, POTEF, PAK, PAK3, TPM3, Tropomyosin, RACK1, NUCKS, eIF3S10, DEK, LTBR(TNFRSF3), PSME1, S100, S100B, n…	NK cells upregulated	Enrichment by Diseases (by Biomarkers)
2	Gastrointestinal Neoplasms	13505	7.7987e-16	5.51758e-13	7.7987e-16	5.51758e-13	229	GOLGB1, SFRS18, Cyclophilin A, KLF6, KIAA0649, Histone H4 family, Histone H4, ARL4C, SRm300, HLA-F, MHC Class I alpha chain, YB-1, IDH1-AS1, Histone H3.3, Histone H3, RPL29, COX IV, hnRNP K, RPLP0, PDCD4, Cystatin F, RPS5, RNF213, PRPF4B, Nucleolin, LDHB, MLL1C, MLL1N, MLL1 (HRX), PICT-1, Pinin, FALZ, Rad21, eIF6 (ITGB4BP), CD2, NUAK1, PNRC1, PNRC, TMEM63B, Plasma kallikrein, IL-7 receptor, IL-2R…	NK cells upregulated	Enrichment by Diseases (by Biomarkers)
3	Virus Diseases	2457	2.11088e-15	9.83811e-13	2.11088e-15	9.83811e-13	76	eEF1D, Cyclophilin A, NFAT-90, HLA-F, MHC Class I alpha chain, YB-1, hnRNP K, PRPF4B, Nucleolin, MLL1C, MLL1N, MLL1 (HRX), IL-7 receptor, IL-2R gamma chain, PAK, eIF3S10, DEK, S100, PSMA7, Actin, hsa-mir-1539, miR-1539, CD3 gamma, CD3 epsilon/gamma, CD3, sL-selectin, L-selectin, p130, hnRNP A2, CD3 epsilon/delta, CD3 delta, FTL, Ferritin, CD94, hnRNP A1, IL7RA, ARP2, ARPC5, Rho GTPase, Cdc42 subf…	NK cells upregulated	Enrichment by Diseases (by Biomarkers)
4	Colorectal Neoplasms	11803	3.14454e-15	9.83811e-13	3.14454e-15	9.83811e-13	208	GOLGB1, SFRS18, Cyclophilin A, KLF6, Histone H4 family, Histone H4, ARL4C, SRm300, HLA-F, MHC Class I alpha chain, YB-1, IDH1-AS1, Histone H3.3, Histone H3, RPL29, COX IV, hnRNP K, RPLP0, PDCD4, Cystatin F, RPS5, RNF213, PRPF4B, Nucleolin, LDHB, MLL1C, MLL1N, MLL1 (HRX), Pinin, FALZ, Rad21, eIF6 (ITGB4BP), CD2, NUAK1, PNRC1, PNRC, TMEM63B, Plasma kallikrein, IL-7 receptor, IL-2R gamma chain, POTE…	NK cells upregulated	Enrichment by Diseases (by Biomarkers)
5	Intestinal Neoplasms	11817	3.64232e-15	9.83811e-13	3.64232e-15	9.83811e-13	208	GOLGB1, SFRS18, Cyclophilin A, KLF6, Histone H4 family, Histone H4, ARL4C, SRm300, HLA-F, MHC Class I alpha chain, YB-1, IDH1-AS1, Histone H3.3, Histone H3, RPL29, COX IV, hnRNP K, RPLP0, PDCD4, Cystatin F, RPS5, RNF213, PRPF4B, Nucleolin, LDHB, MLL1C, MLL1N, MLL1 (HRX), Pinin, FALZ, Rad21, eIF6 (ITGB4BP), CD2, NUAK1, PNRC1, PNRC, TMEM63B, Plasma kallikrein, IL-7 receptor, IL-2R gamma chain, POTE…	NK cells upregulated	Enrichment by Diseases (by Biomarkers)
6	Gastrointestinal Diseases	14031	4.17164e-15	9.83811e-13	4.17164e-15	9.83811e-13	233	GOLGB1, SFRS18, Cyclophilin A, KLF6, KIAA0649, Histone H4 family, Histone H4, ARL4C, SRm300, HLA-F, MHC Class I alpha chain, YB-1, IDH1-AS1, Histone H3.3, Histone H3, RPL29, COX IV, hnRNP K, RPLP0, PDCD4, Cystatin F, RPS5, RNF213, PRPF4B, Nucleolin, LDHB, MLL1C, MLL1N, MLL1 (HRX), PICT-1, Pinin, FALZ, Rad21, eIF6 (ITGB4BP), CD2, NUAK1, PNRC1, PNRC, CLEC2D, TMEM63B, Plasma kallikrein, IL-7 recepto…	NK cells upregulated	Enrichment by Diseases (by Biomarkers)
7	Digestive System Diseases	15625	1.09633e-14	2.21615e-12	1.09633e-14	2.21615e-12	249	GOLGB1, SFRS18, Cyclophilin A, ZFAS1 RNA, KLF6, KIAA0649, Histone H4 family, Histone H4, ARL4C, SRm300, GMF-gamma, NFAT-90, HLA-F, MHC Class I alpha chain, HINT, YB-1, IDH1-AS1, Histone H3.3, Histone H3, RPL29, COX IV-1, COX IV, hnRNP K, RPLP0, PDCD4, Cystatin F, RPS5, RNF213, PRPF4B, Nucleolin, LDHB, MLL1C, MLL1N, MLL1 (HRX), PICT-1, Pinin, FALZ, Rad21, eIF6 (ITGB4BP), CD2, NUAK1, PNRC1, PNRC, C…	NK cells upregulated	Enrichment by Diseases (by Biomarkers)
8	Digestive System Neoplasms	14954	2.57419e-14	4.55309e-12	2.57419e-14	4.55309e-12	241	GOLGB1, SFRS18, Cyclophilin A, ZFAS1 RNA, KLF6, KIAA0649, Histone H4 family, Histone H4, ARL4C, SRm300, GMF-gamma, HLA-F, MHC Class I alpha chain, HINT, YB-1, IDH1-AS1, Histone H3.3, Histone H3, RPL29, COX IV, hnRNP K, RPLP0, PDCD4, Cystatin F, RPS5, RNF213, PRPF4B, Nucleolin, LDHB, MLL1C, MLL1N, MLL1 (HRX), PICT-1, Pinin, FALZ, Rad21, eIF6 (ITGB4BP), CD2, NUAK1, PNRC1, PNRC, TMEM63B, Plasma kall…	NK cells upregulated	Enrichment by Diseases (by Biomarkers)
9	Intestinal Diseases	12457	7.45659e-14	1.17234e-11	7.45659e-14	1.17234e-11	212	GOLGB1, SFRS18, Cyclophilin A, KLF6, Histone H4 family, Histone H4, ARL4C, SRm300, HLA-F, MHC Class I alpha chain, YB-1, IDH1-AS1, Histone H3.3, Histone H3, RPL29, COX IV, hnRNP K, RPLP0, PDCD4, Cystatin F, RPS5, RNF213, PRPF4B, Nucleolin, LDHB, MLL1C, MLL1N, MLL1 (HRX), Pinin, FALZ, Rad21, eIF6 (ITGB4BP), CD2, NUAK1, PNRC1, PNRC, CLEC2D, TMEM63B, Plasma kallikrein, IL-7 receptor, IL-2R gamma cha…	NK cells upregulated	Enrichment by Diseases (by Biomarkers)
10	Carcinoma, Bronchogenic	3735	1.49029e-13	2.01139e-11	1.49029e-13	2.01139e-11	94	Cyclophilin A, KLF6, NFAT-90, MHC Class I alpha chain, YB-1, Histone H3.3, Histone H3, hnRNP K, PDCD4, SH3BGRL3, LDHB, MLL1C, MLL1N, MLL1 (HRX), NUAK1, IL-7 receptor, PAK, Tropomyosin, RACK1, DEK, S100, S100B, nAChR alpha-5, nAChR alpha, Actin, CD3 gamma, CD3 epsilon/gamma, CD3, CALM2, CALM3, Calmodulin, p130, NEAT1, TXNIP (VDUP1), RPS10, PDIA3, Profilin, hnRNP A2, CD3 epsilon/delta, CD3 delta, F…	NK cells upregulated	Enrichment by Diseases (by Biomarkers)
1	Role of tumor-infiltrating B cells in anti-tumor immunity	91	2.5241e-07	0.000252915	2.5241e-07	0.000252915	9	Kappa chain (Ig light chain), IgD, CD20, KTN1, TCR alpha/beta, CXCR4, JAK1, G-protein alpha-i family, G3P2	B cells upregulated	Enrichment by Pathway Maps
2	Immune response _CCR3 signaling in eosinophils	77	8.23139e-07	0.000412393	8.23139e-07	0.000412393	8	Profilin I, Profilin, MELC, MRLC, G-protein alpha-i family, Calmodulin, CCL5, MLCP (reg)	B cells upregulated	Enrichment by Pathway Maps
3	Stem cells_Pancreatic cancer stem cells in tumor metastasis	40	2.32267e-06	0.000727539	2.32267e-06	0.000727539	6	MELC, MRLC, CXCR4, G-protein alpha-i family, Calmodulin, MLCP (reg)	B cells upregulated	Enrichment by Pathway Maps
4	CHDI_Correlations from Replication data_Cytoskeleton and adhesion module	64	2.90435e-06	0.000727539	2.90435e-06	0.000727539	7	Cytohesin1, MELC, TCR alpha/beta, MRLC, CXCR4, GRB2, MLCP (reg)	B cells upregulated	Enrichment by Pathway Maps
5	Mechanisms of resistance to EGFR inhibitors in lung cancer	45	4.73519e-06	0.000948932	4.73519e-06	0.000948932	6	Claudin-7, PI3K reg class IA (p85), HSP90, CIN85, Vimentin, GRB2	B cells upregulated	Enrichment by Pathway Maps
6	Signal transduction_CXCR4 signaling via second messengers and JAK/STAT	50	8.87561e-06	0.00148223	8.87561e-06	0.00148223	6	Ubiquitin, MRLC, CXCR4, JAK1, G-protein alpha-i family, Calmodulin	B cells upregulated	Enrichment by Pathway Maps
7	Cytoskeleton remodeling_Alpha-1A adrenergic receptor-dependent inhibition of PI3K	19	3.0683e-05	0.00439206	3.0683e-05	0.00439206	4	PI3K reg class IA (p85-alpha), MELC, MRLC, Calmodulin	B cells upregulated	Enrichment by Pathway Maps
8	Role of Tissue factor-induced Thrombin signaling in cancerogenesis	65	4.0919e-05	0.0051251	4.0919e-05	0.0051251	6	PI3K reg class IA (p85-alpha), MELC, MRLC, G-protein alpha-i family, Calmodulin, MLCP (reg)	B cells upregulated	Enrichment by Pathway Maps
9	Cytoskeleton remodeling_Role of PKA in cytoskeleton reorganisation	41	4.7632e-05	0.00530303	4.7632e-05	0.00530303	5	14-3-3 beta/alpha, MELC, LBC, Calmodulin, MLCP (reg)	B cells upregulated	Enrichment by Pathway Maps
10	Immune response_IL-7 signaling in B lymphocytes	43	6.02315e-05	0.0060352	6.02315e-05	0.0060352	5	Ig heavy chain, PI3K reg class IA (p85-alpha), IL7RA, JAK1, GRB2	B cells upregulated	Enrichment by Pathway Maps
1	cotranslational protein targeting to membrane	109	2.28465e-30	1.30453e-26	2.28465e-30	1.30453e-26	28	RPL24, RPL29, RPS5, RPL18a, RPS24, RPL7A, RPL5, RPL39, RPS17, RPL22, RPL18, RPL6, SEC62, RPS26, RPL35a, RPS15, RPS27A, RPL8, RPL15, RPL35, RPS30, RPL7, RP40, LAMR1, RPS4Y1, RPS4, RPL36, RPS4X	B cells upregulated	Enrichment by GO Processes
2	SRP-dependent cotranslational protein targeting to membrane	105	2.4879e-29	7.10296e-26	2.4879e-29	7.10296e-26	27	RPL24, RPL29, RPS5, RPL18a, RPS24, RPL7A, RPL5, RPL39, RPS17, RPL22, RPL18, RPL6, RPS26, RPL35a, RPS15, RPS27A, RPL8, RPL15, RPL35, RPS30, RPL7, RP40, LAMR1, RPS4Y1, RPS4, RPL36, RPS4X	B cells upregulated	Enrichment by GO Processes
3	translational initiation	166	6.87842e-29	1.05623e-25	6.87842e-29	1.05623e-25	31	RPL24, RPL29, RPS5, eIF6 (ITGB4BP), RPL18a, eIF3S10, RPS24, RPL7A, eIF1, RPL5, RPL39, RPS17, RPL22, RPL18, RPL6, RPS26, RPL35a, RPS15, RPS27A, RPL8, RPL15, RPL35, RPS30, RPL7, eIF5B (IF-2), RP40, LAMR1, RPS4Y1, RPS4, RPL36, RPS4X	B cells upregulated	Enrichment by GO Processes
4	nuclear-transcribed mRNA catabolic process, nonsense-mediated decay	136	7.39919e-29	1.05623e-25	7.39919e-29	1.05623e-25	29	RPL24, RPL29, RPS5, PNRC, RPL18a, PP2A regulatory, RPS24, RPL7A, RPL5, RPL39, RPS17, RPL22, RPL18, RPL6, RPS26, RPL35a, RPS15, RPS27A, RPL8, RPL15, RPL35, RPS30, RPL7, RP40, LAMR1, RPS4Y1, RPS4, RPL36, RPS4X	B cells upregulated	Enrichment by GO Processes
5	viral transcription	124	1.20244e-28	1.37318e-25	1.20244e-28	1.37318e-25	28	RPL24, RPL29, RPS5, RPL18a, TPR, RPS24, RPL7A, RPL5, RPL39, RPS17, RPL22, RPL18, RPL6, RPS26, RPL35a, RPS15, RPS27A, RPL8, RPL15, RPL35, RPS30, RPL7, RP40, LAMR1, RPS4Y1, RPS4, RPL36, RPS4X	B cells upregulated	Enrichment by GO Processes
6	mRNA metabolic process	833	1.5049e-28	1.43216e-25	1.5049e-28	1.43216e-25	57	SRm300, RPL24, P29, YB-1, RPL29, RPS5, PRPF4B, Pinin, PRPF38B, PNRC, RPL18a, PP2A regulatory, RPS24, HYPA, hnRNP A3, RPL7A, hnRNP A2, ZNF265, RPL5, hnRNP A1, RPL39, DDX17, RPS17, RPL22, RPL18, TRAP150, RPL6, SF3B1, SFRS2IP, RPS26, Acinus, RPL35a, RPS15, RPS27A, RPL8, LEDGF, RPL15, SF3B2, LUC7A, hnRNP-G, Galpha(i)-specific peptide GPCRs, Galpha(q)-specific peptide GPCRs, hnRNP U, RPL35, S164, RPS3…	B cells upregulated	Enrichment by GO Processes
7	protein targeting to ER	127	2.48155e-28	2.0165e-25	2.48155e-28	2.0165e-25	28	RPL24, RPL29, RPS5, RPL18a, RPS24, RPL7A, RPL5, RPL39, RPS17, RPL22, RPL18, RPL6, SEC62, RPS26, RPL35a, RPS15, RPS27A, RPL8, RPL15, RPL35, RPS30, RPL7, RP40, LAMR1, RPS4Y1, RPS4, RPL36, RPS4X	B cells upregulated	Enrichment by GO Processes
8	viral gene expression	142	2.82521e-28	2.0165e-25	2.82521e-28	2.0165e-25	29	RPL24, RPL29, RPS5, RPL18a, eIF3S10, TPR, RPS24, RPL7A, RPL5, RPL39, RPS17, RPL22, RPL18, RPL6, RPS26, RPL35a, RPS15, RPS27A, RPL8, RPL15, RPL35, RPS30, RPL7, RP40, LAMR1, RPS4Y1, RPS4, RPL36, RPS4X	B cells upregulated	Enrichment by GO Processes
9	establishment of protein localization to endoplasmic reticulum	132	7.94691e-28	5.04187e-25	7.94691e-28	5.04187e-25	28	RPL24, RPL29, RPS5, RPL18a, RPS24, RPL7A, RPL5, RPL39, RPS17, RPL22, RPL18, RPL6, SEC62, RPS26, RPL35a, RPS15, RPS27A, RPL8, RPL15, RPL35, RPS30, RPL7, RP40, LAMR1, RPS4Y1, RPS4, RPL36, RPS4X	B cells upregulated	Enrichment by GO Processes
10	symbiotic process	1170	1.89828e-27	1.08392e-24	1.89828e-27	1.08392e-24	65	Cyclophilin A, HP1, MHC Class I alpha chain, RPL24, SKP1, RPL29, RPS5, RPL18a, RACK1, eIF3S10, PI3K reg class IA (p85), PI3K reg class IA, PI3K reg class IA (p85-alpha), 14-3-3 beta/alpha, 14-3-3, MGEA5 (GLCNACase), TPR, RPS24, PSMA7, RPL7A, SLC25A6, ANT, IQGAP, IQGAP1, RPL5, hnRNP A1, RPL39, RPS17, RPL22, HSP90, RPL18, RPL6, RPS26, ERM proteins, RPL35a, RPS15, RPS27A, Vimentin, SP100, UBC, Ubiqu…	B cells upregulated	Enrichment by GO Processes
1	Translation_Translation initiation	171	3.06678e-20	4.29349e-18	3.06678e-20	4.29349e-18	30	RPL24, RPL29, RPS5, eIF6 (ITGB4BP), RPL18a, RACK1, eIF3S10, RPS24, RPL7A, eIF1, RPL5, RPL39, RPS17, RPL22, RPL18, RPL6, RPS26, RPL35a, RPS15, RPS27A, RPL8, RPL15, RPL35, RPS30, RPL7, eIF5B (IF-2), RP40, LAMR1, RPS4, RPL36	B cells upregulated	Enrichment by Process Networks
2	Translation_Elongation-Termination	233	2.5242e-16	1.76694e-14	2.5242e-16	1.76694e-14	30	RPL24, RPL29, RPS5, eIF6 (ITGB4BP), RPL18a, RACK1, PI3K reg class IA, eEF1B, RPS24, RPL7A, RPL5, RPL39, RPS17, RPL22, RPL18, RPL6, RPS26, RPL35a, RPS15, RPS27A, RPL8, RPL15, RPL35, RPS30, RPL7, eIF5B (IF-2), RP40, LAMR1, RPS4, RPL36	B cells upregulated	Enrichment by Process Networks
3	Cytoskeleton_Regulation of cytoskeleton rearrangement	183	2.23676e-05	0.00104382	2.23676e-05	0.00104382	14	14-3-3 beta/alpha, 14-3-3, Profilin I, Profilin, ARPC5, MELC, Beta-fodrin, SPTBN(spectrin1-4), ERM proteins, VIL2 (ezrin), Vimentin, MRLC, G-protein alpha-i family, EVL	B cells upregulated	Enrichment by Process Networks
4	Cytoskeleton_Actin filaments	176	6.41112e-05	0.00224389	6.41112e-05	0.00224389	13	Tropomyosin, Profilin I, Profilin, ARP2, ARPC5, MELC, Beta-fodrin, SPTBN(spectrin1-4), ERM proteins, VIL2 (ezrin), MRLC, GRB2, EVL	B cells upregulated	Enrichment by Process Networks
5	Transcription_mRNA processing	160	0.000106935	0.00299419	0.000106935	0.00299419	12	SRm300, PRPF4B, HYPA, hnRNP A2, hnRNP A1, DDX17, SF3B1, SF3B2, hnRNP U, hnRNP R, AUF1, hnRNP M	B cells upregulated	Enrichment by Process Networks
6	Immune response_Phagosome in antigen presentation	243	0.000465221	0.0108552	0.000465221	0.0108552	14	PI3K reg class IA (p85), PI3K reg class IA, PI3K reg class IA (p85-alpha), PSME1, PSMA7, Profilin I, Profilin, Fc epsilon RI beta, Endoplasmin, HSP90, ERM proteins, VIL2 (ezrin), GRB2, FYB1	B cells upregulated	Enrichment by Process Networks
7	Signal Transduction_Cholecystokinin signaling	106	0.00149198	0.0298397	0.00149198	0.0298397	8	PI3K reg class IA (p85), PI3K reg class IA (p85-alpha), Galpha(i)-specific peptide GPCRs, Galpha(q)-specific peptide GPCRs, G-protein alpha-i family, LBC, GRB2, Calmodulin	B cells upregulated	Enrichment by Process Networks
8	Cell adhesion_Integrin priming	110	0.00189151	0.0331015	0.00189151	0.0331015	8	PI3K reg class IA (p85), PI3K reg class IA, PI3K reg class IA (p85-alpha), Cytohesin1, CXCR4, G-protein alpha-i family, GRB2, Calmodulin	B cells upregulated	Enrichment by Process Networks
9	Immune response_Phagocytosis	223	0.00213243	0.0331712	0.00213243	0.0331712	12	PI3K reg class IA (p85), PI3K reg class IA, PI3K reg class IA (p85-alpha), Profilin I, Profilin, Fc epsilon RI beta, MELC, ERM proteins, VIL2 (ezrin), MRLC, GRB2, FYB1	B cells upregulated	Enrichment by Process Networks
10	Immune response_TCR signaling	174	0.0031069	0.0434965	0.0031069	0.0434965	10	PI3K reg class IA (p85), PI3K reg class IA, CD3 gamma, CD3 delta, TCR alpha/beta, Ubiquitin, GRB2, CD45, Calmodulin, FYB1	B cells upregulated	Enrichment by Process Networks
1	Colonic Diseases	7261	3.97683e-17	6.03285e-14	3.97683e-17	6.03285e-14	139	Cyclophilin A, Histone H4 family, Histone H4, Claudin-7, HP1, HP1 gamma, HLA-F, MHC Class I alpha chain, YB-1, Histone H3.3, Histone H3, RPL29, PDCD4, Ig light chain, Kappa chain (Ig light chain), IgD, KV139, IGKC, KVD16, Cystatin F, RPS5, MTND6, ABCG5, LDHB, Pinin, Ig heavy chain, eIF6 (ITGB4BP), CD20, PNRC1, PNRC, PP2A regulatory, TPM3, Tropomyosin, GPNMB (Osteoactivin), RACK1, UQCRB, eIF3S10, …	B cells upregulated	Enrichment by Diseases (by Biomarkers)
2	Hemic and Lymphatic Diseases	5863	1.45101e-12	7.51428e-10	1.45101e-12	7.51428e-10	111	Cyclophilin A, Histone H4 family, Histone H4, Claudin-7, HLA-F, MHC Class I alpha chain, YB-1, Histone H3, Ig light chain, Kappa chain (Ig light chain), IgD, KV139, IGKC, KVD16, LDHB, Ig heavy chain, FNBP1, CD20, PP2A regulatory, PLD1, TPM3, Tropomyosin, GPNMB (Osteoactivin), IGHD, PI3K reg class IA (p85), PI3K reg class IA, PI3K reg class IA (p85-alpha), c-IAP2, 14-3-3, ATRX, RPS24, PSMA7, HYPA,…	B cells upregulated	Enrichment by Diseases (by Biomarkers)
3	Gastrointestinal Neoplasms	13505	2.92488e-12	7.51428e-10	2.92488e-12	7.51428e-10	194	SFRS18, Cyclophilin A, Histone H4 family, Histone H4, Claudin-7, HP1, HP1 gamma, SRm300, HLA-F, MHC Class I alpha chain, YB-1, Histone H3.3, Histone H3, RPL29, PDCD4, Ig light chain, Kappa chain (Ig light chain), IgD, KV139, IGKC, KVD16, Cystatin F, RPS5, MTND6, ABCG5, PRPF4B, Nucleolin, LDHB, Pinin, Ig heavy chain, eIF6 (ITGB4BP), GPR114, CD20, PNRC1, PNRC, PP2A regulatory, B56G, PLD1, TPM3, Tro…	B cells upregulated	Enrichment by Diseases (by Biomarkers)
4	Colorectal Neoplasms	11803	3.07217e-12	7.51428e-10	3.07217e-12	7.51428e-10	177	SFRS18, Cyclophilin A, Histone H4 family, Histone H4, Claudin-7, HP1, HP1 gamma, SRm300, HLA-F, MHC Class I alpha chain, YB-1, Histone H3.3, Histone H3, RPL29, PDCD4, Ig light chain, Kappa chain (Ig light chain), IgD, KV139, IGKC, KVD16, Cystatin F, RPS5, MTND6, ABCG5, PRPF4B, Nucleolin, LDHB, Pinin, Ig heavy chain, eIF6 (ITGB4BP), GPR114, CD20, PNRC1, PNRC, PP2A regulatory, B56G, PLD1, TPM3, Tro…	B cells upregulated	Enrichment by Diseases (by Biomarkers)
5	Gastrointestinal Diseases	14031	3.0859e-12	7.51428e-10	3.0859e-12	7.51428e-10	199	SFRS18, Cyclophilin A, Histone H4 family, Histone H4, Claudin-7, HP1, HP1 gamma, SRm300, HLA-F, MHC Class I alpha chain, YB-1, Histone H3.3, Histone H3, RPL29, PDCD4, Ig light chain, Kappa chain (Ig light chain), IgD, KV139, IGKC, KVD16, Cystatin F, RPS5, MTND6, ABCG5, PRPF4B, Nucleolin, LDHB, Pinin, Ig heavy chain, eIF6 (ITGB4BP), GPR114, CD20, PNRC1, PNRC, PP2A regulatory, B56G, PLD1, TPM3, Tro…	B cells upregulated	Enrichment by Diseases (by Biomarkers)
6	Hematologic Diseases	3732	3.17696e-12	7.51428e-10	3.17696e-12	7.51428e-10	82	Histone H4 family, Histone H4, Claudin-7, HLA-F, MHC Class I alpha chain, YB-1, Histone H3, Ig light chain, Kappa chain (Ig light chain), IgD, LDHB, CD20, PLD1, TPM3, Tropomyosin, PI3K reg class IA (p85), PI3K reg class IA, PI3K reg class IA (p85-alpha), c-IAP2, 14-3-3, ATRX, RPS24, PSMA7, HYPA, CD3 gamma, sL-selectin, L-selectin, CCDC154, eIF1, BTG1, CD3 delta, c-IAP1, ANT, FTL, Ferritin, RPL5, …	B cells upregulated	Enrichment by Diseases (by Biomarkers)
7	Intestinal Neoplasms	11817	3.46737e-12	7.51428e-10	3.46737e-12	7.51428e-10	177	SFRS18, Cyclophilin A, Histone H4 family, Histone H4, Claudin-7, HP1, HP1 gamma, SRm300, HLA-F, MHC Class I alpha chain, YB-1, Histone H3.3, Histone H3, RPL29, PDCD4, Ig light chain, Kappa chain (Ig light chain), IgD, KV139, IGKC, KVD16, Cystatin F, RPS5, MTND6, ABCG5, PRPF4B, Nucleolin, LDHB, Pinin, Ig heavy chain, eIF6 (ITGB4BP), GPR114, CD20, PNRC1, PNRC, PP2A regulatory, B56G, PLD1, TPM3, Tro…	B cells upregulated	Enrichment by Diseases (by Biomarkers)
8	Digestive System Neoplasms	14954	5.66878e-12	1.07494e-09	5.66878e-12	1.07494e-09	207	SFRS18, Cyclophilin A, ZFAS1 RNA, Histone H4 family, Histone H4, Claudin-7, HP1, HP1 gamma, SRm300, GMF-gamma, HLA-F, MHC Class I alpha chain, YB-1, SKP1, Histone H3.3, Histone H3, RPL29, PDCD4, Ig light chain, Kappa chain (Ig light chain), IgD, KV139, IGKC, KVD16, Cystatin F, RPS5, UQCRQPC, MTND6, ABCG5, PRPF4B, Nucleolin, LDHB, Pinin, Ig heavy chain, eIF6 (ITGB4BP), GPR114, CD20, PNRC1, PNRC, P…	B cells upregulated	Enrichment by Diseases (by Biomarkers)
9	Digestive System Diseases	15625	6.5852e-12	1.10997e-09	6.5852e-12	1.10997e-09	213	SFRS18, Cyclophilin A, ZFAS1 RNA, Histone H4 family, Histone H4, Claudin-7, HP1, HP1 gamma, SRm300, GMF-gamma, NFAT-90, HLA-F, MHC Class I alpha chain, YB-1, SKP1, Histone H3.3, Histone H3, RPL29, PDCD4, Ig light chain, Kappa chain (Ig light chain), IgD, KV139, IGKC, KVD16, Cystatin F, RPS5, UQCRQPC, MTND6, ABCG5, PRPF4B, Nucleolin, LDHB, Pinin, Ig heavy chain, eIF6 (ITGB4BP), GPR114, CD20, PNRC1…	B cells upregulated	Enrichment by Diseases (by Biomarkers)
10	Virus Diseases	2457	1.19163e-11	1.64542e-09	1.19163e-11	1.64542e-09	62	Cyclophilin A, HP1, HP1 gamma, NFAT-90, HLA-F, MHC Class I alpha chain, YB-1, Ig light chain, Kappa chain (Ig light chain), IgD, KV139, IGKC, KVD16, PRPF4B, Nucleolin, Ig heavy chain, CD20, PP2A regulatory, eIF3S10, PI3K reg class IA (p85), PI3K reg class IA, PI3K reg class IA (p85-alpha), 14-3-3, PSMA7, CD3 gamma, sL-selectin, L-selectin, hnRNP A2, CD3 delta, FTL, Ferritin, hnRNP A1, IL7RA, ARP2…	B cells upregulated	Enrichment by Diseases (by Biomarkers)
1	LRRK2 in neurons in Parkinson's disease	33	3.56401e-06	0.00210094	3.56401e-06	0.00210094	5	VIL2 (ezrin), Ubiquitin, Actin cytoplasmic 2, Actin cytoskeletal, HSP90	Monocytes upregulated	Enrichment by Pathway Maps
2	G-protein signaling_Regulation of RAC1 activity	36	5.56542e-06	0.00210094	5.56542e-06	0.00210094	5	RacGAP1, ARCGAP22, VIL2 (ezrin), CD3, RhoGDI beta	Monocytes upregulated	Enrichment by Pathway Maps
3	Role of Th17 cells in asthma	28	4.57341e-05	0.00999929	4.57341e-05	0.00999929	4	MRLC, GRO-2, GRO-3, MLCP (reg)	Monocytes upregulated	Enrichment by Pathway Maps
4	Cytoskeleton remodeling_Regulation of actin cytoskeleton organization by the kinase effectors of Rho GTPases	58	5.96982e-05	0.00999929	5.96982e-05	0.00999929	5	ERM proteins, MRLC, F-Actin cytoskeleton, Actin cytoskeletal, MLCP (reg)	Monocytes upregulated	Enrichment by Pathway Maps
5	Noise-induced hair cell death and spiral ganglion neuron degeneration	96	6.62204e-05	0.00999929	6.62204e-05	0.00999929	6	ERM proteins, Histone H3, PI3K reg class IA (p85-alpha), F-Actin cytoskeleton, Actin, MIP-1-beta	Monocytes upregulated	Enrichment by Pathway Maps
6	iNKT cell-keratinocyte interactions in allergic contact dermatitis	36	0.000125896	0.0130895	0.000125896	0.0130895	4	CD3, CD3 epsilon, JAK1, TCR alpha subunit	Monocytes upregulated	Enrichment by Pathway Maps
7	CHDI_Correlations from Discovery data_Causal network (positive)	36	0.000125896	0.0130895	0.000125896	0.0130895	4	JAK1, PI3K reg class IA (p85), Actin cytoskeletal, Actin	Monocytes upregulated	Enrichment by Pathway Maps
8	Cell adhesion_Role of tetraspanins in the integrin-mediated cell adhesion	37	0.00014038	0.0130895	0.00014038	0.0130895	4	VIL2 (ezrin), NAG-2, Actin cytoskeletal, Actin	Monocytes upregulated	Enrichment by Pathway Maps
9	Cell cycle_Regulation of G1/S transition (part 1)	38	0.000156034	0.0130895	0.000156034	0.0130895	4	Ubiquitin, PP2A regulatory, Cyclin D, Cyclin D2	Monocytes upregulated	Enrichment by Pathway Maps
10	Immune response_IL-7 signaling in B lymphocytes	43	0.000253786	0.0190557	0.000253786	0.0190557	4	JAK1, PI3K reg class IA (p85-alpha), Cyclin D2, IL7RA	Monocytes upregulated	Enrichment by Pathway Maps
1	regulation of immune system process	2604	1.49655e-19	5.88442e-16	1.49655e-19	5.88442e-16	68	TISB, ERM proteins, VIL2 (ezrin), Acinus, TRPM4, Histone H3.3, Histone H3, RPS27A, Cystatin F, UBC, Ubiquitin, IGHM, PICT-1, NRAMP1, MRLC, CD2, CD20, CD3 epsilon/delta, CD3, CD3 epsilon, JAK1, GPNMB (Osteoactivin), PI3K reg class IA (p85), PI3K reg class IA, PI3K reg class IA (p85-alpha), PSME1, TCR alpha subunit, TCR alpha locus, GRO-2, Siglec-7, HMG1,2, HMGB1, RP40, FOXP1/2/4 proteins, FOXP1, C…	Monocytes upregulated	Enrichment by GO Processes
2	cellular response to cytokine stimulus	1628	4.67608e-19	6.17206e-16	4.67608e-19	6.17206e-16	53	TISB, ERM proteins, Histone H3, RPS27A, Vimentin, UBC, Ubiquitin, LTB, BTF, JAK1, PI3K reg class IA (p85), PI3K reg class IA, PI3K reg class IA (p85-alpha), hnRNP U, Optineurin, G3P2, PSME1, GRO-2, HMG1,2, HMGB1, RP40, FOXP1/2/4 proteins, FOXP1, hnRNP A2, Cyclin D, CCL4L, IL7RA, Actin cytoplasmic 2, F-Actin, F-Actin cytoskeleton, Actin cytoskeletal, Actin, ZCCHC11, CD74, MIP-1-beta, GRO-3, HSP90,…	Monocytes upregulated	Enrichment by GO Processes
3	regulation of immune response	1820	4.7091e-19	6.17206e-16	4.7091e-19	6.17206e-16	56	ERM proteins, VIL2 (ezrin), TRPM4, RPS27A, UBC, Ubiquitin, IGHM, PICT-1, NRAMP1, CD20, CD3 epsilon/delta, CD3, CD3 epsilon, JAK1, PI3K reg class IA (p85), PI3K reg class IA, PI3K reg class IA (p85-alpha), PSME1, TCR alpha subunit, TCR alpha locus, Siglec-7, HMG1,2, HMGB1, RP40, FOXP1/2/4 proteins, FOXP1, CD3 delta, GPR43, IL7RA, Fc epsilon RI beta, Actin cytoplasmic 2, F-Actin, F-Actin cytoskelet…	Monocytes upregulated	Enrichment by GO Processes
4	response to interferon-gamma	393	1.20918e-18	1.15866e-15	1.20918e-18	1.15866e-15	28	Vimentin, NRAMP1, JAK1, G3P2, HMG1,2, HMGB1, CCL4L, Actin cytoplasmic 2, F-Actin, F-Actin cytoskeleton, Actin cytoskeletal, Actin, MIP-1-beta, 1C18, HLA-Cw8, HLA-Cw17, HLA-Cw3, 1C15, HLA-Cw4, HLA-Cw7, HLA-Cw2, HLA-Cw1, HLA-Cw6, MHC Class I alpha chain, HLA-Cw16, HLA-Cw14, HLA-C, HLA-Cw12	Monocytes upregulated	Enrichment by GO Processes
5	positive regulation of immune system process	1866	1.47338e-18	1.15866e-15	1.47338e-18	1.15866e-15	56	TISB, Acinus, RPS27A, UBC, Ubiquitin, IGHM, NRAMP1, CD2, CD20, CD3 epsilon/delta, CD3, CD3 epsilon, PI3K reg class IA (p85), PI3K reg class IA, PI3K reg class IA (p85-alpha), PSME1, TCR alpha subunit, TCR alpha locus, GRO-2, HMG1,2, HMGB1, RP40, FOXP1/2/4 proteins, FOXP1, CD3 delta, GPR43, IL7RA, Fc epsilon RI beta, Actin cytoplasmic 2, F-Actin, F-Actin cytoskeleton, Actin cytoskeletal, Actin, CD…	Monocytes upregulated	Enrichment by GO Processes
6	positive regulation of immune response	1387	2.86093e-18	1.87487e-15	2.86093e-18	1.87487e-15	48	RPS27A, UBC, Ubiquitin, IGHM, NRAMP1, CD20, CD3 epsilon/delta, CD3, CD3 epsilon, PI3K reg class IA (p85), PI3K reg class IA, PI3K reg class IA (p85-alpha), PSME1, TCR alpha subunit, TCR alpha locus, HMG1,2, HMGB1, RP40, FOXP1/2/4 proteins, FOXP1, CD3 delta, GPR43, Fc epsilon RI beta, Actin cytoplasmic 2, F-Actin, F-Actin cytoskeleton, Actin cytoskeletal, Actin, CD74, HSP90, HSP90 beta, PRAM-1, Ca…	Monocytes upregulated	Enrichment by GO Processes
7	response to cytokine	1830	1.51859e-17	7.67973e-15	1.51859e-17	7.67973e-15	54	TISB, ERM proteins, Histone H3, RPS27A, Vimentin, UBC, Ubiquitin, NRAMP1, LTB, BTF, JAK1, PI3K reg class IA (p85), PI3K reg class IA, PI3K reg class IA (p85-alpha), hnRNP U, Optineurin, G3P2, PSME1, GRO-2, HMG1,2, HMGB1, RP40, FOXP1/2/4 proteins, FOXP1, hnRNP A2, Cyclin D, CCL4L, IL7RA, Actin cytoplasmic 2, F-Actin, F-Actin cytoskeleton, Actin cytoskeletal, Actin, ZCCHC11, CD74, MIP-1-beta, GRO-3…	Monocytes upregulated	Enrichment by GO Processes
8	mRNA metabolic process	833	1.56251e-17	7.67973e-15	1.56251e-17	7.67973e-15	37	SF3B1, TISB, Acinus, RPL35a, SNRPD2 (SMD2), SRm300, RPL24, P29, RPS27A, RPL8, DDX46, LEDGF, SF3B2, PNRC, RPL18a, PP2A regulatory, hnRNP C, hnRNP U, RPL35, RPS30, MBNL1, hnRNP R, Poly(A) polymerase, RP40, LAMR1, hnRNP A2, ZNF265, RPL5, hnRNP A1, RPL39, DDX17, RPL18, ZCCHC11, TRAP150, SAMD4, AUF1, RPL10A (CsA-19)	Monocytes upregulated	Enrichment by GO Processes
9	cellular response to interferon-gamma	343	5.67444e-17	2.4791e-14	5.67444e-17	2.4791e-14	25	Vimentin, JAK1, G3P2, CCL4L, Actin cytoplasmic 2, F-Actin, F-Actin cytoskeleton, Actin cytoskeletal, Actin, MIP-1-beta, 1C18, HLA-Cw8, HLA-Cw17, HLA-Cw3, 1C15, HLA-Cw4, HLA-Cw7, HLA-Cw2, HLA-Cw1, HLA-Cw6, MHC Class I alpha chain, HLA-Cw16, HLA-Cw14, HLA-C, HLA-Cw12	Monocytes upregulated	Enrichment by GO Processes
10	multi-organism process	4540	6.51836e-17	2.56302e-14	6.51836e-17	2.56302e-14	87	RacGAP1, ERM proteins, HP1, RPL35a, RPL24, ABCA1, Histone H3.3, Histone H3, RPS27A, Vimentin, UBC, Ubiquitin, RPL8, LEDGF, IGHM, NRAMP1, AKAP350, PYC, SF3B2, CD20, RPL18a, P2X1, CD3, PP2A regulatory, JAK1, RACK1, PI3K reg class IA (p85), PI3K reg class IA, PI3K reg class IA (p85-alpha), NEDD4, RPL35, Optineurin, G3P2, FLJ12571, ARID4B, RPS30, Ubi-L, GRO-2, HMG1,2, HMGB1, SET, RP40, FOXP1/2/4 prot…	Monocytes upregulated	Enrichment by GO Processes
1	Translation_Elongation-Termination	233	5.20982e-09	6.87696e-07	5.20982e-09	6.87696e-07	18	RPL35a, RPL24, eEF2, RPS27A, RPL8, RPL18a, RACK1, PI3K reg class IA, RPL35, eEF1B, RPS30, eIF5B (IF-2), RP40, LAMR1, RPL5, RPL39, RPL18, RPL10A (CsA-19)	Monocytes upregulated	Enrichment by Process Networks
2	Translation_Translation initiation	171	2.05085e-08	1.35356e-06	2.05085e-08	1.35356e-06	15	RPL35a, RPL24, RPS27A, RPL8, RPL18a, RACK1, RPL35, RPS30, eIF5B (IF-2), RP40, LAMR1, RPL5, RPL39, RPL18, RPL10A (CsA-19)	Monocytes upregulated	Enrichment by Process Networks
3	Immune response_Phagosome in antigen presentation	243	2.03789e-06	8.96673e-05	2.03789e-06	8.96673e-05	15	ERM proteins, VIL2 (ezrin), PI3K reg class IA (p85), PI3K reg class IA, PI3K reg class IA (p85-alpha), PSME1, Fc epsilon RI beta, Actin cytoplasmic 2, Actin cytoskeletal, Actin, CD74, HSP90, HSP90 beta, HLA-Cw3, HLA-C	Monocytes upregulated	Enrichment by Process Networks
4	Transcription_mRNA processing	160	3.17442e-06	0.000104756	3.17442e-06	0.000104756	12	SF3B1, SNRPD2 (SMD2), SRm300, SF3B2, hnRNP C, hnRNP U, hnRNP R, Poly(A) polymerase, hnRNP A2, hnRNP A1, DDX17, AUF1	Monocytes upregulated	Enrichment by Process Networks
5	Immune response_Antigen presentation	197	0.000129427	0.00341687	0.000129427	0.00341687	11	CD2, CD3, CD3 epsilon, JAK1, PSME1, CD3 delta, CD74, HSP90, HSP90 beta, HLA-Cw3, HLA-C	Monocytes upregulated	Enrichment by Process Networks
6	Cell cycle_Mitosis	179	0.0011566	0.0254452	0.0011566	0.0254452	9	HP1, HP1 gamma, Histone H3, Ubiquitin, Rad21, Cyclophilin G, Actin cytoskeletal, Actin, AF15q14	Monocytes upregulated	Enrichment by Process Networks
7	Immune response_Phagocytosis	223	0.00147415	0.0267173	0.00147415	0.0267173	10	ERM proteins, VIL2 (ezrin), MRLC, PI3K reg class IA (p85), PI3K reg class IA, PI3K reg class IA (p85-alpha), Fc epsilon RI beta, Actin cytoplasmic 2, Actin cytoskeletal, Actin	Monocytes upregulated	Enrichment by Process Networks
8	Inflammation_Amphoterin signaling	118	0.00161923	0.0267173	0.00161923	0.0267173	7	MRLC, PI3K reg class IA (p85), PI3K reg class IA, PI3K reg class IA (p85-alpha), HMGB1, Actin cytoskeletal, Actin	Monocytes upregulated	Enrichment by Process Networks
1	Pityriasis Rosea	112	2.47951e-22	1.83523e-19	2.47951e-22	1.83523e-19	20	CD20, CD3 epsilon/delta, CD3, CD3 epsilon, CD3 delta, 1C18, HLA-Cw8, HLA-Cw17, HLA-Cw3, 1C15, HLA-Cw4, HLA-Cw7, HLA-Cw2, HLA-Cw1, HLA-Cw6, MHC Class I alpha chain, HLA-Cw16, HLA-Cw14, HLA-C, HLA-Cw12	Monocytes upregulated	Enrichment by Diseases (by Biomarkers)
2	Pityriasis	113	2.99384e-22	1.83523e-19	2.99384e-22	1.83523e-19	20	CD20, CD3 epsilon/delta, CD3, CD3 epsilon, CD3 delta, 1C18, HLA-Cw8, HLA-Cw17, HLA-Cw3, 1C15, HLA-Cw4, HLA-Cw7, HLA-Cw2, HLA-Cw1, HLA-Cw6, MHC Class I alpha chain, HLA-Cw16, HLA-Cw14, HLA-C, HLA-Cw12	Monocytes upregulated	Enrichment by Diseases (by Biomarkers)
3	Paraparesis	79	1.82948e-17	5.60735e-15	1.82948e-17	5.60735e-15	15	1C18, HLA-Cw8, HLA-Cw17, HLA-Cw3, 1C15, HLA-Cw4, HLA-Cw7, HLA-Cw2, HLA-Cw1, HLA-Cw6, MHC Class I alpha chain, HLA-Cw16, HLA-Cw14, HLA-C, HLA-Cw12	Monocytes upregulated	Enrichment by Diseases (by Biomarkers)
4	Paraparesis, Spastic	79	1.82948e-17	5.60735e-15	1.82948e-17	5.60735e-15	15	1C18, HLA-Cw8, HLA-Cw17, HLA-Cw3, 1C15, HLA-Cw4, HLA-Cw7, HLA-Cw2, HLA-Cw1, HLA-Cw6, MHC Class I alpha chain, HLA-Cw16, HLA-Cw14, HLA-C, HLA-Cw12	Monocytes upregulated	Enrichment by Diseases (by Biomarkers)
5	Paresis	84	4.86843e-17	1.19374e-14	4.86843e-17	1.19374e-14	15	1C18, HLA-Cw8, HLA-Cw17, HLA-Cw3, 1C15, HLA-Cw4, HLA-Cw7, HLA-Cw2, HLA-Cw1, HLA-Cw6, MHC Class I alpha chain, HLA-Cw16, HLA-Cw14, HLA-C, HLA-Cw12	Monocytes upregulated	Enrichment by Diseases (by Biomarkers)
6	Alopecia Areata	156	1.08781e-16	2.22275e-14	1.08781e-16	2.22275e-14	18	LEDGF/p75, LEDGF/p52, LEDGF, 1C18, HLA-Cw8, HLA-Cw17, HLA-Cw3, 1C15, HLA-Cw4, HLA-Cw7, HLA-Cw2, HLA-Cw1, HLA-Cw6, MHC Class I alpha chain, HLA-Cw16, HLA-Cw14, HLA-C, HLA-Cw12	Monocytes upregulated	Enrichment by Diseases (by Biomarkers)
7	Rheumatoid Vasculitis	94	2.86721e-16	5.02172e-14	2.86721e-16	5.02172e-14	15	1C18, HLA-Cw8, HLA-Cw17, HLA-Cw3, 1C15, HLA-Cw4, HLA-Cw7, HLA-Cw2, HLA-Cw1, HLA-Cw6, MHC Class I alpha chain, HLA-Cw16, HLA-Cw14, HLA-C, HLA-Cw12	Monocytes upregulated	Enrichment by Diseases (by Biomarkers)
8	Muscle Spasticity	95	3.38325e-16	5.18483e-14	3.38325e-16	5.18483e-14	15	1C18, HLA-Cw8, HLA-Cw17, HLA-Cw3, 1C15, HLA-Cw4, HLA-Cw7, HLA-Cw2, HLA-Cw1, HLA-Cw6, MHC Class I alpha chain, HLA-Cw16, HLA-Cw14, HLA-C, HLA-Cw12	Monocytes upregulated	Enrichment by Diseases (by Biomarkers)
9	RNA Virus Infections	1593	5.60891e-16	7.64058e-14	5.60891e-16	7.64058e-14	46	HP1, HP1 gamma, eEF2, Vimentin, LEDGF/p75, LEDGF/p52, LEDGF, NRAMP1, CD20, CD3 epsilon/delta, CD3, CD3 epsilon, PP2A regulatory, JAK1, hnRNP C, PI3K reg class IA (p85), PI3K reg class IA, PI3K reg class IA (p85-alpha), HNRNPU-AS1, hnRNP U, HMG1,2, HMGB1, LAMR1, hnRNP A2, Cyclin D, CCL4L, hnRNP A1, IL7RA, Actin, MIP-1-beta, 1C18, HLA-Cw8, HLA-Cw17, HLA-Cw3, 1C15, HLA-Cw4, HLA-Cw7, HLA-Cw2, HLA-Cw1…	Monocytes upregulated	Enrichment by Diseases (by Biomarkers)
10	Muscle Hypertonia	101	8.77872e-16	1.02238e-13	8.77872e-16	1.02238e-13	15	1C18, HLA-Cw8, HLA-Cw17, HLA-Cw3, 1C15, HLA-Cw4, HLA-Cw7, HLA-Cw2, HLA-Cw1, HLA-Cw6, MHC Class I alpha chain, HLA-Cw16, HLA-Cw14, HLA-C, HLA-Cw12	Monocytes upregulated	Enrichment by Diseases (by Biomarkers)
1	Possible regulation of HSF-1/ chaperone pathway in Huntington's disease	21	0.000327704	0.0115127	0.000327704	0.0115127	2	HSP90, HSP90 beta	NK cells downregulated	Enrichment by Pathway Maps
2	Immune response_Antigen presentation by MHC class II	118	0.000438661	0.0115127	0.000438661	0.0115127	3	MHC class II alpha chain, HSP90, HSP90 beta	NK cells downregulated	Enrichment by Pathway Maps
3	HSP70 and HSP40-dependent folding in Huntington's disease	25	0.000466732	0.0115127	0.000466732	0.0115127	2	HSP90, HSP90 beta	NK cells downregulated	Enrichment by Pathway Maps
4	Transcription_Role of heterochromatin protein 1 (HP1) family in transcriptional silencing	40	0.00119979	0.0160374	0.00119979	0.0160374	2	HP1, HP1 gamma	NK cells downregulated	Enrichment by Pathway Maps
5	Maturation and migration of dendritic cells in skin sensitization	41	0.00126036	0.0160374	0.00126036	0.0160374	2	MHC class II alpha chain, HLA-DRA1	NK cells downregulated	Enrichment by Pathway Maps
6	Apoptosis and survival_TNF-alpha-induced Caspase-8 signaling	43	0.00138583	0.0160374	0.00138583	0.0160374	2	HSP90, PP2A regulatory	NK cells downregulated	Enrichment by Pathway Maps
7	Mechanisms of resistance to EGFR inhibitors in lung cancer	45	0.00151705	0.0160374	0.00151705	0.0160374	2	CIN85, HSP90	NK cells downregulated	Enrichment by Pathway Maps
8	Transcription_Negative regulation of HIF1A function	69	0.00353024	0.0326547	0.00353024	0.0326547	2	HSP90, HSP90 beta	NK cells downregulated	Enrichment by Pathway Maps
1	regulation of humoral immune response	202	9.5033e-08	0.000100166	9.5033e-08	0.000100166	7	Galpha(i)-specific peptide GPCRs, MHC class II alpha chain, Ig light chain, Kappa chain (Ig light chain), KV139, IGKC, KVD16	NK cells downregulated	Enrichment by GO Processes
2	immune response-regulating cell surface receptor signaling pathway involved in phagocytosis	215	1.45339e-07	0.000100166	1.45339e-07	0.000100166	7	HSP90, HSP90 beta, Ig light chain, Kappa chain (Ig light chain), KV139, IGKC, KVD16	NK cells downregulated	Enrichment by GO Processes
3	Fc-gamma receptor signaling pathway involved in phagocytosis	215	1.45339e-07	0.000100166	1.45339e-07	0.000100166	7	HSP90, HSP90 beta, Ig light chain, Kappa chain (Ig light chain), KV139, IGKC, KVD16	NK cells downregulated	Enrichment by GO Processes
4	Fc receptor mediated stimulatory signaling pathway	218	1.59691e-07	0.000100166	1.59691e-07	0.000100166	7	HSP90, HSP90 beta, Ig light chain, Kappa chain (Ig light chain), KV139, IGKC, KVD16	NK cells downregulated	Enrichment by GO Processes
5	Fc-gamma receptor signaling pathway	222	1.80675e-07	0.000100166	1.80675e-07	0.000100166	7	HSP90, HSP90 beta, Ig light chain, Kappa chain (Ig light chain), KV139, IGKC, KVD16	NK cells downregulated	Enrichment by GO Processes
6	immune response-activating cell surface receptor signaling pathway	680	4.19276e-07	0.000193706	4.19276e-07	0.000193706	10	Galpha(i)-specific peptide GPCRs, MHC class II alpha chain, HLA-DRA1, HSP90, HSP90 beta, Ig light chain, Kappa chain (Ig light chain), KV139, IGKC, KVD16	NK cells downregulated	Enrichment by GO Processes
7	receptor-mediated endocytosis	396	6.61337e-07	0.00023612	6.61337e-07	0.00023612	8	Galpha(i)-specific peptide GPCRs, HSP90, Neuroligin, Ig light chain, Kappa chain (Ig light chain), KV139, IGKC, KVD16	NK cells downregulated	Enrichment by GO Processes
8	regulation of phosphoprotein phosphatase activity	169	7.33828e-07	0.00023612	7.33828e-07	0.00023612	6	Galpha(i)-specific peptide GPCRs, HSP90, HSP90 beta, PP2A regulatory, B56G, BOD1L1	NK cells downregulated	Enrichment by GO Processes
9	regulation of complement activation	171	7.8613e-07	0.00023612	7.8613e-07	0.00023612	6	Galpha(i)-specific peptide GPCRs, Ig light chain, Kappa chain (Ig light chain), KV139, IGKC, KVD16	NK cells downregulated	Enrichment by GO Processes
10	positive regulation of phosphoprotein phosphatase activity	39	8.51803e-07	0.00023612	8.51803e-07	0.00023612	4	Galpha(i)-specific peptide GPCRs, HSP90, HSP90 beta, PP2A regulatory	NK cells downregulated	Enrichment by GO Processes
1	Keratoconjunctivitis	87	1.44747e-10	1.33891e-07	1.44747e-10	1.33891e-07	7	MHC class II alpha chain, HLA-DRA1, Ig light chain, Kappa chain (Ig light chain), KV139, IGKC, KVD16	NK cells downregulated	Enrichment by Diseases (by Biomarkers)
2	Keratitis	98	3.37893e-10	1.56275e-07	3.37893e-10	1.56275e-07	7	MHC class II alpha chain, HLA-DRA1, Ig light chain, Kappa chain (Ig light chain), KV139, IGKC, KVD16	NK cells downregulated	Enrichment by Diseases (by Biomarkers)
3	Dwarfism, Pituitary	58	6.92835e-10	1.88655e-07	6.92835e-10	1.88655e-07	6	LHX2, Ig light chain, Kappa chain (Ig light chain), KV139, IGKC, KVD16	NK cells downregulated	Enrichment by Diseases (by Biomarkers)
4	Conjunctivitis	111	8.15807e-10	1.88655e-07	8.15807e-10	1.88655e-07	7	MHC class II alpha chain, HLA-DRA1, Ig light chain, Kappa chain (Ig light chain), KV139, IGKC, KVD16	NK cells downregulated	Enrichment by Diseases (by Biomarkers)
5	Hypopituitarism	85	7.23077e-09	1.33769e-06	7.23077e-09	1.33769e-06	6	LHX2, Ig light chain, Kappa chain (Ig light chain), KV139, IGKC, KVD16	NK cells downregulated	Enrichment by Diseases (by Biomarkers)
6	Bone Diseases, Endocrine	170	1.59973e-08	2.46625e-06	1.59973e-08	2.46625e-06	7	Galpha(i)-specific peptide GPCRs, LHX2, Ig light chain, Kappa chain (Ig light chain), KV139, IGKC, KVD16	NK cells downregulated	Enrichment by Diseases (by Biomarkers)
7	Aortic Aneurysm, Abdominal	286	2.83694e-08	3.74882e-06	2.83694e-08	3.74882e-06	8	CX3CR1, Galpha(i)-specific peptide GPCRs, MHC class II alpha chain, Ig light chain, Kappa chain (Ig light chain), KV139, IGKC, KVD16	NK cells downregulated	Enrichment by Diseases (by Biomarkers)
8	Corneal Diseases	208	6.40006e-08	7.40007e-06	6.40006e-08	7.40007e-06	7	MHC class II alpha chain, HLA-DRA1, Ig light chain, Kappa chain (Ig light chain), KV139, IGKC, KVD16	NK cells downregulated	Enrichment by Diseases (by Biomarkers)
9	Conjunctival Diseases	226	1.12725e-07	1.15856e-05	1.12725e-07	1.15856e-05	7	MHC class II alpha chain, HLA-DRA1, Ig light chain, Kappa chain (Ig light chain), KV139, IGKC, KVD16	NK cells downregulated	Enrichment by Diseases (by Biomarkers)
10	Nasal Polyps	146	1.85291e-07	1.71394e-05	1.85291e-07	1.71394e-05	6	MHC class II alpha chain, Ig light chain, Kappa chain (Ig light chain), KV139, IGKC, KVD16	NK cells downregulated	Enrichment by Diseases (by Biomarkers)
1	Transport_Macropinocytosis regulation by growth factors	63	5.12251e-06	0.000845214	5.12251e-06	0.000845214	4	Cofilin, Profilin I, Profilin, WaspIP	B cells downregulated	Enrichment by Pathway Maps
2	Immune response _CCR3 signaling in eosinophils	77	0.000380574	0.0286933	0.000380574	0.0286933	3	Cofilin, Profilin I, Profilin	B cells downregulated	Enrichment by Pathway Maps
3	Immune response_Antigen presentation by MHC class I: cross-presentation	99	0.000794464	0.0286933	0.000794464	0.0286933	3	Endoplasmin, HSP90, Connexin 43	B cells downregulated	Enrichment by Pathway Maps
4	Apoptosis and survival_Anti-apoptotic TNFs/NF-kB/IAP pathway	27	0.00113874	0.0286933	0.00113874	0.0286933	2	c-IAP1, c-IAP2	B cells downregulated	Enrichment by Pathway Maps
5	Role of IFN-beta in activation of T cell apoptosis in multiple sclerosis	29	0.00131418	0.0286933	0.00131418	0.0286933	2	c-IAP1, c-IAP2	B cells downregulated	Enrichment by Pathway Maps
6	Immune response_Antigen presentation by MHC class II	118	0.00132107	0.0286933	0.00132107	0.0286933	3	Endoplasmin, HSP90, MHC class II alpha chain	B cells downregulated	Enrichment by Pathway Maps
7	Apoptosis and survival_Role of IAP-proteins in apoptosis	31	0.00150175	0.0286933	0.00150175	0.0286933	2	c-IAP1, c-IAP2	B cells downregulated	Enrichment by Pathway Maps
8	Immune response_BAFF-induced non-canonical NF-kB signaling	32	0.00160005	0.0286933	0.00160005	0.0286933	2	c-IAP1, c-IAP2	B cells downregulated	Enrichment by Pathway Maps
9	Resistance of pancreatic cancer cells to death receptor signaling	33	0.00170134	0.0286933	0.00170134	0.0286933	2	c-IAP1, c-IAP2	B cells downregulated	Enrichment by Pathway Maps
10	Role of Apo-2L(TNFSF10) in Prostate Cancer cell apoptosis	34	0.00180563	0.0286933	0.00180563	0.0286933	2	c-IAP1, c-IAP2	B cells downregulated	Enrichment by Pathway Maps
1	cytokine-mediated signaling pathway	986	3.49065e-08	3.3219e-05	3.49065e-08	3.3219e-05	13	Cofilin, non-muscle, Cofilin, Endoplasmin, HSP90, MHC class II alpha chain, HLA-DRA1, CD300LF, hnRNP D-like, c-IAP1, SP100, c-IAP2, IL-32 (NK4), CMKLR1	B cells downregulated	Enrichment by GO Processes
2	modification of postsynaptic actin cytoskeleton	18	3.88552e-08	3.3219e-05	3.88552e-08	3.3219e-05	4	Cofilin, non-muscle, Cofilin, Profilin I, Profilin	B cells downregulated	Enrichment by GO Processes
3	cellular response to cytokine stimulus	1628	3.94369e-08	3.3219e-05	3.94369e-08	3.3219e-05	16	Cofilin, non-muscle, Cofilin, Endoplasmin, HSP90, MHC class II alpha chain, HLA-DRA1, CD300LF, hnRNP D-like, hnRNP-G, NDPK 7, c-IAP1, SP100, c-IAP2, IL-32 (NK4), CMKLR1, TPR	B cells downregulated	Enrichment by GO Processes
4	immune response-activating signal transduction	844	5.73724e-08	3.6245e-05	5.73724e-08	3.6245e-05	12	S100, CD3 gamma, Endoplasmin, HSP90, MHC class II alpha chain, HLA-DRA1, CD300LF, LAC2, c-IAP1, c-IAP2, CMKLR1, WaspIP	B cells downregulated	Enrichment by GO Processes
5	immune response-regulating signaling pathway	913	1.34617e-07	5.04429e-05	1.34617e-07	5.04429e-05	12	S100, CD3 gamma, Endoplasmin, HSP90, MHC class II alpha chain, HLA-DRA1, CD300LF, LAC2, c-IAP1, c-IAP2, CMKLR1, WaspIP	B cells downregulated	Enrichment by GO Processes
6	cellular response to organic substance	3824	1.47771e-07	5.04429e-05	1.47771e-07	5.04429e-05	23	MLL5, Cofilin, non-muscle, Cofilin, Ionotropic glutamate receptor, Nucleophosmin, Endoplasmin, HSP90, MHC class II alpha chain, HLA-DRA1, CD300LF, Connexin 43, hnRNP D-like, hnRNP-G, Profilin I, Profilin, NDPK 7, BI-1, c-IAP1, SP100, c-IAP2, IL-32 (NK4), CMKLR1, TPR	B cells downregulated	Enrichment by GO Processes
7	modification of postsynaptic structure	25	1.59019e-07	5.04429e-05	1.59019e-07	5.04429e-05	4	Cofilin, non-muscle, Cofilin, Profilin I, Profilin	B cells downregulated	Enrichment by GO Processes
8	regulation of postsynaptic density organization	26	1.87662e-07	5.04429e-05	1.87662e-07	5.04429e-05	4	Cofilin, non-muscle, Cofilin, GRID2, Ionotropic glutamate receptor	B cells downregulated	Enrichment by GO Processes
9	response to cytokine	1830	1.98462e-07	5.04429e-05	1.98462e-07	5.04429e-05	16	Cofilin, non-muscle, Cofilin, Endoplasmin, HSP90, MHC class II alpha chain, HLA-DRA1, CD300LF, hnRNP D-like, hnRNP-G, NDPK 7, c-IAP1, SP100, c-IAP2, IL-32 (NK4), CMKLR1, TPR	B cells downregulated	Enrichment by GO Processes
10	activation of immune response	947	1.99616e-07	5.04429e-05	1.99616e-07	5.04429e-05	12	S100, CD3 gamma, Endoplasmin, HSP90, MHC class II alpha chain, HLA-DRA1, CD300LF, LAC2, c-IAP1, c-IAP2, CMKLR1, WaspIP	B cells downregulated	Enrichment by GO Processes
1	Immune response_Phagosome in antigen presentation	243	3.84718e-05	0.00180312	3.84718e-05	0.00180312	6	Cofilin, Endoplasmin, HSP90, HLA-DRA1, Profilin I, Profilin	B cells downregulated	Enrichment by Process Networks
2	Cytoskeleton_Macropinocytosis and its regulation	85	7.91877e-05	0.00180312	7.91877e-05	0.00180312	4	Cofilin, Profilin I, Profilin, WaspIP	B cells downregulated	Enrichment by Process Networks
3	Cytoskeleton_Actin filaments	176	9.99286e-05	0.00180312	9.99286e-05	0.00180312	5	Cofilin, non-muscle, Cofilin, Profilin I, Profilin, WaspIP	B cells downregulated	Enrichment by Process Networks
4	Cytoskeleton_Regulation of cytoskeleton rearrangement	183	0.000120208	0.00180312	0.000120208	0.00180312	5	Cofilin, non-muscle, Cofilin, Profilin I, Profilin, WaspIP	B cells downregulated	Enrichment by Process Networks
5	Immune response_Antigen presentation	197	0.0019436	0.0233231	0.0019436	0.0233231	4	CD3 gamma, Endoplasmin, HSP90, HLA-DRA1	B cells downregulated	Enrichment by Process Networks
1	Carcinoma	7741	2.94716e-06	0.000811847	2.94716e-06	0.000811847	30	S100, MTS1 (S100A4), Cofilin, non-muscle, Cofilin, Ionotropic glutamate receptor, Nucleophosmin, CYP27A1, CD3 gamma, Endoplasmin, HSP90, MHC class II alpha chain, HLA-DRA1, CD300LF, Connexin 43, ATP5L, LCMT2, Profilin I, Profilin, BI-1, c-IAP1, DEK, c-IAP2, PRPF4B, XIST, UEVLD, IL-32 (NK4), TPR, ALDP, LBC, CD37	B cells downregulated	Enrichment by Diseases (by Biomarkers)
2	Listeriosis	2	3.25011e-06	0.000811847	3.25011e-06	0.000811847	2	Endoplasmin, HSP90	B cells downregulated	Enrichment by Diseases (by Biomarkers)
3	Eye Neoplasms	678	3.318e-06	0.000811847	3.318e-06	0.000811847	9	S100, CD3 gamma, Endoplasmin, HSP90, MHC class II alpha chain, HLA-DRA1, c-IAP1, DEK, c-IAP2	B cells downregulated	Enrichment by Diseases (by Biomarkers)
4	Thyroid Carcinoma, Follicular	361	3.96213e-06	0.000811847	3.96213e-06	0.000811847	7	S100, MTS1 (S100A4), Nucleophosmin, Endoplasmin, HSP90, MHC class II alpha chain, Connexin 43	B cells downregulated	Enrichment by Diseases (by Biomarkers)
5	Carcinoma, Renal Cell	2781	4.56775e-06	0.000811847	4.56775e-06	0.000811847	17	S100, MTS1 (S100A4), Ionotropic glutamate receptor, Nucleophosmin, CYP27A1, Endoplasmin, HSP90, MHC class II alpha chain, HLA-DRA1, Connexin 43, Profilin I, Profilin, c-IAP1, c-IAP2, IL-32 (NK4), ALDP, CD37	B cells downregulated	Enrichment by Diseases (by Biomarkers)
6	Neoplasms, Glandular and Epithelial	10964	5.27173e-06	0.000811847	5.27173e-06	0.000811847	36	S100, MTS1 (S100A4), NKTR, Cofilin, non-muscle, Cofilin, GRID2, Ionotropic glutamate receptor, Nucleophosmin, CYP27A1, CD3 gamma, Endoplasmin, HSP90, MHC class II alpha chain, HLA-DRA1, CD300LF, Connexin 43, ATP5L, hnRNP-G, LCMT2, SON, Profilin I, Profilin, NDPK 7, BI-1, c-IAP1, DEK, c-IAP2, PRPF4B, XIST, NKG7, UEVLD, IL-32 (NK4), TPR, ALDP, LBC, CD37	B cells downregulated	Enrichment by Diseases (by Biomarkers)
7	Immune System Diseases	9188	1.10714e-05	0.00118312	1.10714e-05	0.00118312	32	S100, MTS1 (S100A4), Cofilin, non-muscle, Cofilin, GRID2, Ionotropic glutamate receptor, Nucleophosmin, CYP27A1, CD3 gamma, Endoplasmin, HSP90, DRAK1, MHC class II alpha chain, HLA-DRA1, CD300LF, hnRNP A3, hnRNP-G, LCMT2, Profilin I, Profilin, LAC2, c-IAP1, DEK, c-IAP2, PRPF4B, NKG7, IL-32 (NK4), CMKLR1, WaspIP, ALDP, LBC, CD37	B cells downregulated	Enrichment by Diseases (by Biomarkers)
8	Pancreatitis, Chronic	423	1.1126e-05	0.00118312	1.1126e-05	0.00118312	7	S100, CD3 gamma, Endoplasmin, HSP90, c-IAP1, c-IAP2, IL-32 (NK4)	B cells downregulated	Enrichment by Diseases (by Biomarkers)
9	Peroxisomal Disorders	162	1.15239e-05	0.00118312	1.15239e-05	0.00118312	5	S100, GRID2, Ionotropic glutamate receptor, CYP27A1, ALDP	B cells downregulated	Enrichment by Diseases (by Biomarkers)
10	Adenoma, Liver Cell	81	1.46205e-05	0.00118472	1.46205e-05	0.00118472	4	MHC class II alpha chain, HLA-DRA1, c-IAP2, IL-32 (NK4)	B cells downregulated	Enrichment by Diseases (by Biomarkers)

## Sheet: S Table 7 DEG Poly IC
Genes	Log FC	% Expression SA	% Expression HC	p-value	Bonferroni Adjusted p-value	Cell type
IFI44L	0.400233	0.686	0.964	0	0	CD4 T cells
ISG20	0.352737	0.421	0.929	0	0	CD4 T cells
GBP5	0.351854	0.303	0.937	0	0	CD4 T cells
RNF213	0.34235	0.558	0.897	0	0	CD4 T cells
MT2A	0.338217	0.412	0.976	0	0	CD4 T cells
GBP4	0.329243	0.296	0.796	0	0	CD4 T cells
IFIT3	0.32325	0.524	1	0	0	CD4 T cells
LY6E	0.317455	0.342	0.92	0	0	CD4 T cells
EIF2AK2	0.314646	0.413	0.979	0	0	CD4 T cells
NKG7	0.305728	0.068	0.613	0	0	CD4 T cells
PHF11	0.303111	0.35	0.926	0	0	CD4 T cells
IFI6	0.298935	0.64	0.997	0	0	CD4 T cells
OPTN	0.292521	0.259	0.691	0	0	CD4 T cells
CD37	0.288539	0.25	0.675	0	0	CD4 T cells
GBP2	0.283249	0.345	0.751	0	0	CD4 T cells
HBB	0.280164	0.094	0.852	0	0	CD4 T cells
APOL6	0.260922	0.314	0.924	0	0	CD4 T cells
KLF6	0.260335	0.336	0.714	0	0	CD4 T cells
SAMD9L	0.252291	0.424	0.992	0	0	CD4 T cells
ISG15	0.246766	0.566	0.998	0	0	CD4 T cells
PARP14	0.245732	0.435	0.984	0	0	CD4 T cells
PSMB9	0.239953	0.283	0.964	0	0	CD4 T cells
IL2RG	0.231991	0.32	0.703	0	0	CD4 T cells
CCR7	0.228843	0.338	0.777	0	0	CD4 T cells
TCF25	0.222631	0.274	0.684	0	0	CD4 T cells
BPTF	0.222625	0.265	0.699	0	0	CD4 T cells
STAT1	0.22233	0.559	0.985	0	0	CD4 T cells
GBP1	0.213642	0.381	0.963	0	0	CD4 T cells
PPM1K	0.211915	0.274	0.874	0	0	CD4 T cells
IFITM2	0.190775	0.3	0.756	0	0	CD4 T cells
MX1	0.187456	0.493	0.992	0	0	CD4 T cells
XAF1	0.183437	0.829	0.996	0	0	CD4 T cells
ANKRD12	0.181176	0.475	0.8	0	0	CD4 T cells
SLFN5	0.176674	0.442	0.836	0	0	CD4 T cells
FUS	0.172906	0.367	0.785	0	0	CD4 T cells
ADAR	0.172383	0.32	0.857	0	0	CD4 T cells
IGKC	0.16609	0.156	0.892	0	0	CD4 T cells
MX2	0.16606	0.387	0.994	0	0	CD4 T cells
CAST	0.164655	0.281	0.856	0	0	CD4 T cells
ARPC5	0.162517	0.304	0.701	0	0	CD4 T cells
ANP32B	0.157526	0.318	0.727	0	0	CD4 T cells
MT-ND4L	0.152826	0.473	0.789	0	0	CD4 T cells
NUB1	0.1521	0.325	0.834	0	0	CD4 T cells
TPR	0.14943	0.329	0.721	0	0	CD4 T cells
AP000769.1	0.148514	0.714	0.938	0	0	CD4 T cells
NEAT1	0.14746	0.525	0.85	0	0	CD4 T cells
BCLAF1	0.144995	0.287	0.712	0	0	CD4 T cells
XIST	0.144942	0.217	0.854	0	0	CD4 T cells
MATR3	0.144308	0.399	0.733	0	0	CD4 T cells
MTND3P19	0.143405	0.21	0.84	0	0	CD4 T cells
SRRM2	0.141811	0.376	0.751	0	0	CD4 T cells
PPP2R5C	0.139263	0.347	0.702	0	0	CD4 T cells
GZMH	0.136449	0.027	0.676	0	0	CD4 T cells
ACTG1	0.134021	0.284	0.713	0	0	CD4 T cells
CCL5	0.130719	0.376	0.889	0	0	CD4 T cells
PNRC1	0.127965	0.398	0.767	0	0	CD4 T cells
SAMD9	0.125168	0.368	0.958	0	0	CD4 T cells
PRPF4B	0.117546	0.222	0.677	0	0	CD4 T cells
PARP9	0.117492	0.43	0.991	0	0	CD4 T cells
GIMAP4	0.112759	0.427	0.828	0	0	CD4 T cells
C9orf78	0.112202	0.358	0.741	0	0	CD4 T cells
MT-RNR1	0.109847	0.319	0.757	0	0	CD4 T cells
AKAP9	0.108962	0.309	0.751	0	0	CD4 T cells
CYTH1	0.108879	0.29	0.744	0	0	CD4 T cells
LARP7	0.106827	0.22	0.665	0	0	CD4 T cells
BTN3A2	0.101671	0.311	0.954	0	0	CD4 T cells
ANXA1	0.101309	0.225	0.847	0	0	CD4 T cells
TRBC1	-0.120175	0.481	0.888	0	0	CD4 T cells
YWHAZ	0.112446	0.329	0.694	1.53654415856628e-321	3.07308831713255e-318	CD4 T cells
S100A6	0.112687	0.406	0.738	1.89721208003039e-321	3.79442416006077e-318	CD4 T cells
PSME1	0.293145	0.413	0.697	3.79133130911781e-318	7.58266261823561e-315	CD4 T cells
ACIN1	0.184184	0.269	0.659	7.90722432605543e-315	1.58144486521109e-311	CD4 T cells
SCAF11	0.263506	0.378	0.69	0	8.24079e-306	CD4 T cells
STK4	0.177215	0.347	0.678	8.76507e-308	1.75301e-304	CD4 T cells
KMT2E	0.253872	0.355	0.677	8.00439e-307	1.60088e-303	CD4 T cells
RP11-864N7.2	0.202753	0.66	0.844	5.89181e-304	1.17836e-300	CD4 T cells
NKTR	0.176929	0.383	0.685	4.89607e-302	9.79213e-299	CD4 T cells
CD74	0.148845	0.285	0.656	1.20863e-300	2.41725e-297	CD4 T cells
SRRM1	0.116683	0.376	0.694	4.11498e-300	8.22997e-297	CD4 T cells
IL7R	0.1578	0.698	0.849	7.35241e-299	1.47048e-295	CD4 T cells
RPL10P9	0.350569	0.489	0.747	2.68638e-298	5.37276e-295	CD4 T cells
PFN1	0.138475	0.348	0.678	3.17175e-298	6.3435e-295	CD4 T cells
ZC3H13	0.133509	0.263	0.655	3.42304e-298	6.84608e-295	CD4 T cells
HSP90AA1	0.126919	0.411	0.715	1.40058e-296	2.80116e-293	CD4 T cells
ARHGDIB	0.114345	0.423	0.731	2.52053e-295	5.04107e-292	CD4 T cells
ARL4C	0.145949	0.237	0.627	1.19169e-294	2.38338e-291	CD4 T cells
LRRFIP1	0.119137	0.305	0.66	1.64776e-292	3.29551e-289	CD4 T cells
NCL	0.227562	0.557	0.776	1.29441e-291	2.58881e-288	CD4 T cells
DEK	0.18627	0.289	0.638	3.93713e-291	7.87426e-288	CD4 T cells
ARGLU1	0.141979	0.494	0.741	1.4246e-290	2.84921e-287	CD4 T cells
ITM2B	0.15456	0.478	0.733	1.41537e-289	2.83075e-286	CD4 T cells
CD2	0.174782	0.432	0.695	4.57847e-288	9.15694e-285	CD4 T cells
HNRNPA1	0.163237	0.487	0.733	6.20016e-288	1.24003e-284	CD4 T cells
RPL14P1	0.25002	0.488	0.704	1.35569e-287	2.71137e-284	CD4 T cells
ZFAS1	0.164481	0.357	0.667	1.72725e-287	3.45449e-284	CD4 T cells
CD52	0.181911	0.616	0.844	6.26004e-286	1.25201e-282	CD4 T cells
MTND2P28	0.242232	0.364	0.66	1.15342e-285	2.30684e-282	CD4 T cells
MPHOSPH8	0.38752	0.357	0.607	1.34205e-285	2.68411e-282	CD4 T cells
EIF5B	0.241102	0.275	0.618	1.37614e-285	2.75228e-282	CD4 T cells
SNRPD2	0.191884	0.339	0.649	1.99891e-284	3.99782e-281	CD4 T cells
JAK1	0.123439	0.348	0.659	4.48095e-284	8.96189e-281	CD4 T cells
LUC7L3	0.157862	0.504	0.74	3.1794e-283	6.35881e-280	CD4 T cells
EVL	0.189591	0.374	0.668	3.51634e-283	7.03269e-280	CD4 T cells
ATRX	0.241282	0.276	0.614	3.37176e-282	6.74351e-279	CD4 T cells
PDIA3	0.172242	0.281	0.623	6.86854e-281	1.37371e-277	CD4 T cells
SELL	0.2059	0.391	0.674	1.91742e-280	3.83484e-277	CD4 T cells
DNAJA1	0.141188	0.265	0.631	3.02692e-280	6.05384e-277	CD4 T cells
RPS26	0.17656	0.484	0.769	8.19195e-280	1.63839e-276	CD4 T cells
DDX5	0.149483	0.62	0.861	3.4941e-277	6.9882e-274	CD4 T cells
C11orf58	0.187592	0.277	0.613	1.04189e-275	2.08379e-272	CD4 T cells
RAD21	0.150302	0.312	0.64	6.70021e-275	1.34004e-271	CD4 T cells
GCC2	0.136934	0.305	0.621	1.43906e-274	2.87812e-271	CD4 T cells
SH3BGRL3	0.137277	0.448	0.703	1.80337e-274	3.60673e-271	CD4 T cells
UQCRB	0.115278	0.381	0.696	4.27898e-274	8.55797e-271	CD4 T cells
AKAP13	0.117566	0.256	0.612	6.20962e-274	1.24192e-270	CD4 T cells
KMT2A	0.191233	0.254	0.593	3.67112e-271	7.34224e-268	CD4 T cells
MORF4L1	0.119401	0.3	0.639	6.09174e-271	1.21835e-267	CD4 T cells
HNRNPH1	0.197964	0.302	0.611	1.63425e-269	3.26849e-266	CD4 T cells
UBB	0.217941	0.357	0.631	2.52265e-269	5.0453e-266	CD4 T cells
AC016739.2	0.117523	0.602	0.786	5.39042e-269	1.07808e-265	CD4 T cells
AC090498.1	0.227384	0.522	0.732	2.28747e-266	4.57494e-263	CD4 T cells
SNHG6	0.129549	0.417	0.669	2.36229e-266	4.72457e-263	CD4 T cells
RBM39	0.192298	0.41	0.675	3.15676e-266	6.31352e-263	CD4 T cells
RBM25	0.223252	0.497	0.723	6.08256e-266	1.21651e-262	CD4 T cells
FYB	0.159223	0.61	0.791	1.2959e-265	2.5918e-262	CD4 T cells
RPL34P18	0.175852	0.388	0.666	3.89437e-264	7.78874e-261	CD4 T cells
CD3G	0.161991	0.257	0.587	4.10782e-264	8.21564e-261	CD4 T cells
OAZ1	0.133231	0.335	0.629	9.43441e-264	1.88688e-260	CD4 T cells
CST7	-0.172992	0.056	0.526	1.06156e-263	2.12312e-260	CD4 T cells
MYL12A	0.196559	0.427	0.681	1.03524e-262	2.07047e-259	CD4 T cells
FOXP1	0.12264	0.323	0.629	1.83725e-262	3.6745e-259	CD4 T cells
SON	0.157277	0.504	0.731	7.71162e-262	1.54232e-258	CD4 T cells
HNRNPA3	0.275836	0.363	0.607	1.30827e-261	2.61654e-258	CD4 T cells
EEF1D	0.184671	0.421	0.669	3.99257e-261	7.98515e-258	CD4 T cells
LCP1	0.116468	0.242	0.585	4.41397e-260	8.82795e-257	CD4 T cells
FTH1	0.198257	0.624	0.796	6.24954e-260	1.24991e-256	CD4 T cells
RP11-92K2.2	0.146365	0.382	0.654	3.77192e-259	7.54384e-256	CD4 T cells
ELF1	0.105354	0.267	0.605	1.11115e-258	2.2223e-255	CD4 T cells
ARID4B	0.336096	0.292	0.558	1.64182e-258	3.28365e-255	CD4 T cells
PFDN5	0.160336	0.454	0.69	3.09359e-257	6.18718e-254	CD4 T cells
RPL9P9	0.475416	0.502	0.718	6.12807e-255	1.22561e-251	CD4 T cells
CD3D	0.154108	0.378	0.633	1.48389e-254	2.96777e-251	CD4 T cells
IK	0.186583	0.304	0.591	1.78892e-254	3.57783e-251	CD4 T cells
SF3B2	0.135043	0.255	0.582	3.21385e-254	6.4277e-251	CD4 T cells
FAM65B	0.150035	0.331	0.619	1.18785e-253	2.37571e-250	CD4 T cells
TLN1	0.137702	0.215	0.579	1.39383e-253	2.78767e-250	CD4 T cells
PNN	0.184595	0.357	0.631	1.10862e-252	2.21723e-249	CD4 T cells
PCED1B-AS1	0.314335	0.35	0.607	1.1405e-251	2.281e-248	CD4 T cells
MT-ATP8	0.208897	0.557	0.742	3.09541e-251	6.19081e-248	CD4 T cells
HSP90AB1	0.120001	0.546	0.757	3.45865e-251	6.9173e-248	CD4 T cells
RPL36A	0.100878	0.701	0.876	4.62427e-250	9.24854e-247	CD4 T cells
COX7C	0.159522	0.498	0.744	1.50153e-249	3.00305e-246	CD4 T cells
KTN1	0.19517	0.245	0.564	3.97818e-249	7.95635e-246	CD4 T cells
RP11-475C16.1	0.225544	0.541	0.74	1.00147e-248	2.00295e-245	CD4 T cells
RACK1	0.104826	0.669	0.848	1.099e-247	2.198e-244	CD4 T cells
HNRNPC	0.164173	0.328	0.609	6.55086e-246	1.31017e-242	CD4 T cells
N4BP2L2	0.33349	0.345	0.566	1.02082e-244	2.04164e-241	CD4 T cells
EEF2	0.109272	0.36	0.63	2.97489e-244	5.94979e-241	CD4 T cells
PRMT2	0.198855	0.306	0.582	1.09999e-243	2.19997e-240	CD4 T cells
PPIG	0.32298	0.277	0.535	7.71412e-243	1.54282e-239	CD4 T cells
ATP5E	0.153057	0.495	0.712	1.18259e-242	2.36519e-239	CD4 T cells
DDX17	0.265617	0.461	0.683	1.30988e-242	2.61977e-239	CD4 T cells
SEPTIN7	0.11174	0.333	0.614	1.41309e-240	2.82618e-237	CD4 T cells
MTATP6P1	0.129998	0.529	0.724	3.33668e-239	6.67337e-236	CD4 T cells
CNBP	0.210872	0.315	0.584	2.44869e-237	4.89737e-234	CD4 T cells
CCNL1	0.204919	0.256	0.558	3.69607e-237	7.39214e-234	CD4 T cells
COX6C	0.255216	0.278	0.557	4.97922e-236	9.95844e-233	CD4 T cells
RPL29	0.313391	0.465	0.636	4.19004e-234	8.38007e-231	CD4 T cells
NAP1L1	0.176358	0.533	0.773	8.3312e-233	1.66624e-229	CD4 T cells
FNBP4	0.183873	0.268	0.564	1.30649e-232	2.61298e-229	CD4 T cells
ACTB	0.158854	0.517	0.705	7.84635e-230	1.56927e-226	CD4 T cells
RPS5	0.103458	0.612	0.8	1.34833e-229	2.69665e-226	CD4 T cells
HNRNPDL	0.152346	0.443	0.679	3.47785e-228	6.95571e-225	CD4 T cells
GAPDH	0.123342	0.241	0.548	5.68604e-228	1.13721e-224	CD4 T cells
RPL10P16	0.177785	0.45	0.657	2.22834e-227	4.45668e-224	CD4 T cells
SEC62	0.206894	0.271	0.537	2.31163e-227	4.62326e-224	CD4 T cells
PRPF38B	0.201073	0.388	0.619	1.72509e-223	3.45018e-220	CD4 T cells
SARAF	0.210595	0.586	0.758	4.22193e-222	8.44386e-219	CD4 T cells
BIRC3	0.130726	0.243	0.522	3.84087e-221	7.68173e-218	CD4 T cells
EEF1B2	0.154226	0.469	0.696	4.34706e-221	8.69413e-218	CD4 T cells
CFL1	0.26421	0.342	0.557	3.43464e-220	6.86928e-217	CD4 T cells
TRAC	0.112561	0.444	0.692	1.76003e-219	3.52006e-216	CD4 T cells
NACA	0.102391	0.572	0.771	1.4167e-218	2.8334e-215	CD4 T cells
PNISR	0.207967	0.549	0.748	2.30553e-218	4.61106e-215	CD4 T cells
LTB	0.396588	0.581	0.738	2.75281e-218	5.50563e-215	CD4 T cells
SF3B1	0.287123	0.396	0.587	6.32208e-218	1.26442e-214	CD4 T cells
RP11-543P15.1	0.201238	0.421	0.63	1.05934e-217	2.11868e-214	CD4 T cells
HNRNPU	0.301721	0.512	0.663	1.08632e-217	2.17263e-214	CD4 T cells
GIMAP7	0.201826	0.728	0.821	3.13614e-216	6.27229e-213	CD4 T cells
RPS15AP1	0.390645	0.448	0.631	1.15013e-212	2.30025e-209	CD4 T cells
EIF1	0.494737	0.537	0.687	6.80204e-210	1.36041e-206	CD4 T cells
RPL10A	0.139377	0.583	0.778	3.07521e-209	6.15041e-206	CD4 T cells
RPS13P2	0.192961	0.51	0.691	6.31907e-209	1.26381e-205	CD4 T cells
AC004453.8	0.318427	0.521	0.684	1.43681e-208	2.87362e-205	CD4 T cells
C6orf48	0.160014	0.334	0.547	3.36073e-206	6.72146e-203	CD4 T cells
SERF2	0.106551	0.409	0.648	1.02486e-204	2.04972e-201	CD4 T cells
RPL13AP5	0.433402	0.493	0.66	2.97839e-202	5.95678e-199	CD4 T cells
SRSF5	0.271086	0.549	0.697	3.00723e-202	6.01446e-199	CD4 T cells
TRBC2	0.238599	0.575	0.737	6.64779e-201	1.32956e-197	CD4 T cells
RPL21P121	-0.131787	0.006	0.364	2.45049e-200	4.90097e-197	CD4 T cells
MT-ND3	0.120648	0.673	0.828	1.03892e-198	2.07784e-195	CD4 T cells
YWHAB	0.218399	0.542	0.705	2.21233e-197	4.42466e-194	CD4 T cells
MGEA5	0.32041	0.316	0.492	1.64063e-196	3.28126e-193	CD4 T cells
RP11-466H18.1	0.233206	0.412	0.625	4.75735e-194	9.51469e-191	CD4 T cells
RPS2P5	0.179976	0.439	0.663	1.07065e-193	2.14131e-190	CD4 T cells
RPL36AL	0.399559	0.489	0.603	2.36579e-191	4.73157e-188	CD4 T cells
RPL8	0.205044	0.7	0.853	6.62266e-191	1.32453e-187	CD4 T cells
RP11-425L10.1	0.220262	0.476	0.665	8.15068e-189	1.63014e-185	CD4 T cells
RPL7A	0.140953	0.621	0.791	1.08499e-188	2.16998e-185	CD4 T cells
TMBIM6	0.25468	0.272	0.499	1.00177e-187	2.00355e-184	CD4 T cells
SYF2	0.191689	0.261	0.48	4.35949e-186	8.71898e-183	CD4 T cells
HNRNPA2B1	0.272099	0.526	0.678	4.28505e-180	8.5701e-177	CD4 T cells
LDHB	0.205264	0.451	0.658	5.3715e-180	1.0743e-176	CD4 T cells
RPL34P27	0.303734	0.459	0.648	5.52416e-180	1.10483e-176	CD4 T cells
RP11-493L12.6	-0.109466	0.002	0.33	1.88748e-174	3.77496e-171	CD4 T cells
PTPRC	0.11029	0.694	0.85	2.97318e-173	5.94635e-170	CD4 T cells
BTG1	0.289961	0.422	0.584	8.31222e-172	1.66244e-168	CD4 T cells
RPS17	0.198874	0.684	0.837	5.00374e-163	1.00075e-159	CD4 T cells
RPL18	0.225644	0.652	0.804	2.21857e-161	4.43714e-158	CD4 T cells
CTD-3035D6.1	0.228545	0.359	0.544	8.27306e-161	1.65461e-157	CD4 T cells
AFF3	-0.116292	0.006	0.309	8.90313e-160	1.78063e-156	CD4 T cells
RPL6	0.179676	0.614	0.78	3.43228e-156	6.86456e-153	CD4 T cells
RPL18A	0.302586	0.669	0.81	6.42378e-156	1.28476e-152	CD4 T cells
RPS4X	0.282328	0.764	0.902	3.51027e-155	7.02053e-152	CD4 T cells
RPS27AP16	0.182669	0.658	0.803	9.37003e-155	1.87401e-151	CD4 T cells
RPL3P4	0.273263	0.61	0.767	1.32657e-154	2.65313e-151	CD4 T cells
FTL	0.325959	0.682	0.807	6.84673e-150	1.36935e-146	CD4 T cells
RPL5	0.268436	0.693	0.823	5.06176e-149	1.01235e-145	CD4 T cells
RPS23P8	0.302686	0.39	0.531	4.60524e-148	9.21048e-145	CD4 T cells
RPSA	0.217034	0.731	0.827	2.34256e-145	4.68512e-142	CD4 T cells
RP11-234A1.1	0.214804	0.713	0.856	5.9644e-137	1.19288e-133	CD4 T cells
RPLP0	0.160438	0.585	0.736	1.47276e-136	2.94551e-133	CD4 T cells
UBA52	0.265444	0.667	0.791	2.04796e-136	4.09593e-133	CD4 T cells
RPS10	0.241591	0.621	0.772	3.33938e-135	6.67876e-132	CD4 T cells
RPS24	0.131859	0.716	0.817	3.64844e-135	7.29687e-132	CD4 T cells
RPL4	0.223482	0.655	0.821	4.89209e-134	9.78417e-131	CD4 T cells
RPL35	0.174746	0.753	0.882	9.84903e-134	1.96981e-130	CD4 T cells
RPS9	0.247028	0.661	0.803	4.20601e-119	8.41201e-116	CD4 T cells
C17orf51	-0.111623	0.003	0.24	2.45399e-118	4.90798e-115	CD4 T cells
RPS15	0.134847	0.721	0.858	1.81913e-116	3.63825e-113	CD4 T cells
RPL36	0.145923	0.722	0.864	7.2078e-101	1.44156e-97	CD4 T cells
GSTM3	-0.126248	0.004	0.182	1.76746e-86	3.53492e-83	CD4 T cells
RPS3A	0.142822	0.787	0.907	4.99513e-74	9.99026e-71	CD4 T cells
TRBV5-6	0.559737	0.042	0.887	0	0	CD8 T cells
SIGLEC17P	0.238517	0.017	0.908	0	0	CD8 T cells
HBB	0.240675	0.087	0.917	1.61954718706761e-320	3.23909437413521e-317	CD8 T cells
IFIT3	0.224294	0.416	0.997	3.33071427810952e-311	6.66143e-308	CD8 T cells
MX1	0.319467	0.419	0.994	2.96492e-304	5.92984e-301	CD8 T cells
MT2A	0.193915	0.39	0.991	4.56001e-302	9.12001e-299	CD8 T cells
PARP14	0.272295	0.443	0.957	4.76067e-287	9.52135e-284	CD8 T cells
TRDV1	0.12762	0.007	0.471	1.55949e-286	3.11898e-283	CD8 T cells
IGLC2	0.129502	0.021	0.792	3.45757e-284	6.91515e-281	CD8 T cells
TRBV7-5	0.176429	0.011	0.514	1.57778e-283	3.15555e-280	CD8 T cells
IFI6	0.284405	0.614	0.988	4.76999e-283	9.53998e-280	CD8 T cells
ISG15	0.116381	0.502	0.997	4.18292e-282	8.36583e-279	CD8 T cells
SAMD9L	0.204302	0.385	0.969	1.244e-281	2.48801e-278	CD8 T cells
MX2	0.229897	0.321	0.966	5.63203e-280	1.12641e-276	CD8 T cells
SPDYE2	0.112566	0.006	0.437	1.25347e-278	2.50694e-275	CD8 T cells
PARP9	0.244995	0.35	0.951	2.69772e-275	5.39543e-272	CD8 T cells
SCD5	0.137227	0.009	0.394	4.00288e-272	8.00576e-269	CD8 T cells
SAMD9	0.267538	0.353	0.911	2.45544e-268	4.91089e-265	CD8 T cells
EIF2AK2	0.311338	0.389	0.924	1.38822e-267	2.77645e-264	CD8 T cells
DZANK1	0.237727	0.011	0.453	4.21665e-267	8.43329e-264	CD8 T cells
XIST	0.202126	0.218	0.908	1.86568e-266	3.73137e-263	CD8 T cells
GBP1	0.343884	0.267	0.905	9.21306e-266	1.84261e-262	CD8 T cells
ISG20	0.259691	0.403	0.93	2.0544e-264	4.1088e-261	CD8 T cells
STAT1	0.523346	0.431	0.881	3.4032e-261	6.80641e-258	CD8 T cells
RNF213	0.262131	0.605	0.936	3.47489e-259	6.94977e-256	CD8 T cells
IFI44L	0.246625	0.413	0.954	4.1783e-259	8.3566e-256	CD8 T cells
PPM1K	0.156302	0.264	0.902	3.00708e-258	6.01416e-255	CD8 T cells
IFI16	-0.106811	0.547	0.976	5.29087e-256	1.05817e-252	CD8 T cells
IGKC	0.155142	0.119	0.869	3.03078e-254	6.06157e-251	CD8 T cells
SYNE2	-0.101486	0.563	0.969	1.33846e-251	2.67692e-248	CD8 T cells
SMCHD1	0.135648	0.352	0.917	2.30095e-251	4.6019e-248	CD8 T cells
TRBV4-1	0.174885	0.01	0.554	2.43525e-250	4.8705e-247	CD8 T cells
IL7R	0.296063	0.544	0.859	3.3773e-249	6.75459e-246	CD8 T cells
ZNF683	0.135301	0.097	0.807	1.40525e-248	2.8105e-245	CD8 T cells
BTN3A2	0.261051	0.35	0.878	2.09839e-247	4.19677e-244	CD8 T cells
UBE2S	0.133678	0.007	0.404	4.27873e-243	8.55745e-240	CD8 T cells
NUB1	0.293411	0.316	0.835	3.37238e-235	6.74476e-232	CD8 T cells
LY6E	0.30224	0.341	0.862	2.35753e-233	4.71505e-230	CD8 T cells
APOL6	0.212864	0.265	0.792	5.41923e-219	1.08385e-215	CD8 T cells
AP000769.1	-0.123803	0.708	0.948	1.53966e-215	3.07932e-212	CD8 T cells
MTND3P19	0.408092	0.162	0.765	4.36721e-215	8.73443e-212	CD8 T cells
HNRNPM	-0.250912	0.258	0.85	5.09463e-215	1.01893e-211	CD8 T cells
CCR7	-0.160621	0.046	0.758	8.33311e-211	1.66662e-207	CD8 T cells
ADAR	0.324614	0.287	0.783	1.64115e-209	3.28229e-206	CD8 T cells
RP11-343H5.4	0.208895	0.18	0.795	4.76035e-209	9.52071e-206	CD8 T cells
HMGB1	0.113343	0.464	0.826	4.57852e-207	9.15704e-204	CD8 T cells
RPL10P9	0.655742	0.282	0.691	3.73657e-202	7.47314e-199	CD8 T cells
RPS5	0.105631	0.35	0.804	2.58209e-201	5.16419e-198	CD8 T cells
TRBC1	0.100236	0.459	0.804	5.85618e-201	1.17124e-197	CD8 T cells
PSMA7	0.10322	0.287	0.789	1.10357e-200	2.20714e-197	CD8 T cells
IFITM2	0.13012	0.331	0.795	2.97676e-199	5.95353e-196	CD8 T cells
BIRC3	0.148861	0.184	0.758	2.73155e-198	5.4631e-195	CD8 T cells
IL2RG	0.11812	0.328	0.771	3.41221e-198	6.82442e-195	CD8 T cells
SNHG5	0.109494	0.227	0.777	1.79944e-195	3.59888e-192	CD8 T cells
IL32	0.156365	0.496	0.801	1.02243e-193	2.04486e-190	CD8 T cells
WIPI1	0.219434	0.017	0.526	6.28413e-192	1.25683e-188	CD8 T cells
CD3G	0.158222	0.304	0.755	2.09389e-187	4.18778e-184	CD8 T cells
TMEM123	0.17774	0.255	0.725	3.11844e-187	6.23687e-184	CD8 T cells
FUS	0.22349	0.297	0.713	1.64313e-186	3.28627e-183	CD8 T cells
KLF6	0.256314	0.466	0.722	1.01e-183	2.02e-180	CD8 T cells
ZFP36L2	0.100628	0.258	0.749	8.57915e-183	1.71583e-179	CD8 T cells
GBP5	0.252984	0.27	0.691	2.11926e-179	4.23851e-176	CD8 T cells
EVL	0.131932	0.333	0.734	3.15686e-179	6.31372e-176	CD8 T cells
PHF11	0.213774	0.293	0.722	9.56958e-178	1.91392e-174	CD8 T cells
HSP90B1	0.160812	0.305	0.709	3.40376e-177	6.80752e-174	CD8 T cells
RAB3D	0.147475	0.008	0.275	8.05439e-177	1.61088e-173	CD8 T cells
CYTH1	0.216111	0.278	0.694	2.84631e-175	5.69262e-172	CD8 T cells
HSP90AB1	0.138062	0.322	0.719	6.71039e-174	1.34208e-170	CD8 T cells
KIR2DL3	0.113045	0.021	0.544	2.70295e-173	5.4059e-170	CD8 T cells
KMT2A	0.101534	0.236	0.694	1.07877e-172	2.15753e-169	CD8 T cells
ARL4C	0.110959	0.279	0.7	3.61241e-172	7.22482e-169	CD8 T cells
MTND2P28	0.157275	0.339	0.688	1.76075e-171	3.5215e-168	CD8 T cells
CTD-2377D24.6	0.125657	0.008	0.336	1.88526e-171	3.77052e-168	CD8 T cells
TMSB4XP8	0.104504	0.267	0.7	4.95193e-171	9.90386e-168	CD8 T cells
RPL29	0.114339	0.272	0.7	7.25578e-170	1.45116e-166	CD8 T cells
RP11-475C16.1	0.266214	0.326	0.691	1.27013e-168	2.54026e-165	CD8 T cells
SMAD1	-0.127129	0.004	0.587	2.69342e-167	5.38683e-164	CD8 T cells
MT-RNR1	0.286125	0.321	0.67	5.90623e-167	1.18125e-163	CD8 T cells
CIRBP	0.118568	0.214	0.667	7.6563e-167	1.53126e-163	CD8 T cells
GIMAP7	0.104357	0.502	0.761	1.00475e-166	2.0095e-163	CD8 T cells
ANP32B	0.11537	0.173	0.667	2.90275e-166	5.8055e-163	CD8 T cells
RPL22	0.323342	0.339	0.648	4.17962e-166	8.35924e-163	CD8 T cells
ARID4B	0.286269	0.262	0.636	2.16671e-165	4.33341e-162	CD8 T cells
C11orf58	0.21669	0.232	0.667	8.17994e-165	1.63599e-161	CD8 T cells
RP4-604A21.1	0.315685	0.267	0.618	1.15196e-164	2.30392e-161	CD8 T cells
ETS1	0.106583	0.403	0.709	1.11963e-163	2.23925e-160	CD8 T cells
RPL13P12	0.169126	0.467	0.728	4.96585e-163	9.9317e-160	CD8 T cells
AKAP13	0.149311	0.365	0.688	5.8463e-163	1.16926e-159	CD8 T cells
SRSF4	-0.104486	0.219	0.709	5.99014e-162	1.19803e-158	CD8 T cells
AC016739.2	0.249931	0.345	0.661	1.4743e-160	2.9486e-157	CD8 T cells
SCAF11	0.226315	0.351	0.648	6.66364e-158	1.33273e-154	CD8 T cells
GNLY	0.144958	0.463	0.82	9.80758e-158	1.96152e-154	CD8 T cells
ELF1	0.169437	0.242	0.651	1.09666e-157	2.19333e-154	CD8 T cells
CCNL1	0.157479	0.218	0.63	2.17038e-157	4.34076e-154	CD8 T cells
OST4	0.129084	0.231	0.648	6.19492e-157	1.23898e-153	CD8 T cells
RPL41P2	0.260173	0.357	0.654	7.82148e-157	1.5643e-153	CD8 T cells
CD37	0.103312	0.152	0.642	8.89942e-157	1.77988e-153	CD8 T cells
LARP7	0.147279	0.192	0.639	3.90343e-155	7.80686e-152	CD8 T cells
PSME1	0.210884	0.361	0.657	5.61378e-154	1.12276e-150	CD8 T cells
RPL35	0.190826	0.502	0.749	1.48548e-152	2.97097e-149	CD8 T cells
C6orf48	0.223315	0.168	0.602	3.08563e-151	6.17127e-148	CD8 T cells
RSL1D1	0.198565	0.147	0.609	1.04769e-150	2.09537e-147	CD8 T cells
KMT2E	0.213565	0.407	0.667	9.78566e-150	1.95713e-146	CD8 T cells
KTN1	0.219661	0.235	0.596	1.46578e-148	2.93156e-145	CD8 T cells
ATP5E	0.262928	0.41	0.645	2.31169e-148	4.62337e-145	CD8 T cells
SRP14	0.157016	0.298	0.642	3.37289e-148	6.74579e-145	CD8 T cells
AC002075.4	0.172788	0.25	0.593	5.42774e-148	1.08555e-144	CD8 T cells
ZNF235	-0.153698	0.007	0.535	1.24332e-147	2.48665e-144	CD8 T cells
EML4	0.251085	0.26	0.599	1.27592e-147	2.55184e-144	CD8 T cells
CNBP	0.155317	0.254	0.621	2.64347e-147	5.28694e-144	CD8 T cells
CACNA2D2	0.185899	0.02	0.462	4.63962e-147	9.27924e-144	CD8 T cells
GIMAP4	0.151589	0.321	0.618	1.22737e-146	2.45475e-143	CD8 T cells
TPM3	0.200083	0.483	0.691	4.56345e-146	9.12689e-143	CD8 T cells
UBC	0.185245	0.392	0.633	5.60657e-146	1.12131e-142	CD8 T cells
TRAC	0.188232	0.354	0.639	5.93418e-146	1.18684e-142	CD8 T cells
EIF5B	0.194895	0.221	0.59	9.23683e-146	1.84737e-142	CD8 T cells
RP11-864N7.2	0.166591	0.402	0.676	1.52664e-145	3.05328e-142	CD8 T cells
TRGV8	0.187618	0.008	0.245	5.09046e-143	1.01809e-139	CD8 T cells
NKG7	0.121858	0.345	0.618	1.95303e-142	3.90606e-139	CD8 T cells
PCED1B-AS1	0.239115	0.251	0.587	2.52073e-142	5.04146e-139	CD8 T cells
ACIN1	0.414455	0.237	0.511	1.68021e-141	3.36042e-138	CD8 T cells
PDIA3	0.150582	0.246	0.599	1.59889e-139	3.19778e-136	CD8 T cells
PPP2R5C	0.194392	0.305	0.596	6.57007e-139	1.31401e-135	CD8 T cells
C9orf78	0.191311	0.275	0.615	9.44022e-139	1.88804e-135	CD8 T cells
TPR	0.196038	0.261	0.584	1.3776e-138	2.75519e-135	CD8 T cells
NUCKS1	0.212778	0.319	0.587	1.79938e-138	3.59876e-135	CD8 T cells
HSPA8	0.212112	0.25	0.55	2.13348e-138	4.26696e-135	CD8 T cells
GAS5	0.283543	0.224	0.554	6.35274e-138	1.27055e-134	CD8 T cells
AIM1L	0.111604	0.006	0.367	9.15314e-138	1.83063e-134	CD8 T cells
HNRNPH1	0.136872	0.259	0.569	3.89701e-136	7.79401e-133	CD8 T cells
IGHM	-0.18827	0.031	0.563	4.70883e-136	9.41765e-133	CD8 T cells
GZMB	0.247538	0.145	0.538	5.21361e-136	1.04272e-132	CD8 T cells
TRBC2	0.125912	0.614	0.786	6.46337e-136	1.29267e-132	CD8 T cells
NAP1L1	0.156622	0.295	0.615	7.50657e-136	1.50131e-132	CD8 T cells
TCF25	0.112168	0.269	0.587	1.4027e-135	2.8054e-132	CD8 T cells
RPL36AL	0.229531	0.443	0.651	3.98869e-135	7.97738e-132	CD8 T cells
RPS4X	0.199781	0.53	0.768	1.54292e-134	3.08584e-131	CD8 T cells
RPS28P7	0.154926	0.211	0.563	1.32786e-133	2.65572e-130	CD8 T cells
PFN1	0.193628	0.326	0.627	1.45797e-133	2.91594e-130	CD8 T cells
FNBP1	0.337131	0.303	0.535	8.01202e-133	1.6024e-129	CD8 T cells
SLTM	0.207824	0.229	0.563	1.20312e-131	2.40625e-128	CD8 T cells
NACA	0.423191	0.327	0.523	2.22334e-131	4.44667e-128	CD8 T cells
CST7	0.214875	0.282	0.569	1.12971e-130	2.25942e-127	CD8 T cells
TOMM7	0.128665	0.267	0.581	2.20503e-130	4.41006e-127	CD8 T cells
NCL	0.209583	0.423	0.639	1.27067e-129	2.54135e-126	CD8 T cells
ZFAS1	0.278339	0.195	0.517	1.84075e-129	3.68151e-126	CD8 T cells
MT-ATP8	0.423623	0.557	0.673	1.34336e-128	2.68672e-125	CD8 T cells
NEAT1	0.226475	0.365	0.609	3.02196e-128	6.04392e-125	CD8 T cells
ATP6V1G1	0.204413	0.192	0.566	1.06472e-127	2.12944e-124	CD8 T cells
MYL12A	0.115003	0.36	0.645	2.37788e-127	4.75576e-124	CD8 T cells
LDHB	0.127449	0.187	0.557	2.40573e-127	4.81146e-124	CD8 T cells
RP11-92K2.2	0.240289	0.175	0.526	5.70232e-126	1.14046e-122	CD8 T cells
DNAJA1	0.186794	0.22	0.517	2.36166e-125	4.72332e-122	CD8 T cells
EIF3A	0.169059	0.251	0.554	3.7648e-125	7.52961e-122	CD8 T cells
COX7C	0.219982	0.334	0.535	4.41904e-125	8.83808e-122	CD8 T cells
SELL	0.174048	0.101	0.511	5.43976e-125	1.08795e-121	CD8 T cells
MATR3	0.153908	0.299	0.563	8.77043e-125	1.75409e-121	CD8 T cells
ARHGAP30	0.123985	0.259	0.56	1.77887e-124	3.55775e-121	CD8 T cells
IK	0.215992	0.248	0.547	3.76592e-124	7.53183e-121	CD8 T cells
CTC-529I10.1	-0.115233	0.01	0.468	7.47073e-124	1.49415e-120	CD8 T cells
HNRNPU	0.205835	0.473	0.676	1.30527e-123	2.61055e-120	CD8 T cells
IGHD	-0.129801	0.01	0.474	1.87363e-123	3.74727e-120	CD8 T cells
SYF2	0.21633	0.229	0.502	2.06791e-123	4.13582e-120	CD8 T cells
TMA7	0.248151	0.353	0.587	3.73001e-123	7.46001e-120	CD8 T cells
FTH1	0.220108	0.47	0.67	3.12899e-122	6.25797e-119	CD8 T cells
ARGLU1	0.113944	0.41	0.654	3.16358e-122	6.32716e-119	CD8 T cells
FGFBP2	0.153646	0.133	0.526	1.07419e-121	2.14838e-118	CD8 T cells
RPL9P9	0.38758	0.218	0.56	1.48342e-121	2.96684e-118	CD8 T cells
RPS27AP16	0.12756	0.386	0.615	2.69728e-121	5.39455e-118	CD8 T cells
AC131056.3	-0.197282	0.005	0.474	1.19415e-120	2.38829e-117	CD8 T cells
UBXN4	0.205266	0.254	0.517	1.32761e-120	2.65521e-117	CD8 T cells
ACTB	0.331825	0.489	0.651	1.82645e-120	3.65291e-117	CD8 T cells
ARPC2	0.102471	0.48	0.7	5.29038e-119	1.05808e-115	CD8 T cells
RPS23P8	0.156892	0.169	0.52	2.87902e-118	5.75804e-115	CD8 T cells
RACK1	0.208499	0.426	0.639	6.82368e-118	1.36474e-114	CD8 T cells
AC007256.5	-0.139689	0.003	0.453	3.09218e-117	6.18436e-114	CD8 T cells
RPL4	0.130892	0.38	0.615	7.956e-117	1.5912e-113	CD8 T cells
FAU	0.267961	0.499	0.673	2.01903e-116	4.03806e-113	CD8 T cells
RPS15AP1	0.19357	0.272	0.547	3.17568e-116	6.35137e-113	CD8 T cells
DDX5	0.144925	0.561	0.78	4.42893e-116	8.85786e-113	CD8 T cells
RP11-47L3.1	-0.115449	0.016	0.446	2.02138e-115	4.04277e-112	CD8 T cells
TRGV5	0.121242	0.008	0.294	5.17364e-115	1.03473e-111	CD8 T cells
RP11-466H18.1	0.113125	0.207	0.502	9.96428e-115	1.99286e-111	CD8 T cells
RPLP0	0.275019	0.339	0.563	4.34071e-114	8.68141e-111	CD8 T cells
RPS15	0.381377	0.551	0.697	1.2069e-113	2.41379e-110	CD8 T cells
ACTG1	0.128242	0.252	0.535	2.42295e-113	4.8459e-110	CD8 T cells
RBM25	0.250496	0.4	0.609	2.28093e-112	4.56186e-109	CD8 T cells
SH3BGRL3	0.213116	0.578	0.755	2.69343e-112	5.38686e-109	CD8 T cells
BCLAF1	0.188982	0.225	0.505	2.90269e-112	5.80539e-109	CD8 T cells
STK4	0.328383	0.288	0.492	4.5193e-112	9.03861e-109	CD8 T cells
FYB	0.313167	0.416	0.587	6.43603e-112	1.28721e-108	CD8 T cells
RP11-543P15.1	0.373489	0.272	0.471	2.17977e-111	4.35954e-108	CD8 T cells
YTHDC1	0.269891	0.25	0.486	2.30332e-111	4.60664e-108	CD8 T cells
RPS13P2	0.276708	0.232	0.474	3.91124e-110	7.82247e-107	CD8 T cells
RPL7A	0.210167	0.376	0.575	1.40497e-109	2.80995e-106	CD8 T cells
GMFG	0.134621	0.225	0.508	1.89697e-109	3.79394e-106	CD8 T cells
ATP5L	0.116209	0.237	0.508	2.43186e-109	4.86371e-106	CD8 T cells
SRRM2	0.100261	0.33	0.606	3.00512e-108	6.01025e-105	CD8 T cells
RP11-234A1.1	0.286345	0.415	0.572	7.97287e-108	1.59457e-104	CD8 T cells
TRGV9	-0.125333	0.017	0.434	8.21108e-108	1.64222e-104	CD8 T cells
SRSF11	0.236162	0.384	0.593	4.19054e-107	8.38108e-104	CD8 T cells
MYL6	0.15807	0.36	0.606	5.0408e-107	1.00816e-103	CD8 T cells
RPSA	0.486881	0.385	0.492	5.3933e-106	1.07866e-102	CD8 T cells
DDX17	0.458559	0.398	0.554	1.22456e-105	2.44913e-102	CD8 T cells
MPHOSPH8	0.239827	0.277	0.508	1.75587e-105	3.51174e-102	CD8 T cells
RPS7	0.15993	0.367	0.606	3.22027e-105	6.44054e-102	CD8 T cells
JAK1	0.342971	0.335	0.538	3.92189e-104	7.84378e-101	CD8 T cells
FUT2	0.101339	0.004	0.156	6.17371e-104	1.23474e-100	CD8 T cells
AC007969.5	0.252	0.246	0.459	6.79208e-104	1.35842e-100	CD8 T cells
CD74	0.348435	0.304	0.508	1.24057e-103	2.48115e-100	CD8 T cells
RPL15	0.184493	0.444	0.651	2.86201e-103	5.72403e-100	CD8 T cells
MBNL1	0.298771	0.305	0.511	5.6633e-103	1.13266e-99	CD8 T cells
GRB2	0.260834	0.203	0.477	2.28537e-102	4.57073e-99	CD8 T cells
MTND4P12	0.179522	0.131	0.459	2.42412e-102	4.84823e-99	CD8 T cells
RPS10	0.18303	0.329	0.557	2.48288e-101	4.96577e-98	CD8 T cells
CALM2	0.209057	0.257	0.48	5.49099e-101	1.0982e-97	CD8 T cells
GAPDH	0.124858	0.275	0.498	5.37949e-100	1.0759e-96	CD8 T cells
FTL	0.162122	0.512	0.694	2.94603e-99	5.89207e-96	CD8 T cells
SRSF5	0.223285	0.413	0.593	4.05097e-99	8.10193e-96	CD8 T cells
HSPA1L	-0.213385	0.002	0.416	8.90296e-99	1.78059e-95	CD8 T cells
SRGN	0.135785	0.309	0.554	1.3431e-98	2.6862e-95	CD8 T cells
EIF1	0.160065	0.45	0.676	9.05576e-98	1.81115e-94	CD8 T cells
AC004453.8	0.142779	0.221	0.486	9.26076e-98	1.85215e-94	CD8 T cells
CD96	0.275589	0.26	0.486	1.32002e-97	2.64004e-94	CD8 T cells
MTATP6P1	0.311062	0.517	0.651	5.08558e-97	1.01712e-93	CD8 T cells
BTG1	0.295805	0.425	0.599	1.52499e-96	3.04998e-93	CD8 T cells
ARL6IP5	0.103649	0.223	0.483	2.23802e-96	4.47605e-93	CD8 T cells
SARAF	0.350662	0.33	0.486	2.24104e-96	4.48208e-93	CD8 T cells
SET	0.144042	0.25	0.495	8.43843e-96	1.68769e-92	CD8 T cells
RPL13AP5	0.359611	0.334	0.511	1.61518e-95	3.23035e-92	CD8 T cells
RPL7	0.257817	0.462	0.633	2.94283e-95	5.88565e-92	CD8 T cells
ARHGDIB	0.122865	0.316	0.541	4.6092e-95	9.2184e-92	CD8 T cells
ZRANB2	0.289924	0.24	0.425	1.48645e-94	2.9729e-91	CD8 T cells
ITM2B	0.32195	0.394	0.554	2.99724e-94	5.99448e-91	CD8 T cells
HNRNPC	0.229732	0.245	0.434	3.17011e-94	6.34021e-91	CD8 T cells
SEPTIN7	0.18311	0.391	0.602	2.1042e-93	4.2084e-90	CD8 T cells
YBX1	0.235461	0.263	0.486	2.69e-93	5.38e-90	CD8 T cells
RPS24	0.41586	0.512	0.645	2.77498e-93	5.54996e-90	CD8 T cells
OAZ1	0.21797	0.34	0.526	3.8243e-93	7.6486e-90	CD8 T cells
FAM111B	-0.117543	0.002	0.373	9.16109e-93	1.83222e-89	CD8 T cells
RPL14P1	0.493489	0.27	0.373	1.44203e-92	2.88406e-89	CD8 T cells
RPL18A	0.257955	0.389	0.566	9.7113e-91	1.94226e-87	CD8 T cells
EPB41	0.150755	0.222	0.422	3.54025e-90	7.08049e-87	CD8 T cells
CTD-3035D6.1	0.239373	0.151	0.394	7.21104e-90	1.44221e-86	CD8 T cells
PTPRC	0.361211	0.69	0.841	1.42866e-89	2.85732e-86	CD8 T cells
RP11-127B20.3	-0.133279	0.005	0.352	2.11017e-89	4.22033e-86	CD8 T cells
ESM1	0.1058	0.007	0.177	2.97562e-89	5.95124e-86	CD8 T cells
LTB	0.260846	0.201	0.425	1.38349e-88	2.76699e-85	CD8 T cells
TXNIP	0.119049	0.342	0.557	1.82104e-88	3.64208e-85	CD8 T cells
HNRNPA3	0.290318	0.309	0.468	3.36731e-88	6.73462e-85	CD8 T cells
RPL3P4	0.199162	0.294	0.492	2.16662e-87	4.33324e-84	CD8 T cells
HNRNPK	0.226912	0.273	0.459	4.0864e-87	8.1728e-84	CD8 T cells
HNRNPA2B1	0.325077	0.439	0.593	2.18983e-86	4.37966e-83	CD8 T cells
HNRNPD	0.187589	0.306	0.489	4.45198e-86	8.90397e-83	CD8 T cells
LUC7L3	0.486126	0.413	0.511	6.7942e-86	1.35884e-82	CD8 T cells
UBA52	0.290511	0.471	0.609	4.10908e-85	8.21816e-82	CD8 T cells
RPL10P16	0.252555	0.216	0.404	4.39086e-85	8.78172e-82	CD8 T cells
NPM1	0.20163	0.271	0.483	1.33826e-84	2.67652e-81	CD8 T cells
RP11-620J15.3	-0.277137	0.006	0.355	1.92773e-84	3.85546e-81	CD8 T cells
HNRNPDL	0.350428	0.317	0.495	3.40182e-84	6.80364e-81	CD8 T cells
C17orf51	-0.112748	0.002	0.333	7.33609e-84	1.46722e-80	CD8 T cells
HP1BP3	0.298624	0.264	0.446	2.70701e-83	5.41401e-80	CD8 T cells
SKP1	0.172065	0.205	0.401	6.38124e-83	1.27625e-79	CD8 T cells
PRMT2	0.235593	0.221	0.425	1.3198e-79	2.6396e-76	CD8 T cells
CBX3	0.202101	0.235	0.428	1.44226e-79	2.88453e-76	CD8 T cells
RPS17	0.451151	0.496	0.609	1.95092e-79	3.90183e-76	CD8 T cells
SNHG6	0.395354	0.238	0.355	4.47905e-79	8.9581e-76	CD8 T cells
EEF1B2	0.295419	0.208	0.373	5.69801e-79	1.1396e-75	CD8 T cells
N4BP2L2	0.561872	0.34	0.44	2.23529e-78	4.47058e-75	CD8 T cells
ADGRG3	-0.106765	0.001	0.339	3.87396e-78	7.74791e-75	CD8 T cells
SF3B2	0.277491	0.217	0.388	6.78857e-78	1.35771e-74	CD8 T cells
NECAB3	-0.172811	0.002	0.309	5.60056e-77	1.12011e-73	CD8 T cells
TK2	-0.198324	0.004	0.318	1.0119e-75	2.02379e-72	CD8 T cells
MT-ND3	0.389738	0.621	0.67	3.86075e-74	7.72151e-71	CD8 T cells
RPS3A	0.348411	0.486	0.627	1.61897e-72	3.23793e-69	CD8 T cells
SERF2	0.310448	0.323	0.511	1.90553e-72	3.81107e-69	CD8 T cells
GPR141	0.11155	0.013	0.245	1.25153e-71	2.50306e-68	CD8 T cells
CFL1	0.342631	0.326	0.465	8.02377e-69	1.60475e-65	CD8 T cells
RP13-104F24.3	0.120882	0.005	0.116	1.07645e-67	2.1529e-64	CD8 T cells
SEPTIN6	0.173205	0.241	0.41	4.38413e-66	8.76827e-63	CD8 T cells
AZIN2	-0.161112	0.001	0.284	9.46728e-66	1.89346e-62	CD8 T cells
RPS9	0.187244	0.34	0.538	1.24797e-65	2.49595e-62	CD8 T cells
RPL6	0.415009	0.45	0.584	1.42858e-64	2.85716e-61	CD8 T cells
CTD-2260A17.1	-0.104251	0.004	0.257	2.70487e-63	5.40974e-60	CD8 T cells
RP11-425L10.1	0.256156	0.229	0.379	2.64324e-62	5.28647e-59	CD8 T cells
SLC48A1	-0.138004	0.002	0.269	1.92976e-61	3.85952e-58	CD8 T cells
PNKDP1	-0.100354	0.001	0.272	1.56695e-59	3.13391e-56	CD8 T cells
COX4I1	0.205715	0.236	0.391	7.4449e-58	1.48898e-54	CD8 T cells
NEO1	-0.116753	0.002	0.242	1.11366e-55	2.22731e-52	CD8 T cells
RP11-603B24.1	-0.147381	0.003	0.235	1.88085e-54	3.76169e-51	CD8 T cells
METRNL	-0.12775	0.001	0.232	8.87221e-50	1.77444e-46	CD8 T cells
HNRNPA1P40	-0.13675	0.005	0.217	8.49173e-48	1.69835e-44	CD8 T cells
RP1-56K13.3	-0.102362	0.003	0.199	9.69133e-47	1.93827e-43	CD8 T cells
HCK	-0.126263	0.004	0.183	2.69921e-40	5.39842e-37	CD8 T cells
SNHG21	-0.140315	0.009	0.18	1.50269e-38	3.00538e-35	CD8 T cells
TGFB3	-0.140645	0.001	0.177	6.43858e-38	1.28772e-34	CD8 T cells
RP1-111D6.3	-0.107826	0.004	0.165	1.14306e-37	2.28611e-34	CD8 T cells
RP11-164H13.1	-0.119788	0.001	0.165	8.41165e-35	1.68233e-31	CD8 T cells
RP11-354M20.3	-0.114177	0	0.165	3.58691e-34	7.17382e-31	CD8 T cells
CCL16	-0.115832	0	0.165	3.58691e-34	7.17382e-31	CD8 T cells
AFF3	-0.221515	0.004	0.162	3.2719e-33	6.5438e-30	CD8 T cells
ADAT3	-0.1002	0.002	0.144	1.1053e-31	2.21061e-28	CD8 T cells
CTD-2007H13.3	-0.108365	0	0.153	1.60285e-31	3.2057e-28	CD8 T cells
PACS2	-0.126154	0.002	0.147	1.70167e-31	3.40335e-28	CD8 T cells
CTD-2310F14.1	-0.113707	0	0.128	2.76902e-26	5.53803e-23	CD8 T cells
ZNF653	-0.103076	0.002	0.101	1.68054e-22	3.36108e-19	CD8 T cells
ATP5LP4	-0.108688	0.001	0.11	7.59364e-22	1.51873e-18	CD8 T cells
RRS1-AS1	0.180552	0.011	0.883	5.92676e-218	1.18535e-214	NK cells
MYOM2	0.28995	0.027	0.87	3.81472e-203	7.62943e-200	NK cells
IGLV2-11	0.123392	0.011	0.883	2.64815e-195	5.29631e-192	NK cells
TRBV4-1	0.172554	0.005	0.611	8.33967e-170	1.66793e-166	NK cells
RP11-484L8.1	0.228928	0.011	0.71	3.1558e-166	6.31161e-163	NK cells
RP3-467K16.4	0.182089	0.016	0.907	8.52672e-166	1.70534e-162	NK cells
FAM111B	0.114998	0.011	0.747	2.93413e-164	5.86825e-161	NK cells
DNMBP	0.195157	0.022	0.654	6.2697e-161	1.25394e-157	NK cells
TP73-AS1	0.102694	0.011	0.753	9.02911e-161	1.80582e-157	NK cells
RP11-15A1.3	0.253626	0.016	0.611	3.88696e-157	7.77391e-154	NK cells
CTD-3088G3.8	0.276431	0.011	0.568	1.50905e-156	3.0181e-153	NK cells
HBB	0.724738	0.104	0.994	8.1336e-155	1.62672e-151	NK cells
OLR1	0.255096	0.011	0.623	5.19579e-144	1.03916e-140	NK cells
ZNF683	0.38713	0.044	0.741	1.02504e-135	2.05009e-132	NK cells
RP11-535A5.1	0.254549	0.016	0.457	7.61937e-135	1.52387e-131	NK cells
A2M-AS1	0.298864	0.022	0.642	2.2082e-127	4.41639e-124	NK cells
CCR7	0.194319	0.038	0.951	2.95727e-123	5.91454e-120	NK cells
CLIC1P1	0.121641	0.005	0.488	1.32886e-122	2.65772e-119	NK cells
MTND3P25	0.110951	0.044	0.932	5.38424e-118	1.07685e-114	NK cells
CD3D	0.425198	0.191	1	2.26695e-112	4.5339e-109	NK cells
SLC22A4	0.102974	0.005	0.488	1.1633e-111	2.32661e-108	NK cells
RP11-88I18.2	0.118587	0.005	0.549	8.22853e-111	1.64571e-107	NK cells
CTD-3096M3.1	0.134595	0.011	0.475	5.68798e-109	1.1376e-105	NK cells
TRDV1	0.641177	0.038	0.346	1.68285e-108	3.36569e-105	NK cells
MKNK1-AS1	0.153546	0.011	0.414	1.73106e-101	3.46212e-98	NK cells
MAB21L1	0.108137	0.005	0.352	2.01948e-100	4.03895e-97	NK cells
AC018816.3	0.145408	0.011	0.457	5.23107e-99	1.04621e-95	NK cells
XIST	0.283847	0.257	0.994	9.594e-97	1.9188e-93	NK cells
FKBP1B	0.105918	0.005	0.414	1.20449e-96	2.40899e-93	NK cells
GBP1	0.487465	0.322	0.994	5.39538e-95	1.07908e-91	NK cells
PLEKHD1	0.137965	0.011	0.358	2.39321e-89	4.78642e-86	NK cells
RP11-441O15.3	0.198338	0.005	0.346	5.11634e-89	1.02327e-85	NK cells
CDK5P1	0.198178	0.005	0.346	5.11634e-89	1.02327e-85	NK cells
ITPK1-AS1	0.134202	0.005	0.327	9.61046e-88	1.92209e-84	NK cells
RP11-471G13.2	0.136293	0.005	0.327	1.23602e-87	2.47204e-84	NK cells
CARMIL3	0.183033	0.005	0.253	2.58355e-87	5.16711e-84	NK cells
PPM1K	0.241175	0.301	0.975	2.39154e-86	4.78307e-83	NK cells
KCNK3	0.135331	0.005	0.321	4.40141e-86	8.80283e-83	NK cells
PLCH2	-0.165029	0.005	0.895	4.42777e-85	8.85555e-82	NK cells
RP1-190J20.2	0.204435	0.011	0.377	1.30558e-84	2.61117e-81	NK cells
SLC48A1	0.16987	0.005	0.315	1.7175e-84	3.43499e-81	NK cells
SLC35G5	0.16917	0.005	0.302	2.57782e-84	5.15563e-81	NK cells
S100A4	-0.149594	0.202	0.969	4.14752e-83	8.29504e-80	NK cells
DZANK1	-0.172499	0.005	0.864	5.61627e-83	1.12325e-79	NK cells
MTND3P19	0.622583	0.175	0.827	1.31254e-82	2.62508e-79	NK cells
MX1	0.37689	0.541	0.988	5.8489e-81	1.16978e-77	NK cells
IFIT3	0.16448	0.536	1	1.03234e-80	2.06469e-77	NK cells
IGKC	0.27113	0.153	0.864	5.74112e-80	1.14822e-76	NK cells
MT2A	0.462402	0.53	0.988	2.13473e-79	4.26945e-76	NK cells
TRBV5-6	-0.105721	0	0.895	7.32313e-78	1.46463e-74	NK cells
CTA-246H3.11	0.101306	0.005	0.29	1.01586e-77	2.03172e-74	NK cells
MTND1P23	-0.518592	0.12	0.938	1.97688e-77	3.95376e-74	NK cells
RP11-767N6.7	0.119474	0.005	0.302	2.98328e-77	5.96657e-74	NK cells
RP11-620J15.3	0.201117	0.016	0.284	1.12744e-76	2.25489e-73	NK cells
CTD-2357A8.3	0.161583	0.005	0.333	9.70131e-75	1.94026e-71	NK cells
SAMD9L	-0.129431	0.563	0.994	1.4194e-73	2.83881e-70	NK cells
TMSB4XP8	-0.109798	0.311	0.957	4.01377e-73	8.02753e-70	NK cells
CD52	0.485095	0.525	0.951	4.03644e-73	8.07288e-70	NK cells
GLTSCR2	-0.337632	0.23	0.926	3.06789e-72	6.13578e-69	NK cells
DNAJC3-AS1	-0.18215	0.005	0.802	5.701e-72	1.1402e-68	NK cells
MTCO1P12	-0.462929	0.284	0.981	2.93565e-71	5.87131e-68	NK cells
CTD-2007H13.3	0.120816	0.011	0.284	1.71822e-70	3.43644e-67	NK cells
GBP4	0.142083	0.301	0.932	2.76338e-70	5.52676e-67	NK cells
RPS4XP18	0.114867	0.011	0.321	3.40088e-70	6.80176e-67	NK cells
LDHB	0.244826	0.158	0.846	7.00329e-70	1.40066e-66	NK cells
SPAG4	0.172505	0.005	0.198	1.66227e-68	3.32454e-65	NK cells
OSM	0.231782	0.011	0.204	2.24389e-67	4.48778e-64	NK cells
CD2	0.250961	0.437	0.92	5.38521e-67	1.07704e-63	NK cells
IFI6	0.125832	0.683	1	5.43051e-67	1.0861e-63	NK cells
SLFN5	-0.303202	0.536	0.988	2.36969e-66	4.73938e-63	NK cells
ISG20	0.194668	0.47	0.944	2.58142e-66	5.16284e-63	NK cells
CD3G	0.409221	0.153	0.778	1.47117e-65	2.94234e-62	NK cells
CYTH1	-0.233364	0.262	0.907	4.58033e-65	9.16065e-62	NK cells
NUB1	0.22896	0.372	0.895	5.27569e-65	1.05514e-61	NK cells
PSMB9	-0.120211	0.404	0.957	5.38571e-65	1.07714e-61	NK cells
TMEM121	0.13632	0.005	0.216	5.92602e-65	1.1852e-61	NK cells
PRRC2C	-0.104549	0.546	0.988	8.85602e-65	1.7712e-61	NK cells
EIF2AK2	0.154037	0.404	0.932	1.0835e-64	2.167e-61	NK cells
RNU2-7P	0.101683	0.005	0.16	1.68118e-64	3.36237e-61	NK cells
ZFP36L1	-0.51086	0.279	0.92	5.3791e-64	1.07582e-60	NK cells
RPL10P9	0.417886	0.23	0.815	1.29177e-61	2.58355e-58	NK cells
DHRS7B	0.128316	0.005	0.21	1.66172e-61	3.32344e-58	NK cells
MROH8	0.19172	0.011	0.265	8.43473e-61	1.68695e-57	NK cells
SYNE2	-0.215743	0.617	0.988	1.1838e-60	2.3676e-57	NK cells
RNF213	0.21691	0.727	0.963	6.16654e-60	1.23331e-56	NK cells
RPL36A	0.221943	0.311	0.846	1.56078e-59	3.12155e-56	NK cells
PPIG	-0.355835	0.175	0.852	2.26899e-59	4.53798e-56	NK cells
RPS28P7	0.135432	0.224	0.833	5.25229e-59	1.05046e-55	NK cells
SMCHD1	0.405391	0.399	0.846	6.53628e-59	1.30726e-55	NK cells
VIPR2	-0.12108	0.005	0.691	1.30883e-58	2.61767e-55	NK cells
WIPF1	-0.16153	0.388	0.901	2.63641e-58	5.27283e-55	NK cells
LY6E	0.340559	0.492	0.883	1.44955e-57	2.89909e-54	NK cells
PRPF4B	0.122588	0.301	0.84	5.04873e-57	1.00975e-53	NK cells
RPL41P2	0.22956	0.366	0.858	6.67642e-57	1.33528e-53	NK cells
NEO1	0.188561	0.005	0.16	1.66143e-56	3.32286e-53	NK cells
ASCL2	0.293997	0.033	0.494	9.75596e-55	1.95119e-51	NK cells
RPS5	0.111362	0.372	0.858	9.87912e-55	1.97582e-51	NK cells
PNN	-0.124677	0.383	0.883	1.35726e-54	2.71452e-51	NK cells
TRAF3IP3	-0.135064	0.273	0.84	1.75461e-54	3.50922e-51	NK cells
FUS	0.147938	0.383	0.84	2.2175e-54	4.435e-51	NK cells
RPS15AP1	-0.104244	0.191	0.796	1.23443e-53	2.46885e-50	NK cells
IFI16	-0.136652	0.661	0.963	1.737e-53	3.47401e-50	NK cells
SON	0.12385	0.557	0.92	2.44263e-53	4.88527e-50	NK cells
BPTF	0.251731	0.372	0.84	2.47809e-53	4.95618e-50	NK cells
AC004453.8	0.311054	0.191	0.716	4.71518e-53	9.43036e-50	NK cells
RPL8	0.175188	0.557	0.858	7.08281e-53	1.41656e-49	NK cells
RP11-343H5.4	0.368916	0.169	0.716	1.30741e-52	2.61481e-49	NK cells
EMP1	0.121349	0.005	0.228	3.39297e-52	6.78593e-49	NK cells
CLEC2D	0.27584	0.432	0.815	3.93328e-52	7.86655e-49	NK cells
AC002075.4	0.453202	0.186	0.691	7.64976e-52	1.52995e-48	NK cells
TRBC1	0.157108	0.519	0.87	1.70523e-51	3.41046e-48	NK cells
IL32	0.447394	0.366	0.741	4.2471e-51	8.4942e-48	NK cells
IFITM2	-0.11649	0.492	0.846	6.45193e-50	1.29039e-46	NK cells
RPL28	0.251303	0.557	0.821	1.21699e-49	2.43398e-46	NK cells
NAP1L1	0.170871	0.339	0.759	1.94314e-49	3.88628e-46	NK cells
IGHM	-0.340505	0.033	0.673	5.06844e-49	1.01369e-45	NK cells
SAMD9	0.110121	0.443	0.796	5.61544e-48	1.12309e-44	NK cells
SCD5	-0.130915	0.005	0.599	1.20761e-47	2.41523e-44	NK cells
HSPA8	0.340889	0.295	0.698	2.03608e-47	4.07217e-44	NK cells
BTF3	0.201358	0.23	0.716	2.38202e-47	4.76404e-44	NK cells
STAT1	0.483561	0.53	0.741	2.67573e-47	5.35145e-44	NK cells
TRBJ1-6	0.116079	0.011	0.204	3.51534e-47	7.03068e-44	NK cells
ZFAS1	0.230917	0.18	0.667	5.41523e-47	1.08305e-43	NK cells
SELL	0.119038	0.109	0.679	2.15705e-46	4.3141e-43	NK cells
PHF11	0.266883	0.301	0.728	4.33693e-46	8.67387e-43	NK cells
SNRPD2	-0.194937	0.164	0.741	3.22227e-45	6.44453e-42	NK cells
OPTN	0.250302	0.328	0.735	3.33787e-45	6.67573e-42	NK cells
GCC2	-0.164622	0.208	0.741	3.85998e-45	7.71996e-42	NK cells
GAS5	0.197537	0.191	0.654	8.57066e-45	1.71413e-41	NK cells
AC114755.3	0.144472	0.011	0.179	9.46213e-45	1.89243e-41	NK cells
IL2RG	0.246093	0.459	0.772	1.79126e-44	3.58252e-41	NK cells
KLF6	0.18703	0.475	0.815	2.52368e-44	5.04736e-41	NK cells
RP11-707G18.1	-0.151925	0	0.63	2.93887e-44	5.87774e-41	NK cells
PCED1B-AS1	0.13776	0.311	0.728	1.13459e-43	2.26919e-40	NK cells
RPS26	-0.266243	0.273	0.759	1.25433e-43	2.50865e-40	NK cells
PTPRD	-0.109711	0	0.617	4.63928e-43	9.27855e-40	NK cells
RSL1D1	0.140765	0.148	0.654	5.30967e-43	1.06193e-39	NK cells
RPL13P12	0.103506	0.393	0.747	6.52812e-43	1.30562e-39	NK cells
RP11-543P15.1	0.119581	0.235	0.716	8.92828e-43	1.78566e-39	NK cells
ANXA1	0.189546	0.273	0.685	1.05346e-42	2.10692e-39	NK cells
PFDN5	-0.219872	0.29	0.778	1.58946e-42	3.17893e-39	NK cells
TMEM123	0.366213	0.29	0.71	1.61101e-42	3.22202e-39	NK cells
CTD-2537I9.12	0.189657	0.011	0.117	4.97492e-42	9.94984e-39	NK cells
EIF5B	0.346233	0.23	0.636	1.01206e-41	2.02413e-38	NK cells
HNRNPU	0.18192	0.508	0.735	1.50731e-41	3.01461e-38	NK cells
ATRX	0.183796	0.268	0.673	2.89608e-41	5.79216e-38	NK cells
RPS27AP16	0.224789	0.377	0.704	1.78898e-40	3.57797e-37	NK cells
AKAP9	0.311549	0.393	0.673	1.99765e-40	3.9953e-37	NK cells
MT-RNR1	-0.135536	0.333	0.765	2.07998e-40	4.15996e-37	NK cells
RPL7P46	0.117265	0.011	0.37	2.15973e-40	4.31946e-37	NK cells
S100A6	0.328397	0.317	0.679	2.33875e-40	4.6775e-37	NK cells
RBM25	0.208812	0.486	0.71	2.73331e-40	5.46663e-37	NK cells
CNBP	-0.195954	0.246	0.722	5.11794e-40	1.02359e-36	NK cells
APOL6	0.296122	0.361	0.654	6.42059e-40	1.28412e-36	NK cells
LRRFIP1	0.170041	0.344	0.667	2.63063e-39	5.26126e-36	NK cells
GZMH	0.305452	0.257	0.605	3.14124e-39	6.28247e-36	NK cells
RPS15	0.123234	0.475	0.753	6.24931e-39	1.24986e-35	NK cells
RPL34P18	0.521193	0.18	0.574	6.25275e-39	1.25055e-35	NK cells
BIRC3	0.452623	0.202	0.562	8.71404e-39	1.74281e-35	NK cells
MT-ND4L	-0.217286	0.333	0.716	1.24449e-38	2.48897e-35	NK cells
PPP2R5C	0.150835	0.383	0.704	1.26517e-38	2.53035e-35	NK cells
RAD21	-0.145679	0.273	0.71	1.46765e-38	2.93529e-35	NK cells
SRSF4	0.168034	0.262	0.667	1.85242e-38	3.70485e-35	NK cells
EEF1D	-0.132352	0.262	0.704	2.30651e-38	4.61302e-35	NK cells
CACNA2D2	-0.110266	0.005	0.519	2.39523e-38	4.79045e-35	NK cells
ACTG1	0.112384	0.361	0.716	2.56707e-38	5.13414e-35	NK cells
OST4	-0.154557	0.219	0.679	6.56358e-38	1.31272e-34	NK cells
PSME1	0.302919	0.475	0.667	1.06573e-37	2.13147e-34	NK cells
ROBO3	-0.150429	0.005	0.519	1.08788e-37	2.17577e-34	NK cells
RP11-325I22.3	0.181239	0.011	0.136	1.49208e-37	2.98416e-34	NK cells
PDGFD	0.165061	0.022	0.407	1.67738e-37	3.35475e-34	NK cells
ARL4C	0.371419	0.404	0.586	2.10956e-37	4.21912e-34	NK cells
RP11-467H10.2	-0.103169	0.005	0.5	3.92935e-37	7.85869e-34	NK cells
RNU6-1285P	0.100753	0.005	0.154	5.73129e-37	1.14626e-33	NK cells
PPIA	0.259663	0.443	0.685	9.32258e-37	1.86452e-33	NK cells
MTND2P28	0.106152	0.301	0.648	1.01277e-36	2.02554e-33	NK cells
LARP7	0.361807	0.262	0.58	1.36926e-36	2.73852e-33	NK cells
C9orf78	0.339314	0.372	0.605	2.05806e-36	4.11612e-33	NK cells
RPL18	0.249626	0.355	0.673	2.1288e-36	4.2576e-33	NK cells
H3F3B	0.132965	0.705	0.809	2.7177e-36	5.43539e-33	NK cells
KLRD1	-0.185004	0.596	0.87	3.00424e-36	6.00848e-33	NK cells
TLN1	0.222722	0.279	0.648	3.83954e-36	7.67907e-33	NK cells
CTD-2561J22.2	0.15569	0.011	0.13	5.55593e-36	1.11119e-32	NK cells
ZFP36L2	0.144563	0.23	0.605	1.07983e-35	2.15965e-32	NK cells
LCP1	-0.228101	0.388	0.735	1.78922e-35	3.57843e-32	NK cells
FTL	-0.145565	0.481	0.809	2.17376e-35	4.34752e-32	NK cells
PDCD4	-0.197967	0.262	0.673	3.30931e-35	6.61863e-32	NK cells
CTD-2651B20.1	0.128701	0.005	0.154	5.33059e-35	1.06612e-31	NK cells
HSD11B1L	0.128175	0.005	0.13	5.89826e-35	1.17965e-31	NK cells
SLC25A34	0.128174	0.005	0.13	6.11673e-35	1.22335e-31	NK cells
RACK1	0.329736	0.464	0.593	6.38027e-35	1.27605e-31	NK cells
CD96	0.231063	0.284	0.623	3.08996e-34	6.17992e-31	NK cells
NEAT1	0.145974	0.47	0.667	3.74995e-34	7.4999e-31	NK cells
BNC2	0.195186	0.022	0.364	3.90565e-34	7.8113e-31	NK cells
HSP90AB1	0.195779	0.328	0.599	4.66249e-34	9.32498e-31	NK cells
KMT2E	0.190722	0.372	0.623	2.19319e-33	4.38638e-30	NK cells
RPS7	0.233204	0.448	0.654	3.84183e-33	7.68366e-30	NK cells
GOLGA8O	-0.400251	0.005	0.506	4.53445e-33	9.06891e-30	NK cells
TOMM7	0.328465	0.328	0.586	5.04596e-33	1.00919e-29	NK cells
GBP5	0.39044	0.41	0.642	5.88125e-33	1.17625e-29	NK cells
TRAC	0.663186	0.169	0.475	6.54295e-33	1.30859e-29	NK cells
SRSF11	0.406605	0.503	0.611	6.57377e-33	1.31475e-29	NK cells
FAM65B	-0.181927	0.137	0.593	6.67703e-33	1.33541e-29	NK cells
RP11-47L3.1	-0.330352	0.011	0.494	7.01342e-33	1.40268e-29	NK cells
METRNL	-0.163271	0.016	0.444	8.64277e-33	1.72855e-29	NK cells
C17orf51	-0.189365	0	0.5	1.27561e-32	2.55122e-29	NK cells
CD37	0.337695	0.208	0.543	1.67784e-32	3.35567e-29	NK cells
DNAJA1	0.386513	0.279	0.568	1.78551e-32	3.57102e-29	NK cells
EZR	-0.254499	0.202	0.611	2.70563e-32	5.41127e-29	NK cells
RBMX	0.127849	0.235	0.593	3.96253e-32	7.92507e-29	NK cells
RPS4X	0.19122	0.514	0.704	4.0221e-32	8.04419e-29	NK cells
ARID4B	0.147957	0.306	0.586	4.11295e-32	8.22591e-29	NK cells
RPL36AL	0.272317	0.459	0.599	6.30286e-32	1.26057e-28	NK cells
UBB	0.279689	0.519	0.654	6.44922e-32	1.28984e-28	NK cells
HNRNPH1	0.130271	0.333	0.586	1.08296e-31	2.16592e-28	NK cells
RPL34P27	0.530604	0.224	0.475	3.69325e-31	7.38649e-28	NK cells
AC016739.2	0.382658	0.344	0.562	3.88347e-31	7.76694e-28	NK cells
KIR2DS4	-0.279317	0.011	0.463	4.33497e-31	8.66994e-28	NK cells
UACA	0.126358	0.005	0.136	5.06741e-31	1.01348e-27	NK cells
RPS13P2	0.269615	0.213	0.519	9.10261e-31	1.82052e-27	NK cells
CALM1	0.433193	0.596	0.685	9.22945e-31	1.84589e-27	NK cells
LRRC63	-0.116229	0	0.469	4.0643e-30	8.1286e-27	NK cells
BCLAF1	0.119088	0.23	0.531	6.28556e-30	1.25711e-26	NK cells
MGEA5	0.22831	0.355	0.611	6.56867e-30	1.31373e-26	NK cells
RP11-92K2.2	0.363561	0.18	0.463	1.41727e-29	2.83455e-26	NK cells
FOXP1	0.121411	0.208	0.556	2.79366e-29	5.58732e-26	NK cells
RPL35	0.174403	0.443	0.673	3.13203e-29	6.26406e-26	NK cells
GNLY	0.128329	0.809	0.963	6.77915e-29	1.35583e-25	NK cells
RPL9P9	0.426257	0.246	0.525	6.82905e-29	1.36581e-25	NK cells
RPL24	0.343727	0.448	0.605	9.44446e-29	1.88889e-25	NK cells
CTD-3035D6.1	0.288808	0.12	0.481	1.00164e-28	2.00329e-25	NK cells
PNRC1	0.277119	0.372	0.593	1.21038e-28	2.42076e-25	NK cells
TPR	0.390198	0.317	0.494	2.33324e-28	4.66648e-25	NK cells
RP11-466H18.1	0.4213	0.153	0.432	2.34744e-28	4.69487e-25	NK cells
UBXN4	0.156229	0.257	0.531	4.48097e-28	8.96195e-25	NK cells
C6orf48	0.451802	0.191	0.395	1.13186e-27	2.26373e-24	NK cells
RPL10A	0.264826	0.355	0.506	1.33522e-27	2.67045e-24	NK cells
RP11-864N7.2	0.188999	0.311	0.531	1.3717e-27	2.7434e-24	NK cells
C11orf58	-0.136421	0.202	0.568	1.70467e-27	3.40934e-24	NK cells
RP11-234A1.1	0.366088	0.295	0.506	2.2659e-27	4.5318e-24	NK cells
TMA7	0.244901	0.311	0.543	4.59675e-27	9.19351e-24	NK cells
HNRNPA1P40	0.160192	0.016	0.302	7.65626e-27	1.53125e-23	NK cells
GZMB	0.147656	0.372	0.568	3.79149e-26	7.58298e-23	NK cells
DDX17	0.264507	0.464	0.673	7.81496e-26	1.56299e-22	NK cells
ARL6IP5	-0.246387	0.208	0.562	8.18793e-26	1.63759e-22	NK cells
PDIA3	0.170664	0.372	0.574	2.50927e-25	5.01853e-22	NK cells
RAB27B	0.285309	0.027	0.302	3.7655e-25	7.53101e-22	NK cells
RPL10P16	0.367349	0.213	0.451	5.13122e-25	1.02624e-21	NK cells
CIRBP	0.242765	0.29	0.531	9.58615e-25	1.91723e-21	NK cells
SH3BGRL3	0.355461	0.546	0.636	9.71784e-25	1.94357e-21	NK cells
AC017104.6	-0.275992	0.005	0.383	1.39787e-24	2.79575e-21	NK cells
RPS10	0.318984	0.372	0.543	1.64945e-24	3.29889e-21	NK cells
SRP14	0.250109	0.279	0.512	2.4159e-24	4.8318e-21	NK cells
RPLP0	0.382319	0.317	0.438	2.41874e-24	4.83747e-21	NK cells
RPS17	0.639354	0.454	0.525	2.63041e-24	5.26082e-21	NK cells
ANP32B	-0.174378	0.131	0.481	2.63206e-24	5.26412e-21	NK cells
UBA52	0.513137	0.503	0.617	2.73336e-24	5.46672e-21	NK cells
FCGR3B	0.251385	0.044	0.309	3.93015e-24	7.8603e-21	NK cells
ZC3H13	0.544315	0.311	0.451	4.52018e-24	9.04035e-21	NK cells
HNRNPC	0.353973	0.344	0.451	4.69505e-24	9.39011e-21	NK cells
MYL12B	0.213793	0.301	0.494	5.54992e-24	1.10998e-20	NK cells
ACTB	0.138164	0.579	0.698	5.58478e-24	1.11696e-20	NK cells
MYL6	0.367671	0.481	0.562	6.57582e-24	1.31516e-20	NK cells
TCF19	0.321123	0.011	0.105	8.74139e-24	1.74828e-20	NK cells
FTH1	0.240413	0.399	0.574	1.10873e-23	2.21745e-20	NK cells
C17orf100	-0.263262	0	0.383	1.498e-23	2.996e-20	NK cells
SEPTIN7	0.298941	0.492	0.605	2.5364e-23	5.07281e-20	NK cells
CST7	0.137029	0.497	0.654	2.57768e-23	5.15537e-20	NK cells
RPL14P1	0.381701	0.23	0.414	6.00778e-23	1.20156e-19	NK cells
HNRNPK	0.171918	0.322	0.531	7.9258e-23	1.58516e-19	NK cells
STK4	0.130619	0.295	0.537	8.98425e-23	1.79685e-19	NK cells
MPHOSPH8	0.258081	0.306	0.5	9.02589e-23	1.80518e-19	NK cells
PTPRC	0.309794	0.699	0.858	1.20117e-22	2.40235e-19	NK cells
HNRNPA1	0.313584	0.29	0.5	1.67814e-22	3.35628e-19	NK cells
FYB	0.3362	0.415	0.562	3.01216e-22	6.02432e-19	NK cells
RPL7A	0.151311	0.355	0.531	4.3626e-22	8.72519e-19	NK cells
SRRM2	0.202505	0.372	0.562	5.41697e-22	1.08339e-18	NK cells
RP4-604A21.1	0.358281	0.186	0.389	5.52202e-22	1.1044e-18	NK cells
HNRNPD	0.266325	0.344	0.5	8.99844e-22	1.79969e-18	NK cells
RPL6	0.249808	0.415	0.58	1.42748e-21	2.85496e-18	NK cells
SARAF	0.604643	0.415	0.426	2.23327e-21	4.46655e-18	NK cells
RP4-612B15.3	-0.112309	0	0.352	2.39416e-21	4.78831e-18	NK cells
BTG1	0.355088	0.552	0.636	2.41895e-21	4.83791e-18	NK cells
ACIN1	0.275886	0.273	0.475	2.97993e-21	5.95986e-18	NK cells
HNRNPDL	0.386433	0.41	0.494	3.17326e-21	6.34652e-18	NK cells
RPL18A	0.280281	0.301	0.488	3.80043e-21	7.60087e-18	NK cells
WIPI1	-0.111233	0.027	0.321	4.18155e-21	8.3631e-18	NK cells
SUMO2P1	-0.243694	0	0.346	6.48161e-21	1.29632e-17	NK cells
YBX1	0.404224	0.295	0.395	7.23336e-21	1.44667e-17	NK cells
LUC7L3	0.318336	0.481	0.623	1.12345e-20	2.2469e-17	NK cells
SERF2	0.332245	0.448	0.568	1.18882e-20	2.37765e-17	NK cells
YWHAZ	0.396732	0.415	0.531	1.21251e-20	2.42503e-17	NK cells
RPSA	0.613414	0.388	0.463	1.80213e-20	3.60425e-17	NK cells
YTHDC1	0.237306	0.268	0.451	1.94749e-20	3.89498e-17	NK cells
ARPC2	0.204358	0.563	0.679	2.01121e-20	4.02243e-17	NK cells
HLA-DRA	0.549371	0.126	0.284	2.77838e-20	5.55677e-17	NK cells
TCF25	0.132022	0.262	0.481	2.83221e-20	5.66442e-17	NK cells
SF3B2	0.273669	0.284	0.407	3.91571e-20	7.83142e-17	NK cells
COX7C	0.29347	0.311	0.407	6.74862e-20	1.34972e-16	NK cells
MT-ATP8	0.349072	0.47	0.593	7.94761e-20	1.58952e-16	NK cells
TPM3	0.436673	0.536	0.593	8.70063e-20	1.74013e-16	NK cells
RPS3A	0.385589	0.448	0.593	1.21819e-19	2.43638e-16	NK cells
NACA	0.369714	0.333	0.432	1.4466e-19	2.8932e-16	NK cells
N4BP2L2	0.597059	0.388	0.432	1.52806e-19	3.05612e-16	NK cells
NUCKS1	0.452995	0.393	0.457	1.73287e-19	3.46575e-16	NK cells
ITM2B	0.20416	0.404	0.586	1.77845e-19	3.5569e-16	NK cells
MT-ND3	0.276761	0.596	0.728	1.78153e-19	3.56307e-16	NK cells
EEF2	0.173032	0.202	0.401	1.97452e-19	3.94905e-16	NK cells
EEF1B2	0.221449	0.197	0.358	2.8595e-19	5.719e-16	NK cells
KIAA1551	0.166925	0.268	0.42	3.45597e-19	6.91194e-16	NK cells
FGFBP2	0.382589	0.295	0.401	3.49338e-19	6.98676e-16	NK cells
MTATP6P1	0.418492	0.459	0.599	3.7638e-19	7.52761e-16	NK cells
RPS9	0.449941	0.355	0.451	3.97679e-19	7.95358e-16	NK cells
ARPC5	0.4467	0.273	0.401	6.17506e-19	1.23501e-15	NK cells
SET	0.268529	0.322	0.494	7.1679e-19	1.43358e-15	NK cells
OAZ1	0.334714	0.322	0.469	8.36477e-19	1.67295e-15	NK cells
RPL15	0.420439	0.546	0.574	1.20657e-18	2.41314e-15	NK cells
ATP5L	0.148461	0.191	0.389	1.2786e-18	2.55719e-15	NK cells
RPS24	0.53537	0.519	0.568	1.50871e-18	3.01743e-15	NK cells
SLC1A7	0.312894	0.016	0.179	2.17414e-18	4.34829e-15	NK cells
JCHAIN	-0.206763	0	0.309	2.24961e-18	4.49922e-15	NK cells
RPL7	0.154251	0.311	0.549	2.76281e-18	5.52563e-15	NK cells
RP11-425L10.1	0.508226	0.24	0.377	6.03011e-18	1.20602e-14	NK cells
EIF3A	0.222657	0.24	0.438	8.82725e-18	1.76545e-14	NK cells
ARGLU1	0.258893	0.443	0.586	9.12338e-18	1.82468e-14	NK cells
KIR3DL2	-0.277558	0.005	0.296	1.45927e-17	2.91854e-14	NK cells
ZRANB2	0.554646	0.29	0.352	2.0756e-17	4.1512e-14	NK cells
GAPDH	0.305785	0.317	0.401	2.71799e-17	5.43597e-14	NK cells
HP1BP3	0.208708	0.311	0.426	6.90936e-17	1.38187e-13	NK cells
SNHG6	0.492736	0.257	0.358	1.9259e-16	3.8518e-13	NK cells
WEE1	0.145905	0.016	0.191	2.3958e-16	4.7916e-13	NK cells
AMOT	-0.112644	0	0.278	2.51476e-16	5.02953e-13	NK cells
RP11-275F13.3	-0.166209	0	0.278	2.51476e-16	5.02953e-13	NK cells
CXCR2	-0.219403	0.016	0.259	2.51591e-16	5.03182e-13	NK cells
B3GAT1	-0.105286	0.005	0.265	2.64038e-16	5.28075e-13	NK cells
LINC01534	-0.171898	0.011	0.235	3.55714e-16	7.11429e-13	NK cells
CFL1	0.5702	0.481	0.481	3.91694e-16	7.83389e-13	NK cells
GMFG	0.522528	0.295	0.327	3.92004e-16	7.84008e-13	NK cells
CBX3	0.47378	0.273	0.377	5.14805e-16	1.02961e-12	NK cells
JAK1	0.371701	0.372	0.506	5.23266e-16	1.04653e-12	NK cells
RPS2P5	0.104753	0.115	0.321	9.54096e-16	1.90819e-12	NK cells
MORF4L1	0.536618	0.273	0.333	9.72153e-16	1.94431e-12	NK cells
FAU	0.33427	0.563	0.667	1.61428e-15	3.22856e-12	NK cells
UBC	0.406098	0.35	0.426	1.70598e-15	3.41195e-12	NK cells
SKP1	0.510431	0.251	0.321	7.19244e-15	1.43849e-11	NK cells
LTB	-0.157622	0.109	0.321	9.2276e-15	1.84552e-11	NK cells
RPL13AP5	0.249133	0.257	0.377	1.10718e-14	2.21436e-11	NK cells
C3orf35	-0.128561	0	0.247	2.45346e-14	4.90691e-11	NK cells
HNRNPA3	0.249492	0.355	0.475	2.60187e-14	5.20374e-11	NK cells
C14orf28	-0.141984	0	0.241	6.03636e-14	1.20727e-10	NK cells
HNRNPA2B1	0.293289	0.552	0.642	1.47744e-13	2.95489e-10	NK cells
CLCF1	-0.212871	0	0.235	1.47751e-13	2.95501e-10	NK cells
MIRLET7BHG	-0.103403	0.005	0.216	3.50863e-13	7.01726e-10	NK cells
ST8SIA6	-0.147835	0.011	0.222	3.68091e-13	7.36181e-10	NK cells
CD74	0.52844	0.443	0.481	4.40712e-13	8.81423e-10	NK cells
MBNL1	0.369104	0.361	0.438	4.30407e-12	8.60815e-09	NK cells
TMBIM6	0.143211	0.24	0.37	5.64126e-12	1.12825e-08	NK cells
DAB2	-0.213928	0.033	0.228	9.14236e-12	1.82847e-08	NK cells
IGHD	-0.153644	0	0.204	1.20287e-11	2.40573e-08	NK cells
RP11-473M20.9	-0.350542	0	0.191	6.75002e-11	1.35e-07	NK cells
TK2	0.115715	0.011	0.136	8.4581e-11	1.69162e-07	NK cells
RGPD4	-0.142752	0	0.185	1.58722e-10	3.17444e-07	NK cells
FAM133CP	-0.107856	0.005	0.185	1.78995e-10	3.57989e-07	NK cells
CACYBPP1	-0.101341	0	0.179	3.71397e-10	7.42794e-07	NK cells
IZUMO4	-0.169705	0	0.179	3.71397e-10	7.42794e-07	NK cells
TMC3-AS1	-0.129005	0	0.173	8.64798e-10	1.7296e-06	NK cells
LRP12	-0.127956	0	0.167	2.00387e-09	4.00773e-06	NK cells
TRDJ4	-0.214496	0	0.167	2.00387e-09	4.00773e-06	NK cells
RP11-700P18.1	-0.139505	0.005	0.167	4.39134e-09	8.78269e-06	NK cells
COX4I1	0.297366	0.273	0.34	5.47458e-08	0.000109492	NK cells
HCK	-0.221877	0	0.136	1.24385e-07	0.00024877	NK cells
SPDYE5	-0.144355	0	0.123	6.26475e-07	0.00125295	NK cells
CCNF	-0.130656	0	0.117	1.39535e-06	0.0027907	NK cells
RP11-252O18.3	-0.118123	0	0.111	3.09194e-06	0.00618388	NK cells
FAM83G	-0.142619	0	0.105	6.81564e-06	0.0136313	NK cells
PLXNB1	-0.2016	0	0.105	6.81564e-06	0.0136313	NK cells
SIGLEC7	-0.367992	0.011	0.13	1.21146e-05	0.0242293	NK cells
SGCB	0.112556	0.009	0.897	0	0	B cells
HMGA1P4	0.157008	0.022	0.786	1.74639e-262	3.49278e-259	B cells
LENG9	0.136594	0.007	0.665	9.89884e-244	1.97977e-240	B cells
GZMH	0.364632	0.04	0.924	1.92612e-241	3.85224e-238	B cells
RP11-122G18.12	0.158514	0.007	0.442	8.70409e-203	1.74082e-199	B cells
DZANK1	0.133657	0.007	0.522	5.38174e-201	1.07635e-197	B cells
IGKV1-9	0.152507	0.018	0.759	1.09181e-194	2.18361e-191	B cells
ZNF667-AS1	-0.225679	0.018	0.946	1.46147e-179	2.92294e-176	B cells
MT2A	0.463625	0.254	0.982	1.31328e-173	2.62656e-170	B cells
IGLV1-40	-0.119765	0.022	0.902	3.67491e-170	7.34982e-167	B cells
NSUN7	-0.161941	0.018	0.884	3.58887e-167	7.17774e-164	B cells
IGHV3-23	0.189846	0.034	0.808	1.44235e-161	2.8847e-158	B cells
GIMAP4	0.222059	0.101	0.897	5.40862e-157	1.08172e-153	B cells
MX2	0.149252	0.326	0.996	5.46878e-157	1.09376e-153	B cells
IGLC3	0.249132	0.222	0.969	5.26602e-156	1.0532e-152	B cells
IL7R	0.115559	0.236	0.951	4.43107e-152	8.86214e-149	B cells
BTN3A2	0.108612	0.225	0.969	3.74721e-151	7.49442e-148	B cells
ZNF487	0.174646	0.016	0.406	5.82452e-151	1.1649e-147	B cells
RP11-142C4.6	-0.177152	0.011	0.83	3.89949e-149	7.79898e-146	B cells
IL32	0.328919	0.054	0.741	3.41257e-146	6.82514e-143	B cells
IGHV4-34	0.157542	0.029	0.75	5.09033e-146	1.01807e-142	B cells
IFI6	0.324432	0.519	0.987	3.99587e-142	7.99174e-139	B cells
MX1	0.156608	0.51	0.982	4.08999e-139	8.17997e-136	B cells
ITPKB-IT1	-0.116715	0.009	0.777	7.68144e-138	1.53629e-134	B cells
CLEC17A	0.236045	0.054	0.754	6.427e-137	1.2854e-133	B cells
HMGN2P15	-0.102546	0.004	0.781	9.53109e-137	1.90622e-133	B cells
RGPD2	0.105368	0.009	0.388	6.21e-136	1.242e-132	B cells
APOL6	0.140883	0.297	0.946	4.07643e-135	8.15286e-132	B cells
IFIT3	0.287972	0.604	1	1.17537e-133	2.35074e-130	B cells
GIMAP7	0.168722	0.171	0.893	1.62604e-132	3.25208e-129	B cells
ISG15	0.115722	0.578	1	9.07912e-131	1.81582e-127	B cells
STAT1	0.264499	0.584	0.969	3.15035e-126	6.30069e-123	B cells
HCK	-0.40284	0.016	0.804	3.89629e-125	7.79258e-122	B cells
ISG20	-0.117433	0.611	0.987	6.43629e-124	1.28726e-120	B cells
RNF213	-0.247976	0.535	0.996	1.13133e-123	2.26267e-120	B cells
SAMD9	0.114466	0.333	0.92	2.60621e-123	5.21243e-120	B cells
AKAP13	0.111126	0.256	0.875	2.4105e-122	4.821e-119	B cells
FAM173B	-0.100028	0.004	0.732	7.24983e-122	1.44997e-118	B cells
PPP2R5C	-0.115671	0.222	0.893	7.31664e-120	1.46333e-116	B cells
IFITM1	0.349416	0.715	0.996	1.2418e-119	2.4836e-116	B cells
AKAP9	-0.221668	0.333	0.946	1.53576e-118	3.07152e-115	B cells
NUB1	0.363882	0.33	0.844	2.10175e-117	4.20349e-114	B cells
MTND3P19	-0.186609	0.272	0.902	1.31816e-115	2.63631e-112	B cells
ACIN1	-0.292331	0.27	0.902	2.11132e-115	4.22264e-112	B cells
L1TD1	-0.152488	0.007	0.714	1.97257e-114	3.94515e-111	B cells
IFI44L	0.285523	0.683	0.991	6.00794e-114	1.20159e-110	B cells
IGKJ5	-0.168228	0.025	0.714	6.47075e-114	1.29415e-110	B cells
TRBJ2-5	0.102686	0.007	0.277	7.70187e-114	1.54037e-110	B cells
XIST	0.167878	0.27	0.835	3.77308e-113	7.54615e-110	B cells
GBP4	0.362613	0.425	0.884	1.07705e-112	2.15411e-109	B cells
XAF1	0.139571	0.856	1	7.3476e-112	1.46952e-108	B cells
IGLC2	0.313491	0.303	0.844	4.86263e-110	9.72525e-107	B cells
PNRC1	-0.162401	0.328	0.902	1.50793e-109	3.01585e-106	B cells
RPS24	-0.110253	0.676	0.942	4.91908e-108	9.83817e-105	B cells
TLN1	-0.246181	0.234	0.866	4.41894e-107	8.83788e-104	B cells
ADAR	0.264338	0.317	0.848	1.12421e-106	2.24842e-103	B cells
IFITM2	0.236138	0.348	0.839	6.57696e-106	1.31539e-102	B cells
RPL28	-0.233034	0.73	0.969	3.18188e-104	6.36376e-101	B cells
GBP2	0.47967	0.337	0.768	4.59912e-104	9.19824e-101	B cells
IGKV3-20	-0.111458	0.045	0.683	4.78817e-104	9.57634e-101	B cells
LY6E	0.297488	0.301	0.812	9.47601e-104	1.8952e-100	B cells
CD3G	0.147599	0.052	0.647	2.77037e-103	5.54073e-100	B cells
CCDC30	-0.134058	0.007	0.643	9.25456e-103	1.85091e-99	B cells
PPM1K	-0.115663	0.393	0.871	2.48107e-102	4.96214e-99	B cells
C11orf58	-0.247594	0.279	0.853	6.85119e-102	1.37024e-98	B cells
GRB2	-0.106485	0.445	0.893	1.10139e-101	2.20278e-98	B cells
PNISR	-0.294125	0.587	0.96	5.95949e-101	1.1919e-97	B cells
AC068499.10	0.122428	0.007	0.277	6.62099e-101	1.3242e-97	B cells
NKG7	-0.109462	0.052	0.688	7.33093e-100	1.46619e-96	B cells
SELL	-0.449485	0.299	0.871	8.5953e-100	1.71906e-96	B cells
BIRC3	-0.362698	0.357	0.884	3.86005e-99	7.72009e-96	B cells
RPL34P18	0.14006	0.36	0.83	5.11032e-99	1.02206e-95	B cells
SAMD9L	0.415743	0.508	0.812	8.29432e-99	1.65886e-95	B cells
CD3D	0.157257	0.094	0.692	2.27839e-97	4.55677e-94	B cells
SLCO4A1	0.15118	0.018	0.263	3.52062e-97	7.04124e-94	B cells
ZFP36L2	-0.227791	0.173	0.772	6.68001e-96	1.336e-92	B cells
GBP1	0.578564	0.344	0.732	2.77723e-95	5.55446e-92	B cells
SLFN5	0.222897	0.189	0.741	3.88999e-95	7.77998e-92	B cells
JCHAIN	-0.130284	0.094	0.692	5.40725e-95	1.08145e-91	B cells
GNLY	-0.156803	0.119	0.741	7.11831e-95	1.42366e-91	B cells
SRGN	0.103104	0.144	0.719	1.40404e-94	2.80809e-91	B cells
HLA-V	-0.351269	0.013	0.634	1.68658e-92	3.37315e-89	B cells
PNN	-0.28687	0.429	0.875	3.70239e-92	7.40478e-89	B cells
H3F3B	-0.11762	0.582	0.902	2.88889e-91	5.77778e-88	B cells
COX6C	0.191405	0.333	0.754	3.11342e-91	6.22683e-88	B cells
RP11-343H5.4	0.261529	0.31	0.777	2.01937e-90	4.03874e-87	B cells
RP11-390G14.1	0.114597	0.004	0.246	4.55856e-90	9.11713e-87	B cells
SON	-0.116343	0.56	0.902	1.47128e-89	2.94256e-86	B cells
FTH1	-0.124411	0.694	0.929	3.38369e-89	6.76738e-86	B cells
PFN1	0.217788	0.364	0.737	1.42198e-88	2.84395e-85	B cells
MTND1P23	-0.137719	0.187	0.754	1.45807e-88	2.91614e-85	B cells
YTHDC1	-0.165564	0.315	0.795	8.1463e-88	1.62926e-84	B cells
TCL1A	-0.325728	0.193	0.746	1.56515e-87	3.1303e-84	B cells
IGHM	-0.354038	0.685	0.987	3.9885e-87	7.977e-84	B cells
RPL10P16	-0.160117	0.366	0.826	3.56029e-86	7.12058e-83	B cells
RPL41P2	-0.25801	0.474	0.844	6.31939e-86	1.26388e-82	B cells
IGKJ4	-0.176421	0.013	0.58	8.25201e-85	1.6504e-81	B cells
GCC2	-0.184156	0.306	0.768	1.46291e-84	2.92582e-81	B cells
MYLK	0.113919	0.004	0.241	2.31623e-84	4.63245e-81	B cells
UBB	-0.198844	0.503	0.853	4.25039e-84	8.50078e-81	B cells
IGLV3-19	-0.153775	0.02	0.585	1.5092e-83	3.0184e-80	B cells
LRRFIP1	-0.197861	0.373	0.826	5.5316e-83	1.10632e-79	B cells
NIPBL	0.171103	0.236	0.719	7.81748e-82	1.5635e-78	B cells
ACTG1	0.117961	0.308	0.701	1.4705e-81	2.94099e-78	B cells
IGLV3-21	-0.166416	0.025	0.562	1.88368e-81	3.76735e-78	B cells
SERF2	-0.146419	0.515	0.835	2.38682e-81	4.77365e-78	B cells
PDIA3	0.307858	0.321	0.701	4.47925e-81	8.9585e-78	B cells
ADHFE1	0.119969	0.007	0.161	4.51794e-81	9.03587e-78	B cells
ELF1	0.136173	0.312	0.714	6.71993e-81	1.34399e-77	B cells
FUS	0.165326	0.393	0.723	2.03975e-80	4.0795e-77	B cells
GBP5	0.572474	0.202	0.616	2.10585e-80	4.2117e-77	B cells
TSPAN13	-0.246191	0.018	0.576	2.71491e-80	5.42981e-77	B cells
HNRNPDL	0.22818	0.501	0.737	4.88243e-80	9.76487e-77	B cells
OPTN	0.295098	0.119	0.589	1.0507e-79	2.1014e-76	B cells
AC022182.3	0.201433	0.018	0.438	1.17216e-79	2.34432e-76	B cells
CALM1	-0.200425	0.434	0.79	4.39491e-79	8.78982e-76	B cells
RPL4	-0.176321	0.654	0.857	1.00424e-78	2.00848e-75	B cells
MPHOSPH8	0.260631	0.321	0.661	1.92969e-78	3.85939e-75	B cells
SP100	0.3926	0.524	0.732	2.11185e-78	4.2237e-75	B cells
RPL14P1	0.322363	0.402	0.714	4.47667e-78	8.95335e-75	B cells
RPL10P9	0.112114	0.389	0.763	4.54979e-78	9.09959e-75	B cells
EIF5B	0.168278	0.294	0.674	2.49068e-77	4.98137e-74	B cells
IK	0.195089	0.312	0.692	4.80342e-77	9.60684e-74	B cells
SF3B2	0.189548	0.303	0.692	5.43518e-77	1.08704e-73	B cells
NCL	0.298965	0.616	0.763	7.7189e-76	1.54378e-72	B cells
RPS28P7	-0.116829	0.339	0.75	1.59074e-75	3.18148e-72	B cells
OR7E128P	0.127812	0.004	0.205	2.39851e-75	4.79702e-72	B cells
PSMB9	0.262474	0.387	0.652	3.92301e-75	7.84601e-72	B cells
MS4A1	-0.108009	0.764	0.946	4.27203e-75	8.54405e-72	B cells
IKZF3	0.107936	0.357	0.71	7.35406e-75	1.47081e-71	B cells
NKTR	0.171295	0.342	0.696	1.26896e-74	2.53792e-71	B cells
RASSF6	-0.130922	0.022	0.527	2.75721e-74	5.51442e-71	B cells
RSL1D1	0.611967	0.283	0.594	4.3617e-74	8.7234e-71	B cells
FYB	0.237302	0.121	0.571	4.62928e-74	9.25856e-71	B cells
RP11-216B9.6	-0.13816	0.004	0.509	4.64968e-74	9.29937e-71	B cells
MT-ND4L	0.100121	0.551	0.777	1.78575e-73	3.57151e-70	B cells
[truncated: 439 more rows]

## Sheet: S Table 8 Enrichment Poly IC
Rank	Maps	Total	pValue	Min FDR	p-value	FDR	In Data	Network Objects from Active Data	Cell type	Enrichment type
[truncated: 203 more rows]

[truncated: 3 more sheets: S Table 9 Pearson pseudotim CD4, S Table 10 Enrichment Pseudotim, S Table 11 Regulon analysis]
